# Supplementary material for: miRNA-mRNA Integrated Analysis Reveals Roles for miRNAs in Primary Breast Tumors
Source: PLoS One. 2011 Feb 22;6(2):e16915. doi: 10.1371/journal.pone.0016915 (PMC3043070; doi:10.1371/journal.pone.0016915)
Supplement: Table S1 — Characterization of the samples. (XLS) [file pone.0016915.s008.xls]

## Sheet: Sheet1
Supplementary Table 1. Characterization of the samples
Name	2	3	14	15	17	18	19	20	22	23	24	31	34	42	44	53	57	64	65	66	67	68	69	71	75	79	80	83	85	86	88	89	91	98	101	106	112	119	122	139	144	146	148	150	163	185	201	209	218
Tumor subtype	#	Lum A	Lum A	Lum A	Lum A	Basal	Lum A	Normal-like	Lum B	Normal-like	Lum A	Basal	Normal-like	Basal	ERBB2+	ERBB2+	ERBB2+	ERBB2+	Lum A	ERBB2+	Basal	Lum A	Lum A	Basal	ERBB2+	ERBB2+	ERBB2+	Normal-like	Lum B	Lum A	Lum B	Lum B	Lum B	Lum A	Lum A	Lum A	Lum A	ERBB2+	Lum A	Lum A	Lum B	ERBB2+	Lum B	Lum A	Lum A	Basal	Lum A	Normal-like	#
TP53 status	Mut	WT	WT	WT	WT	Mut	WT	WT	Mut	WT	WT	Mut	WT	Mut	Mut	Mut	Mut	WT	WT	Mut	Mut	WT	WT	Mut	Mut	Mut	Mut	WT	WT	WT	Mut	WT	Mut	Mut	WT	WT	WT	WT	WT	Mut	WT	Mut	Mut	WT	WT	Mut	WT	Mut	Mut
TP53 sequence change	na					C220: TAT - TGT			C248: CGG - TGG			C234: TAC - TGC		C248: CGG - CAG	C237: ATG - ATT	C141: TGC - TAC	C282: CGG - TGG			C273: CGT - TGT	C274: GTT - TTT			C249: AGG - AGT	C282: CGG - CAG	2 bp del (Start C209)	2 bp del (Start C211)				C220: TAT - TGT		G - A 1bp downstream of ex9	C238: TGT- TAT						C175: CGC - CAC		C273: CGT - TGT	C274: GTT - GAT			C173: GTG - ATG		C248:CGG-CAG	na
Death status	Dead not from BC	Alive	Alive	Alive	Dead not from BC	#	Dead of BC	Dead not from BC	Alive	Dead of BC	Dead of BC	Dead of BC	Alive	Dead of BC	Dead not from BC	Alive	Dead of BC	Dead of BC	Dead not from BC	Alive	Alive	Alive	Dead of BC	Dead of BC	Dead not from BC	Alive	Dead of BC	Dead of BC	Dead cause not registered	Dead not from BC	Dead of BC	Alive	Alive	Dead not from BC	Dead cause not registered	Alive	Dead not from BC	Dead cause not registered	Dead of BC	Dead of BC	Alive	Dead not from BC	Alive	Alive	Alive	Dead of BC	Alive	Dead of BC	Alive
Time to observation (months)	105.63	127.4	126.61	126.51	80.99	#	52.57	81.68	126.25	32.6	101.05	32.8	125.49	49.97	8.26	124.41	34.14	20.39	92.34	123.06	123.03	122.99	33.45	15.53	55.16	122.34	23.45	19.38	106.12	72.17	15.3	121.84	121.41	79.8	108.42	120.43	47.14	10.26	80.66	89.08	118.68	19.84	118.62	118.42	117.86	23.06	116.74	54.64	115.43
ER status	Neg	Pos	Pos	Pos	Pos	Neg	Pos	Neg	Pos	Pos	Neg	Neg	Neg	Neg	Neg	Neg	Neg	Neg	Pos	Pos	Neg	Pos	Pos	Neg	Neg	Neg	Neg	Pos	Pos	Pos	Pos	Pos	Pos	Pos	Neg	Pos	Pos	Pos	Pos	Pos	Pos	Pos	Pos	Pos	Pos	Neg	Pos	Pos	Neg
ERBB2 (HER2) amplification (FISH)	#	negative	negative	negative	negative	negative	negative	negative	negative	positive	negative	negative	negative	negative	positive	positive	#	positive	negative	#	negative	negative	negative	negative	negative	negative	#	negative	negative	#	negative	positive	negative	negative	negative	negative	negative	negative	negative	negative	negative	negative	positive	positive	negative	negative	negative	negative	#
ECM signature groups	#	ecm3	ecm3	ecm4	ecm3	ecm1	ecm3	ecm3	#	ecm4	ecm3	ecm1	ecm4	ecm1	ecm1	ecm1	#	ecm1	ecm2	#	ecm1	ecm4	ecm3	ecm1	ecm3	#	#	#	ecm2	ecm3	ecm1	ecm4	ecm1	ecm2	ecm3	#	ecm3	ecm3	ecm3	ecm2	#	ecm1	#	ecm2	#	ecm1	ecm4	ecm2	#
Mitosis	1	1	2	2	1	3	1	1	2	1	1	3	#	3	1	3	3	3	1	2	#	1	3	3	1	2	1	1	3	1	3	2	3	1	2	1	#	3	2	2	#	1	3	1	#	3	#	3	3
Ki67_strict_average (0, <0-10%, >10%)	na	2	1	1	2	1	1	2	3	1	1	3	2	3	2	2	na	3	2	1	3	1	1	2	1	2	na	2	2	na	1	na	1	2	2	1	1	3	2	1	1	1	2	2	1	2	3	2	na
Proliferation groups (LP=0, HP=1)	na	0	0	0	0	na	0	0	1	0	0	1	na	1	0	1	na	1	0	0	na	0	na	1	0	na	na	0	1	na	na	na	na	0	na	0	na	1	na	0	na	0	1	0	na	1	na	1	na
[truncated: 52 more columns]
