# Supplementary material for: miRNA-mRNA Integrated Analysis Reveals Roles for miRNAs in Primary Breast Tumors
Source: PLoS One. 2011 Feb 22;6(2):e16915. doi: 10.1371/journal.pone.0016915 (PMC3043070; doi:10.1371/journal.pone.0016915)
Supplement: Table S2 — miRNAs differentially expressed between basal-like and luminal-A like samples. (XLS) [file pone.0016915.s009.xls]

## Sheet: Sheet1
Supplementary Table 2. miRNAs differentially expressed between basal-like and luminal-A like samples
miR name	TNoM	TNoM p	t-test p	Overexpressed in Basal = 1	Fold Change of Average Expression
hsa-miR-29c*	1	6.89093e-12	1.10215e-14	0	0.716429
hsa-miR-18a	2	1.89501e-10	2.81268e-13	1	1.40522
hsa-miR-190b	2	1.89501e-10	1.08827e-12	0	0.222777
hsa-miR-9*	3	3.41101e-09	7.37518e-12	1	2.68632
hsa-miR-149	3	3.41101e-09	1.74898e-11	0	0.549968
hsa-miR-18b	3	3.41101e-09	3.94816e-11	1	1.44671
hsa-miR-29c	3	3.41101e-09	7.03863e-11	0	0.863363
hsa-miR-9	4	4.51959e-08	1.28677e-12	1	2.93621
hsa-miR-135b	4	4.51959e-08	2.35035e-12	1	2.23149
hsa-miR-26a	4	4.51959e-08	3.97302e-12	0	0.911931
hsa-miR-517c	4	4.51959e-08	1.2185e-10	1	4.06261
hsa-miR-521	4	4.51959e-08	1.44823e-10	1	3.73375
hsa-miR-148b	4	4.51959e-08	9.10063e-10	0	0.863256
hsa-miR-365	4	4.51959e-08	4.20508e-09	0	0.893551
hsa-miR-19a	4	4.51959e-08	2.40304e-08	1	1.13783
hsa-miR-17*	5	4.70038e-07	3.08141e-09	1	1.27466
hsa-miR-331-3p	5	4.70038e-07	7.14507e-07	0	0.904163
hsa-miR-522	6	3.99532e-06	3.63561e-09	1	3.83181
hsa-miR-519a	6	3.99532e-06	1.16681e-08	1	3.48343
hsa-miR-342-3p	6	3.99532e-06	1.33131e-08	0	0.831721
hsa-miR-342-5p	6	3.99532e-06	1.43758e-08	0	0.745408
hsa-miR-224	6	3.99532e-06	5.43909e-07	1	1.4913
hsa-miR-125a-5p	6	3.99532e-06	1.03798e-06	0	0.890962
hsa-miR-574-3p	6	3.99532e-06	3.9169e-06	0	0.91862
hsa-miR-499-5p	6	3.99532e-06	4.37426e-06	0	0.540791
hsa-miR-455-5p	6	3.99532e-06	7.5729e-06	1	1.31695
hsa-miR-375	7	2.8538e-05	1.47501e-08	0	0.615388
hsa-let-7b	7	2.8538e-05	9.2697e-08	0	0.906467
hsa-let-7c	7	2.8538e-05	1.49746e-07	0	0.904471
hsa-miR-29b-2*	7	2.8538e-05	1.8673e-07	0	0.28236
hsa-let-7e	7	2.8538e-05	4.78087e-07	0	0.911452
hsa-miR-146b-5p	7	2.8538e-05	1.45773e-06	1	1.15017
hsa-miR-505*	7	2.8538e-05	2.16648e-06	1	1.35166
hsa-miR-10b*	7	2.8538e-05	8.09168e-06	0	0.721471
hsa-miR-493*	7	2.8538e-05	2.26694e-05	0	0.728608
hsa-miR-103	7	2.8538e-05	0.000177047	0	0.936448
hsa-miR-517a	8	0.000174795	3.4363e-08	1	3.02119
hsa-miR-193b	8	0.000174795	4.3085e-07	0	0.859769
hsa-miR-362-5p	8	0.000174795	9.84663e-07	1	1.16245
hsa-miR-106a	8	0.000174795	2.44142e-06	1	1.21968
hsa-miR-17	8	0.000174795	7.50271e-06	1	1.12156
hsa-miR-505	8	0.000174795	7.78343e-06	1	1.15635
hsa-miR-19b	8	0.000174795	1.08972e-05	1	1.06855
hsa-miR-146a	8	0.000174795	1.53199e-05	1	1.16338
hsa-miR-449a	8	0.000174795	1.87996e-05	0	0.258319
hsa-miR-517b	8	0.000174795	2.93873e-05	1	2.18272
hsa-miR-143	8	0.000174795	9.80672e-05	0	0.895265
hsa-miR-10a	8	0.000174795	0.000128432	0	0.811234
hsa-miR-20a	8	0.000174795	0.000130879	1	1.10091
hsa-miR-423-3p	8	0.000174795	0.00055875	0	0.859889
hsa-miR-378*	8	0.000174795	0.000658921	1	1.41931
hsa-miR-455-3p	8	0.000174795	0.000934205	1	1.14208
hsa-miR-410	8	0.000174795	0.00276167	0	0.78502
hsa-miR-199b-5p	8	0.000174795	0.00299421	0	0.895862
hsa-miR-155	9	0.000932239	2.60078e-06	1	1.2109
hsa-miR-34c-5p	9	0.000932239	3.30605e-05	0	0.63854
hsa-miR-199a-5p	9	0.000932239	3.64817e-05	0	0.889187
hsa-miR-193b*	9	0.000932239	5.15366e-05	0	0.828598
hsa-miR-101*	9	0.000932239	6.38013e-05	0	0.67251
hsa-miR-214	9	0.000932239	8.63601e-05	0	0.886298
hsa-miR-452	9	0.000932239	8.91803e-05	1	1.4255
hsa-miR-361-5p	9	0.000932239	0.000110424	0	0.938653
hsa-miR-15b*	9	0.000932239	0.000115294	1	1.37195
hsa-miR-34b*	9	0.000932239	0.000154904	0	0.914933
hsa-let-7e*	9	0.000932239	0.000161601	0	0.662956
hsa-miR-500*	9	0.000932239	0.000205401	1	1.11726
hsa-miR-650	9	0.000932239	0.000208502	1	1.76424
hsa-miR-378	9	0.000932239	0.000450933	1	1.16833
hsa-miR-106b	9	0.000932239	0.000481006	1	1.06256
hsa-miR-382	9	0.000932239	0.000788846	0	0.804362
hsa-miR-145*	9	0.000932239	0.000994084	0	0.860948
hsa-miR-376a*	9	0.000932239	0.00177005	0	0.720574
hsa-miR-409-3p	9	0.000932239	0.00252389	0	0.815543
hsa-miR-590-5p	9	0.000932239	0.00503773	1	1.11794
hsa-miR-183	9	0.000932239	0.00660924	0	0.870361
hsa-miR-127-3p	9	0.000932239	0.0149775	0	0.884496
hsa-miR-196b	9	0.000932239	0.203413	0	0.937214
hsa-miR-516a-5p	10	0.00438129	6.30021e-06	1	1.83132
hsa-miR-10b	10	0.00438129	6.95014e-06	0	0.883227
hsa-miR-99b	10	0.00438129	9.42068e-06	0	0.914512
hsa-miR-142-5p	10	0.00438129	1.1816e-05	1	1.19465
hsa-miR-26b	10	0.00438129	1.98594e-05	0	0.909036
hsa-miR-34a	10	0.00438129	2.55291e-05	0	0.94272
hsa-miR-934	10	0.00438129	3.44024e-05	1	1.80202
hsa-miR-532-3p	10	0.00438129	3.89509e-05	1	1.14897
hsa-miR-214*	10	0.00438129	7.10853e-05	0	0.779359
hsa-miR-145	10	0.00438129	7.17222e-05	0	0.906
hsa-miR-92a	10	0.00438129	0.00010664	1	1.07026
hsa-miR-193a-5p	10	0.00438129	0.00018004	0	0.877002
hsa-miR-199b-3p	10	0.00438129	0.000223956	0	0.915791
hsa-miR-423-5p	10	0.00438129	0.000267576	0	0.929093
hsa-miR-223	10	0.00438129	0.000376684	1	1.1144
hsa-miR-489	10	0.00438129	0.000442305	0	0.480871
hsa-miR-625	10	0.00438129	0.000503376	0	0.784194
hsa-miR-193a-3p	10	0.00438129	0.000582994	0	0.913638
hsa-miR-501-3p	10	0.00438129	0.00080373	1	1.17556
hsa-miR-518e*	10	0.00438129	0.000974641	1	1.67914
hsa-miR-20b	10	0.00438129	0.0012108	1	1.09919
hsa-miR-92a-1*	10	0.00438129	0.0030403	1	1.65548
hsa-miR-136*	10	0.00438129	0.00366577	0	0.81744
hsa-miR-654-3p	10	0.00438129	0.00386655	0	0.831432
hsa-miR-337-5p	10	0.00438129	0.00544308	0	0.840745
hsa-miR-432	10	0.00438129	0.0061048	0	0.869865
hsa-miR-379	10	0.00438129	0.00686489	0	0.841184
hsa-miR-19b-1*	10	0.00438129	0.00777199	1	1.31925
hsa-miR-337-3p	10	0.00438129	0.0108107	0	0.775816
hsa-miR-20a*	10	0.00438129	0.0275873	1	1.1336
hsa-miR-140-3p	10	0.00438129	0.0348502	1	1.04987
hsa-miR-34b	10	0.00438129	0.237108	0	0.853282
hsa-miR-133b	10	0.00438129	0.34368	0	0.854169
hsa-miR-335*	10	0.00438129	0.49343	0	0.913821
hsa-miR-106b*	11	0.0183085	5.28123e-06	1	1.91792
hsa-miR-142-3p	11	0.0183085	8.99022e-05	1	1.12871
hsa-miR-30a*	11	0.0183085	9.50321e-05	0	0.809271
hsa-miR-152	11	0.0183085	0.000158923	0	0.881409
hsa-let-7a	11	0.0183085	0.000225422	0	0.937849
hsa-miR-502-5p	11	0.0183085	0.00039539	1	1.20453
hsa-miR-22*	11	0.0183085	0.00042324	0	0.893408
hsa-miR-93	11	0.0183085	0.000435613	1	1.06273
hsa-miR-335	11	0.0183085	0.000847527	0	0.837833
hsa-miR-885-5p	11	0.0183085	0.0011948	1	1.50405
hsa-miR-107	11	0.0183085	0.00159425	0	0.946181
hsa-miR-223*	11	0.0183085	0.00192019	1	1.59044
hsa-miR-502-3p	11	0.0183085	0.00202855	1	1.09219
hsa-miR-34a*	11	0.0183085	0.00282204	0	0.880795
hsa-miR-130a	11	0.0183085	0.00309724	1	1.06268
hsa-miR-30c-2*	11	0.0183085	0.00321416	0	0.873003
hsa-miR-184	11	0.0183085	0.00372148	0	0.672302
hsa-miR-154	11	0.0183085	0.00421903	0	0.83283
hsa-miR-548d-5p	11	0.0183085	0.00431956	1	1.58833
hsa-miR-431*	11	0.0183085	0.00524133	1	1.56604
hsa-miR-27b	11	0.0183085	0.00758255	0	0.944784
hsa-miR-195	11	0.0183085	0.00802417	0	0.939073
hsa-miR-425	11	0.0183085	0.00866939	0	0.939991
hsa-miR-23b	11	0.0183085	0.00968762	0	0.946478
hsa-miR-362-3p	11	0.0183085	0.010104	1	1.1068
hsa-miR-155*	11	0.0183085	0.0110423	1	1.94786
hsa-miR-182	11	0.0183085	0.0116663	0	0.862797
hsa-miR-769-3p	11	0.0183085	0.0151339	0	0.843209
hsa-miR-31	11	0.0183085	0.0203479	1	1.20339
hsa-miR-483-3p	11	0.0183085	0.0211725	0	0.809523
hsa-miR-328	11	0.0183085	0.0316725	0	0.876901
hsa-miR-376a	11	0.0183085	0.0325753	0	0.914119
hsa-miR-377	11	0.0183085	0.0644688	0	0.915333
hsa-miR-376c	11	0.0183085	0.0653706	0	0.922948
hsa-miR-564	11	0.0183085	0.343139	0	0.954206
hsa-miR-125a-3p	11	0.0183085	0.719591	0	0.986629
hsa-miR-26b*	12	0.0682443	0.000330291	0	0.520441
hsa-miR-532-5p	12	0.0682443	0.000406177	1	1.09881
hsa-miR-30a	12	0.0682443	0.000958065	0	0.897203
hsa-miR-545	12	0.0682443	0.00109311	1	1.62902
hsa-miR-525-5p	12	0.0682443	0.0011805	1	1.5202
hsa-miR-22	12	0.0682443	0.00151141	0	0.955323
hsa-miR-143*	12	0.0682443	0.0015491	0	0.863327
hsa-miR-10a*	12	0.0682443	0.0018436	0	0.441583
hsa-miR-768-5p	12	0.0682443	0.00203125	0	0.916766
hsa-miR-93*	12	0.0682443	0.00290528	1	1.36521
hsa-miR-301b	12	0.0682443	0.00363063	1	1.45962
hsa-miR-584	12	0.0682443	0.00408471	1	1.18849
hsa-miR-150	12	0.0682443	0.00423571	1	1.16195
hsa-miR-518f*	12	0.0682443	0.00539352	1	1.36893
hsa-miR-101	12	0.0682443	0.00592741	0	0.944657
hsa-miR-887	12	0.0682443	0.00879357	0	0.810697
hsa-miR-542-5p	12	0.0682443	0.00951606	0	0.875295
hsa-miR-769-5p	12	0.0682443	0.0108874	0	0.922332
hsa-miR-96	12	0.0682443	0.0147844	0	0.897367
hsa-miR-25	12	0.0682443	0.021052	1	1.04282
hsa-miR-105	12	0.0682443	0.0219557	1	2.011
hsa-miR-663	12	0.0682443	0.0225135	1	1.08328
hsa-miR-210	12	0.0682443	0.0263287	1	1.0998
hsa-miR-660	12	0.0682443	0.0399957	1	1.05899
hsa-miR-204	12	0.0682443	0.0440202	1	1.33968
hsa-miR-326	12	0.0682443	0.05264	0	0.813812
hsa-miR-381	12	0.0682443	0.0541619	0	0.888341
hsa-miR-339-3p	12	0.0682443	0.0742601	0	0.895125
hsa-miR-330-3p	12	0.0682443	0.0946204	0	0.917832
hsa-miR-30d	12	0.0682443	0.121114	0	0.969716
hsa-miR-139-3p	12	0.0682443	0.123508	0	0.93139
hsa-miR-95	12	0.0682443	0.163303	0	0.903189
hsa-miR-324-5p	12	0.0682443	0.190388	0	0.967849
hsa-miR-181a-2*	12	0.0682443	0.190531	1	1.1211
hsa-miR-374a	12	0.0682443	0.196227	1	1.03376
hsa-miR-24-1*	12	0.0682443	0.249135	0	0.919229
hsa-miR-320	12	0.0682443	0.278389	0	0.981525
hsa-miR-363	12	0.0682443	0.398232	0	0.935751
hsa-miR-140-5p	12	0.0682443	0.55993	1	1.01498
hsa-miR-203	12	0.0682443	0.771254	1	0.972115
hsa-let-7d*	12	0.0682443	0.86012	0	1.01211
hsa-miR-487b	13	0.223397	0.0016731	0	0.885479
hsa-miR-629	13	0.223397	0.00215516	0	0.807339
hsa-miR-450a	13	0.223397	0.00269544	0	0.859639
hsa-miR-369-5p	13	0.223397	0.00349969	0	0.761206
hsa-miR-628-5p	13	0.223397	0.00436627	0	0.758002
hsa-miR-411	13	0.223397	0.00495535	0	0.782951
hsa-miR-33b	13	0.223397	0.00573841	0	0.473844
hsa-miR-191	13	0.223397	0.00642464	0	0.663784
hsa-miR-539	13	0.223397	0.0070388	0	0.815335
hsa-miR-744*	13	0.223397	0.0107137	0	0.775033
hsa-miR-299-5p	13	0.223397	0.0107187	0	0.840398
hsa-miR-656	13	0.223397	0.0112198	0	0.743543
hsa-miR-130b	13	0.223397	0.0119264	1	1.07379
hsa-miR-409-5p	13	0.223397	0.0131008	0	0.665662
hsa-miR-16-2*	13	0.223397	0.0146448	1	1.11119
hsa-miR-758	13	0.223397	0.015548	0	0.685373
hsa-miR-21	13	0.223397	0.016361	0	0.974843
hsa-miR-154*	13	0.223397	0.0230221	0	0.822735
hsa-miR-625*	13	0.223397	0.0244115	0	0.827203
hsa-miR-551b	13	0.223397	0.0245323	0	0.877571
hsa-miR-25*	13	0.223397	0.0289881	1	1.6029
hsa-miR-494	13	0.223397	0.029572	1	1.06618
hsa-miR-768-3p	13	0.223397	0.0321927	0	0.962352
hsa-miR-497	13	0.223397	0.0367749	0	0.957366
hsa-miR-299-3p	13	0.223397	0.0426161	0	0.85222
hsa-miR-135a	13	0.223397	0.0440692	0	0.51574
hsa-let-7a*	13	0.223397	0.0471212	0	0.863376
hsa-miR-323-3p	13	0.223397	0.0506725	0	0.775387
hsa-miR-516b	13	0.223397	0.0507979	1	1.20523
hsa-miR-31*	13	0.223397	0.0616815	1	1.26773
hsa-miR-30b	13	0.223397	0.068535	0	0.95559
hsa-miR-485-5p	13	0.223397	0.0788341	0	0.74958
hcmv-miR-UL70-3p	13	0.223397	0.0917355	0	0.890398
hsa-miR-221	13	0.223397	0.0927263	1	1.04739
hsa-let-7i*	13	0.223397	0.099299	1	1.2222
hsa-miR-557	13	0.223397	0.105985	0	0.945758
hsa-miR-139-5p	13	0.223397	0.116884	0	0.892121
hsa-miR-15b	13	0.223397	0.123463	1	1.02805
hsa-miR-495	13	0.223397	0.124872	0	0.908652
hsa-miR-125b	13	0.223397	0.131679	0	0.965849
hsa-miR-431	13	0.223397	0.133271	1	0.849966
hsa-miR-451	13	0.223397	0.137835	0	0.950438
hsa-miR-128	13	0.223397	0.141212	0	0.949975
hsa-miR-885-3p	13	0.223397	0.148204	1	1.30778
hsa-miR-200c	13	0.223397	0.164317	0	0.964454
hsa-miR-132	13	0.223397	0.229526	0	0.978864
hsa-miR-486-5p	13	0.223397	0.253954	0	0.926987
hsa-miR-874	13	0.223397	0.303179	0	0.981929
hsa-miR-370	13	0.223397	0.308154	0	0.926918
hsa-miR-29a*	13	0.223397	0.313813	1	1.08734
hsa-miR-889	13	0.223397	0.315443	0	0.805545
hsa-miR-144*	13	0.223397	0.317992	0	0.855518
hsa-miR-377*	13	0.223397	0.344005	0	0.801486
hsa-miR-543	13	0.223397	0.377817	1	0.931957
hsa-miR-421	13	0.223397	0.394456	1	1.07096
ebv-miR-BART20-5p	13	0.223397	0.418482	1	1.25709
kshv-miR-K12-12	13	0.223397	0.464192	1	1.16959
hsa-miR-485-3p	13	0.223397	0.483941	0	0.933166
hsa-miR-1234	13	0.223397	0.489905	1	0.98234
hsa-miR-151-5p	13	0.223397	0.517999	1	0.986255
hsa-miR-338-5p	13	0.223397	0.550643	1	1.05073
hsa-let-7b*	13	0.223397	0.551932	1	0.945377
hsa-miR-433	13	0.223397	0.564923	0	0.924547
hsa-let-7i	13	0.223397	0.571194	1	1.00728
hsa-miR-183*	13	0.223397	0.575801	0	0.950586
hsv1-miR-LAT	13	0.223397	0.607646	1	0.985434
hsa-miR-770-5p	13	0.223397	0.643045	1	1.03323
hsa-let-7f-1*	13	0.223397	0.711347	1	1.04602
hsa-miR-141*	13	0.223397	0.713263	0	0.974471
hsa-miR-425*	13	0.223397	0.717366	0	0.986135
hsa-miR-197	13	0.223397	0.720953	1	1.00921
hsa-miR-100	13	0.223397	0.747568	1	1.00927
hsa-miR-125b-1*	13	0.223397	0.76296	0	0.919702
hsa-miR-886-3p	13	0.223397	0.908473	1	0.996175
hsa-miR-200c*	13	0.223397	0.924526	1	1.0107
hsa-miR-182*	13	0.223397	0.924982	1	1.0149
hsa-miR-512-3p	13	0.223397	0.92725	1	1.00993
hsa-miR-30b*	13	0.223397	0.969282	0	0.998487
hsa-miR-125b-2*	13	0.223397	0.982726	1	1.00112
hsa-miR-628-3p	14	0.598007	0.00499523	0	0.67975
hsa-let-7f	14	0.598007	0.00584832	0	0.952375
hsa-miR-338-3p	14	0.598007	0.00839804	0	0.840348
hsa-miR-15a	14	0.598007	0.0100079	0	0.946964
hsa-miR-615-3p	14	0.598007	0.0124838	0	0.661324
hsa-miR-181a*	14	0.598007	0.0188705	0	0.85284
hsa-miR-449b	14	0.598007	0.0218395	0	0.468144
hsa-miR-222	14	0.598007	0.0237308	1	1.10751
hsa-miR-30c	14	0.598007	0.0363001	0	0.951349
hsa-miR-513c	14	0.598007	0.0374143	1	1.26598
hsa-miR-30e*	14	0.598007	0.0388967	0	0.933429
hsa-miR-936	14	0.598007	0.0392218	0	0.853061
hsa-miR-181a	14	0.598007	0.0393732	0	0.945402
hsa-miR-329	14	0.598007	0.0445028	1	0.7824
hsa-miR-29b	14	0.598007	0.0638617	0	0.95319
hsa-miR-638	14	0.598007	0.0664287	0	0.956232
hsa-miR-492	14	0.598007	0.0691893	0	0.801263
hsa-miR-130b*	14	0.598007	0.0704827	1	1.56268
hsa-miR-218	14	0.598007	0.0810739	0	0.925889
hsa-miR-518d-5p	14	0.598007	0.0827437	1	1.21036
hsa-miR-744	14	0.598007	0.0842869	0	0.914683
hsa-miR-487a	14	0.598007	0.0900954	1	0.837038
hsa-let-7g	14	0.598007	0.0909847	0	0.969419
hsa-miR-194	14	0.598007	0.0980722	0	0.920625
hsa-miR-301a	14	0.598007	0.102781	1	1.07605
ebv-miR-BART7	14	0.598007	0.107161	1	1.15497
hsa-miR-369-3p	14	0.598007	0.112136	0	0.834692
hsa-miR-1224-5p	14	0.598007	0.117223	0	0.961154
hsa-miR-923	14	0.598007	0.11813	0	1.03349
hsa-miR-141	14	0.598007	0.119532	0	0.960649
hsa-miR-645	14	0.598007	0.128103	1	0.695935
ebv-miR-BART19-3p	14	0.598007	0.128203	1	1.19884
hsa-miR-339-5p	14	0.598007	0.131341	0	0.773799
hsa-miR-7-1*	14	0.598007	0.131954	0	0.914156
hsa-miR-1	14	0.598007	0.135635	0	0.78236
hsa-miR-134	14	0.598007	0.136294	1	0.950813
hsa-miR-592	14	0.598007	0.136651	0	0.778672
hsa-miR-877*	14	0.598007	0.149516	1	1.07156
hsa-miR-424*	14	0.598007	0.154422	1	1.1017
hsa-miR-801	14	0.598007	0.157271	1	1.06947
hsa-miR-136	14	0.598007	0.161727	0	0.92671
hsa-miR-503	14	0.598007	0.171717	1	1.09104
hsa-miR-200a	14	0.598007	0.17218	0	0.945268
hsa-miR-126*	14	0.598007	0.183116	0	0.945279
hsa-miR-624*	14	0.598007	0.185023	0	0.830797
hsa-miR-575	14	0.598007	0.193275	1	0.954364
hsa-miR-623	14	0.598007	0.194553	1	0.943542
hsa-miR-221*	14	0.598007	0.19509	1	1.07787
hsa-miR-892b	14	0.598007	0.19595	0	0.938663
hsa-miR-16	14	0.598007	0.208432	0	0.979889
hsa-miR-627	14	0.598007	0.211322	0	0.912139
hsa-miR-27a	14	0.598007	0.225407	0	0.982827
hsa-miR-132*	14	0.598007	0.229528	0	0.9498
hsa-miR-99a*	14	0.598007	0.237263	1	0.813016
hsa-miR-32	14	0.598007	0.238114	1	1.10365
hsa-miR-98	14	0.598007	0.253849	1	0.967139
hsa-miR-190	14	0.598007	0.262865	0	0.900347
hsa-miR-513b	14	0.598007	0.276741	1	1.10922
hsa-miR-526b	14	0.598007	0.291094	1	1.09842
hsa-miR-766	14	0.598007	0.291375	1	1.03639
hsa-miR-181b	14	0.598007	0.298037	0	0.96788
hsa-miR-181c	14	0.598007	0.309692	0	0.961789
hsa-miR-1225-5p	14	0.598007	0.320694	1	0.976205
hsa-miR-215	14	0.598007	0.326255	0	0.941627
hsa-miR-708	14	0.598007	0.333339	0	0.924419
hsa-miR-572	14	0.598007	0.334491	0	0.967825
hsa-miR-192	14	0.598007	0.334878	0	0.948545
hsa-miR-548c-3p	14	0.598007	0.338152	1	0.774124
hsa-miR-937	14	0.598007	0.359648	1	1.27339
hsa-miR-148a	14	0.598007	0.362063	0	0.969969
hsa-miR-454*	14	0.598007	0.366001	1	1.17012
hsa-miR-550*	14	0.598007	0.367315	0	1.06975
hsa-miR-23a	14	0.598007	0.374962	0	0.987856
hsa-miR-373*	14	0.598007	0.378424	0	0.95341
hsa-let-7f-2*	14	0.598007	0.381794	1	1.20383
hsa-miR-7	14	0.598007	0.396238	0	1.05919
hsa-miR-582-5p	14	0.598007	0.400637	0	0.9266
hsa-miR-519e*	14	0.598007	0.408873	1	1.05725
hsa-miR-602	14	0.598007	0.428999	1	0.965652
hsa-miR-429	14	0.598007	0.435001	0	0.962184
hsa-miR-99b*	14	0.598007	0.443408	1	0.92047
hsa-miR-198	14	0.598007	0.449774	1	0.946467
hsa-miR-187*	14	0.598007	0.456426	1	0.946618
hsa-miR-629*	14	0.598007	0.45852	1	1.02899
hsa-miR-181d	14	0.598007	0.466545	0	0.981739
ebv-miR-BART13	14	0.598007	0.486626	1	1.01747
hsa-miR-28-3p	14	0.598007	0.491219	1	1.04367
hsa-miR-24	14	0.598007	0.497603	1	1.00812
hsa-miR-491-3p	14	0.598007	0.504239	1	1.16024
hsa-miR-484	14	0.598007	0.510241	1	0.974682
hsa-miR-340	14	0.598007	0.568876	0	0.984085
hsa-miR-376b	14	0.598007	0.575589	1	0.954635
hsa-miR-1227	14	0.598007	0.599754	1	0.934867
hsa-miR-1225-3p	14	0.598007	0.61228	0	0.986516
hsa-miR-202	14	0.598007	0.617133	1	0.977433
hsa-miR-150*	14	0.598007	0.624466	1	0.988449
hsa-miR-195*	14	0.598007	0.631717	1	0.955655
hsa-miR-129*	14	0.598007	0.636143	0	1.05388
hsa-miR-634	14	0.598007	0.653498	1	1.05323
hsa-miR-188-5p	14	0.598007	0.691522	1	0.986788
hsa-miR-605	14	0.598007	0.704366	1	1.03858
hsa-miR-324-3p	14	0.598007	0.717954	0	0.994732
kshv-miR-K12-10a	14	0.598007	0.722112	1	1.03538
hsa-miR-1238	14	0.598007	0.737782	1	1.01171
hsa-miR-576-3p	14	0.598007	0.738174	1	1.09788
hsa-miR-194*	14	0.598007	0.738741	1	0.939274
hsa-miR-550	14	0.598007	0.745155	1	1.01733
hsa-let-7d	14	0.598007	0.748442	1	0.993841
hsa-miR-23a*	14	0.598007	0.753812	1	1.01176
hcmv-miR-US4	14	0.598007	0.771914	0	0.987013
hsa-miR-454	14	0.598007	0.785359	0	1.01259
hsa-miR-374b	14	0.598007	0.78693	0	0.993491
hsa-miR-630	14	0.598007	0.79867	0	1.01073
hsa-miR-34c-3p	14	0.598007	0.798704	0	1.0604
hsa-miR-220c	14	0.598007	0.816183	1	0.947793
hsa-miR-191*	14	0.598007	0.82379	0	1.00856
hsa-miR-340*	14	0.598007	0.837444	1	0.98869
hsa-miR-939	14	0.598007	0.868049	1	1.00373
hsa-miR-491-5p	14	0.598007	0.882668	0	0.975576
hsa-miR-298	14	0.598007	0.907066	1	1.02497
hsa-miR-617	14	0.598007	0.914139	1	0.987776
hcmv-miR-UL36	14	0.598007	0.951773	0	1.00738
hsa-miR-411*	14	0.598007	0.956967	0	0.984619
hsa-miR-671-5p	14	0.598007	0.957015	1	1.00216
hsa-miR-28-5p	14	0.598007	0.966746	0	0.998894
hsa-miR-1228	14	0.598007	0.990657	0	0.999737
hsa-miR-151-3p	14	0.598007	0.994482	0	1.00014
hsa-miR-92b	15	1	0.0278016	1	0.744122
hsa-miR-636	15	1	0.0493881	1	0.924105
hsa-miR-542-3p	15	1	0.0498004	1	0.890773
hsa-miR-665	15	1	0.0889409	1	0.844018
hsa-miR-126	15	1	0.0995526	1	0.970755
hsa-miR-185	15	1	0.11319	1	0.974692
hsa-miR-219-5p	15	1	0.130599	1	1.14283
hsa-miR-622	15	1	0.154761	1	0.923578
hsa-miR-30e	15	1	0.174802	1	1.02795
hsa-miR-652	15	1	0.17713	1	0.93154
hsa-miR-32*	15	1	0.238421	1	1.09768
hsa-miR-23b*	15	1	0.245656	1	0.869419
hsa-miR-29b-1*	15	1	0.262734	1	1.06458
hsa-miR-513a-5p	15	1	0.263224	1	1.05693
hsa-miR-30c-1*	15	1	0.276563	1	1.05869
hsa-miR-490-3p	15	1	0.281414	1	0.871097
hsa-miR-1228*	15	1	0.284793	1	1.11381
hsa-miR-940	15	1	0.298969	1	0.979039
hsa-miR-153	15	1	0.302747	1	0.827552
hsa-miR-186	15	1	0.303792	1	1.02392
hsa-miR-654-5p	15	1	0.35284	1	0.929228
hsa-miR-345	15	1	0.353521	1	1.06145
hsa-miR-1226*	15	1	0.355614	1	0.955407
hsa-miR-196a	15	1	0.364834	1	0.923702
hsa-miR-99a	15	1	0.370098	1	0.975632
hsa-miR-200a*	15	1	0.385303	1	0.953881
hsa-miR-498	15	1	0.387931	1	0.959501
hsa-miR-933	15	1	0.410611	1	0.960071
hsa-miR-371-5p	15	1	0.421857	1	1.02751
hsa-miR-200b	15	1	0.431047	1	0.972151
hsa-miR-616	15	1	0.4378	1	0.884762
hsa-miR-662	15	1	0.446429	1	1.09005
hsa-miR-490-5p	15	1	0.459024	1	1.10623
kshv-miR-K12-3	15	1	0.460067	1	0.982299
hsa-miR-596	15	1	0.478153	1	0.815867
hsa-miR-129-5p	15	1	0.480316	1	1.0764
hsa-miR-648	15	1	0.507272	1	1.07765
hsa-miR-29a	15	1	0.526736	1	0.991149
hsa-miR-520d-3p	15	1	0.555753	1	0.891844
hsa-miR-188-3p	15	1	0.559845	1	1.12687
hsa-miR-640	15	1	0.566162	1	1.10141
hsa-miR-1237	15	1	0.575324	1	1.02539
hsa-miR-149*	15	1	0.581123	1	0.961475
hsa-miR-33b*	15	1	0.603099	1	0.97942
hsa-miR-601	15	1	0.605877	1	0.975593
hsa-miR-610	15	1	0.608576	1	1.03351
hsa-miR-877	15	1	0.613579	1	0.960864
hsa-miR-200b*	15	1	0.622935	1	0.975564
ebv-miR-BART12	15	1	0.623827	1	0.982374
hsa-miR-510	15	1	0.629824	1	1.06228
hsa-miR-33a	15	1	0.634797	1	1.04623
hsa-miR-595	15	1	0.637554	1	1.04687
hsa-miR-921	15	1	0.644012	1	1.08887
hcmv-miR-US33-5p	15	1	0.644606	1	1.07174
hsa-miR-422a	15	1	0.669044	1	1.05242
hsa-miR-135a*	15	1	0.671305	1	1.01597
hsa-miR-500	15	1	0.675615	1	0.973053
hsa-miR-15a*	15	1	0.688447	1	1.06449
hsa-miR-493	15	1	0.715424	1	1.05283
ebv-miR-BHRF1-1	15	1	0.716569	1	1.03619
hsa-miR-574-5p	15	1	0.726011	1	1.006
hsa-miR-518c*	15	1	0.731573	1	1.01981
hsa-miR-21*	15	1	0.734014	1	0.990955
hiv1-miR-H1	15	1	0.738315	1	1.01602
hsa-miR-659	15	1	0.750254	1	0.974366
hsa-miR-127-5p	15	1	0.765441	1	1.05302
hsa-miR-583	15	1	0.777304	1	1.03423
hsa-miR-631	15	1	0.784321	1	1.02235
hsa-miR-181c*	15	1	0.788875	1	0.979349
hsa-miR-548c-5p	15	1	0.790193	1	0.976011
hsa-miR-30d*	15	1	0.795868	1	0.973899
hsa-miR-361-3p	15	1	0.797053	1	1.00701
hsa-miR-331-5p	15	1	0.800526	1	0.946072
kshv-miR-K12-8	15	1	0.816627	1	0.975466
hsa-miR-483-5p	15	1	0.819386	1	0.991571
hsa-miR-1229	15	1	0.823528	1	0.988086
hsa-miR-374b*	15	1	0.840408	1	1.02512
hsa-miR-598	15	1	0.847552	1	0.974687
hsa-miR-765	15	1	0.849945	1	0.991975
hsa-miR-205	15	1	0.865446	1	0.991008
ebv-miR-BART16	15	1	0.874715	1	1.0133
hsa-miR-144	15	1	0.87958	1	0.987076
hsa-miR-212	15	1	0.88623	1	1.00539
hsa-miR-612	15	1	0.886521	1	1.04157
hcmv-miR-UL112	15	1	0.910385	1	0.977023
hsa-miR-424	15	1	0.923556	1	1.00223
hsa-miR-501-5p	15	1	0.926807	1	1.00697
hsa-miR-296-5p	15	1	0.934344	1	0.99665
hsa-miR-760	15	1	0.946159	1	1.00316
ebv-miR-BART4	15	1	0.950182	1	1.01357
hsa-miR-206	15	1	0.963742	1	0.992068
hsa-miR-148a*	15	1	0.966716	1	1.00717
hsa-miR-566	15	1	0.975325	1	0.996013
hsv1-miR-H1	15	1	0.98031	1	0.99888
hsa-miR-129-3p	15	1	0.983022	1	0.998072
