# Supplementary material for: miRNA-mRNA Integrated Analysis Reveals Roles for miRNAs in Primary Breast Tumors
Source: PLoS One. 2011 Feb 22;6(2):e16915. doi: 10.1371/journal.pone.0016915 (PMC3043070; doi:10.1371/journal.pone.0016915)
Supplement: Table S3 — miRNAs differentially expressed between TP53 WT and mutant and between ER-positive and ER-negative. (XLS) [file pone.0016915.s010.xls]

## Sheet: Sheet1
Supplementary Table S3. miRNAs differentially expressed between TP53 WT and mutant and ER-positive and ER-negative.
p53Mut vs. p53WT samples								ERpos vs. ERneg samples								p53Mut+ERpos or p53WT+ERpos samples								p53Mut+ERneg or p53WT+ERneg samples
miR name	TNoM	TNoM p	t-test p	Overexpressed in Mutant p53 = 1	Fold Change of Average Expression			miR name	TNoM	TNoM p	t-test p	Overexpressed in ER-negative = 1	Fold Change of Average Expression			miR name	TNoM	TNoM p	t-test p	Overexpressed in Mutant p53 = 1	Fold Change of Average Expression			miR name	TNoM	TNoM p	t-test p	Overexpressed in Mutant p53 = 1	Fold Change of Average Expression
hsa-miR-26a	18	1.38274e-08	3.39586e-10	0	0.942904			hsa-miR-190b	16	6.43178e-10	4.63159e-12	0	0.354515			hsa-let-7c	7	0.00208687	0.000236372	0	0.924665			hsa-miR-431*	4	5.45268e-05	0.000122447	1	2.6664
hsa-miR-342-3p	18	1.38274e-08	7.74062e-10	0	0.876976			hsa-miR-29c*	17	3.14022e-09	2.85515e-11	0	0.833964			hsa-miR-26a	7	0.00208687	0.00131433	0	0.959175			hsa-miR-605	6	0.0020393	0.000278134	1	1.76229
hsa-miR-190b	19	6.04036e-08	9.29738e-10	0	0.397096			hsa-miR-342-5p	18	1.43055e-08	1.61055e-09	0	0.802091			hsa-miR-10b*	7	0.00208687	0.0146403	0	0.836896			hsa-miR-190b	6	0.0020393	0.000800045	0	0.348123
hsa-miR-342-5p	19	6.04036e-08	9.63288e-10	0	0.798199			hsa-miR-499-5p	18	1.43055e-08	1.84649e-06	0	0.677888			hsa-let-7d*	7	0.00208687	0.0291429	0	0.82612			hsa-let-7b	6	0.0020393	0.00151465	0	0.94012
hsa-let-7c	21	9.55239e-07	9.42387e-09	0	0.924638			hsa-miR-342-3p	19	6.09863e-08	1.21273e-10	0	0.873903			hsa-miR-483-3p	8	0.0140727	0.000762802	0	0.697898			hsa-miR-921	6	0.0020393	0.010083	1	2.4268
hsa-miR-9	22	3.4736e-06	2.56387e-07	1	1.81487			hsa-miR-149	20	2.43946e-07	4.24778e-09	0	0.728681			hsa-let-7b	8	0.0140727	0.000803315	0	0.933086			hsa-miR-371-5p	7	0.00932226	0.000426511	1	1.15237
hsa-miR-149	22	3.4736e-06	4.75311e-06	0	0.776218			hsa-miR-29c	20	2.43946e-07	6.99861e-09	0	0.921471			hsa-miR-342-5p	8	0.0140727	0.00672343	0	0.874797			hsa-miR-26b	7	0.00932226	0.000811062	0	0.942145
hsa-let-7b	23	1.19311e-05	5.15035e-09	0	0.925512			hsa-miR-9*	22	3.25366e-06	9.21479e-07	1	1.7079			hsa-miR-95	8	0.0140727	0.873182	0	1.01145			hsa-miR-199b-5p	7	0.00932226	0.000852729	0	0.88917
hsa-let-7e*	23	1.19311e-05	1.77065e-07	0	0.678926			hsa-miR-135b	23	1.08927e-05	2.46217e-07	1	1.56044			hsa-let-7e*	9	0.0819128	0.00178362	0	0.735705			hsa-let-7c	7	0.00932226	0.000979402	0	0.932295
hsa-miR-10b*	23	1.19311e-05	1.24839e-05	0	0.810973			hsa-miR-505	23	1.08927e-05	8.0859e-07	1	1.10189			hsa-miR-181a-2*	9	0.0819128	0.00560809	0	0.733988			hsa-miR-770-5p	7	0.00932226	0.00117494	1	1.35154
hsa-miR-34c-5p	24	3.8776e-05	1.84789e-06	0	0.731793			hsa-miR-224	24	3.44935e-05	5.74442e-08	1	1.4019			hsa-let-7a	9	0.0819128	0.00678834	0	0.950718			hsa-miR-342-3p	7	0.00932226	0.00222298	0	0.919739
hsa-miR-125a-5p	24	3.8776e-05	0.000146333	0	0.934364			hsa-miR-505*	24	3.44935e-05	8.68035e-06	1	1.20271			hsa-miR-342-3p	9	0.0819128	0.00981707	0	0.923859			hsa-let-7a	7	0.00932226	0.00244722	0	0.950762
hsa-miR-148b	24	3.8776e-05	0.000232907	0	0.936345			hsa-miR-517c	24	3.44935e-05	9.41017e-05	1	2.23323			hsa-miR-424*	9	0.0819128	0.0211256	1	1.15336			hsa-miR-342-5p	7	0.00932226	0.00310099	0	0.843028
hsa-miR-103	24	3.8776e-05	0.00188033	0	0.965396			hsa-miR-26a	25	0.000103481	4.87023e-07	0	0.952564			hsa-miR-452	9	0.0819128	0.0280716	1	1.20906			hsa-let-7e	7	0.00932226	0.00416306	0	0.930997
hsa-miR-29c*	25	0.00011943	1.80745e-07	0	0.860372			hsa-miR-29b-2*	25	0.000103481	1.12095e-06	0	0.479498			hsa-miR-505*	9	0.0819128	0.034578	1	1.13499			hsa-miR-489	7	0.00932226	0.00586669	0	0.655783
hsa-miR-29c	25	0.00011943	4.27263e-06	0	0.932674			hsa-miR-9	25	0.000103481	2.2563e-06	1	1.753			hsa-miR-10b	9	0.0819128	0.0557465	0	0.942575			hsa-miR-497	7	0.00932226	0.00851272	0	0.931308
hsa-miR-135b	25	0.00011943	2.42511e-05	1	1.44956			hsa-miR-18b	25	0.000103481	6.55989e-05	1	1.18939			hsa-miR-142-5p	9	0.0819128	0.0558132	1	1.10521			hsa-miR-149	7	0.00932226	0.00935641	0	0.79616
hsa-miR-505*	25	0.00011943	3.33389e-05	1	1.19101			hsa-miR-452	25	0.000103481	0.000142646	1	1.28228			hsa-miR-431	9	0.0819128	0.0607867	1	1.24527			hsa-miR-542-5p	7	0.00932226	0.0141698	0	0.850472
hsa-miR-499-5p	25	0.00011943	0.000157602	0	0.73191			hsa-miR-623	25	0.000103481	0.000227643	0	0.899574			hsa-miR-590-5p	9	0.0819128	0.0777256	1	1.08668			hsa-miR-127-3p	7	0.00932226	0.0211587	0	0.888947
hsa-miR-9*	26	0.000349103	1.88187e-06	1	1.672			hsa-miR-18a	26	0.000294521	1.34306e-05	1	1.17476			hsa-miR-142-3p	9	0.0819128	0.0793849	1	1.07443			hsa-miR-30c	7	0.00932226	0.0231686	0	0.941939
hsa-miR-224	26	0.000349103	2.32106e-05	1	1.31248			hsa-let-7b	26	0.000294521	2.50481e-05	0	0.944837			hsa-miR-141*	9	0.0819128	0.0824746	0	0.862294			hsa-miR-206	7	0.00932226	0.0339584	1	1.39273
hsa-let-7a	26	0.000349103	2.93678e-05	0	0.950898			hsa-miR-125a-5p	26	0.000294521	9.3313e-05	0	0.936977			hsa-miR-505	9	0.0819128	0.0846412	1	1.0481			hsa-miR-34c-5p	8	0.0360975	0.000905042	0	0.673478
hsa-miR-361-5p	26	0.000349103	6.84573e-05	0	0.951241			hsa-miR-326	26	0.000294521	0.000177528	0	0.793511			hsa-miR-328	9	0.0819128	0.0870609	0	0.886202			hsa-miR-26a	8	0.0360975	0.00123995	0	0.949113
hsa-let-7e	26	0.000349103	7.98131e-05	0	0.944645			hsa-miR-103	26	0.000294521	0.000733608	0	0.962894			hsa-miR-324-5p	9	0.0819128	0.0964317	0	0.949478			hsa-miR-199b-3p	8	0.0360975	0.00252668	0	0.924284
hsa-miR-18b	26	0.000349103	8.21533e-05	1	1.18772			hsa-miR-375	27	0.0007963	0.000389668	0	0.818851			hsa-miR-602	9	0.0819128	0.0976315	1	1.08019			hsa-miR-125b	8	0.0360975	0.00255012	0	0.931288
hsa-miR-483-3p	26	0.000349103	0.000156215	0	0.761289			hsa-miR-625	27	0.0007963	0.000515273	0	0.866939			hsa-miR-324-3p	9	0.0819128	0.110624	0	0.974732			hsa-miR-195	8	0.0360975	0.00272469	0	0.921525
hsa-miR-199a-5p	26	0.000349103	0.000225491	0	0.93367			hsa-miR-10b*	27	0.0007963	0.000583054	0	0.849278			hsa-miR-361-5p	9	0.0819128	0.114541	0	0.967966			hsa-miR-202	8	0.0360975	0.0034903	1	1.15758
hsa-miR-501-3p	26	0.000349103	0.000246268	1	1.13058			hsa-miR-449a	27	0.0007963	0.00490475	0	0.626893			hsa-miR-517a	9	0.0819128	0.1653	1	1.31941			hsa-miR-99a	8	0.0360975	0.00422374	0	0.907455
hsa-miR-193a-5p	26	0.000349103	0.0226488	0	0.947584			hsa-miR-331-3p	27	0.0007963	0.0133676	0	0.966433			hsa-miR-551b	9	0.0819128	0.21823	0	0.913025			hsa-miR-299-5p	8	0.0360975	0.00487066	0	0.797775
hsa-miR-18a	27	0.000969731	2.87212e-05	1	1.16773			hsa-miR-101*	28	0.00204762	0.000135471	0	0.77229			hsa-miR-193a-3p	9	0.0819128	0.236669	0	0.971035			hsa-miR-492	8	0.0360975	0.00518262	1	1.43453
hsa-miR-574-3p	27	0.000969731	3.74587e-05	0	0.945416			hsa-miR-181d	28	0.00204762	0.00087171	0	0.932649			hsa-miR-125a-5p	9	0.0819128	0.240424	0	0.974992			hsa-miR-648	8	0.0360975	0.00531239	1	1.53888
hsa-miR-744*	27	0.000969731	0.000149479	0	0.748133			hsa-miR-148b	28	0.00204762	0.00167714	0	0.947484			hsa-miR-143*	9	0.0819128	0.279614	0	0.938888			hsa-miR-513c	8	0.0360975	0.00540445	1	1.38029
hsa-miR-10b	27	0.000969731	0.000352175	0	0.933186			hsa-miR-34c-5p	28	0.00204762	0.00201997	0	0.817805			hsa-miR-323-3p	9	0.0819128	0.366336	1	1.14851			hsa-miR-199a-5p	8	0.0360975	0.00557988	0	0.910825
hsa-miR-99b	27	0.000969731	0.000380132	0	0.944014			hsa-miR-455-5p	28	0.00204762	0.00654556	1	1.12024			hsa-miR-543	9	0.0819128	0.377829	1	1.07816			hsa-miR-214	8	0.0360975	0.00582071	0	0.903039
hsa-miR-452	27	0.000969731	0.000419513	1	1.26161			hsa-miR-146b-5p	29	0.00501303	0.000182757	1	1.07666			hsa-miR-423-3p	9	0.0819128	0.493346	0	0.972581			hsa-miR-513a-5p	8	0.0360975	0.00627481	1	1.16295
hsa-miR-214	27	0.000969731	0.00052507	0	0.930643			hsa-let-7e*	29	0.00501303	0.00019552	0	0.75565			hsa-miR-132	9	0.0819128	0.589882	0	0.987111			hsa-miR-214*	8	0.0360975	0.00628352	0	0.82365
hsa-miR-26b	27	0.000969731	0.000558695	0	0.951151			hsa-let-7e	29	0.00501303	0.00047922	0	0.952987			hsa-miR-25	9	0.0819128	0.611038	1	1.00966			hsa-miR-662	8	0.0360975	0.00669483	1	1.54649
hsa-miR-769-5p	27	0.000969731	0.000775397	0	0.916268			hsa-miR-378*	29	0.00501303	0.000512714	1	1.22854			hsa-miR-410	9	0.0819128	0.690956	1	1.03075			ebv-miR-BART4	8	0.0360975	0.00761423	1	2.91212
hsa-miR-143	27	0.000969731	0.0024061	0	0.943071			hsa-miR-522	29	0.00501303	0.00101403	1	2.00534			hsa-miR-486-5p	9	0.0819128	0.720645	0	1.02476			hsa-miR-361-5p	8	0.0360975	0.00761518	0	0.950574
hsa-miR-517c	27	0.000969731	0.00245101	1	1.85816			hsa-miR-432	29	0.00501303	0.00159369	0	0.89964			hsa-miR-495	9	0.0819128	0.727784	1	1.02218			hsa-miR-494	8	0.0360975	0.0077795	1	1.08436
hsa-miR-328	27	0.000969731	0.00347661	0	0.872404			hsa-miR-521	29	0.00501303	0.00172457	1	1.86929			hsa-miR-451	9	0.0819128	0.794549	0	1.00949			hsa-miR-9	8	0.0360975	0.00872036	1	1.68605
hsa-miR-365	27	0.000969731	0.00930275	0	0.963282			hsa-miR-378	29	0.00501303	0.00695516	1	1.0734			hsa-miR-181c	10	0.389895	0.000786342	0	0.867032			hsa-miR-654-3p	8	0.0360975	0.00919049	0	0.821742
hsa-miR-143*	27	0.000969731	0.0109943	0	0.913107			hsa-miR-936	29	0.00501303	0.0157348	0	0.884932			hsa-miR-574-3p	10	0.389895	0.00152297	0	0.937067			hsa-miR-499-5p	8	0.0360975	0.00942935	0	0.745881
hsa-miR-451	27	0.000969731	0.0740788	0	0.956939			hsa-miR-423-3p	29	0.00501303	0.0169869	0	0.925133			hsa-miR-101*	10	0.389895	0.00164738	0	0.737434			hsa-miR-617	8	0.0360975	0.0105294	1	1.75255
hsa-miR-101*	28	0.00256283	5.05306e-07	0	0.714925			hsa-miR-769-3p	29	0.00501303	0.017789	0	0.884239			hsa-miR-181c*	10	0.389895	0.00202821	0	0.73243			hsa-miR-449a	8	0.0360975	0.014501	0	0.470371
hsa-miR-29b-2*	28	0.00256283	3.0249e-05	0	0.532982			hsa-miR-939	29	0.00501303	0.0823471	0	0.97511			hsa-let-7a*	10	0.389895	0.00360609	0	0.769954			hsa-miR-640	8	0.0360975	0.0151257	1	2.17044
hsa-miR-744	28	0.00256283	0.000140789	0	0.886359			hsa-let-7i	29	0.00501303	0.209698	1	1.01182			hsa-miR-199b-5p	10	0.389895	0.00605775	0	0.929385			hsa-miR-369-5p	8	0.0360975	0.0178793	0	0.792358
hsa-miR-145	28	0.00256283	0.000143214	0	0.937639			hsa-miR-99b	30	0.0116957	6.21958e-05	0	0.937151			hsa-miR-744	10	0.389895	0.00676806	0	0.870131			hsa-miR-628-5p	8	0.0360975	0.0212095	0	0.788249
hsa-miR-101	28	0.00256283	0.000258846	0	0.946698			hsa-miR-489	30	0.0116957	0.000255612	0	0.64952			hsa-miR-34b	10	0.389895	0.00680428	0	0.697971			hsa-miR-335	8	0.0360975	0.0258468	0	0.871384
hsa-miR-214*	28	0.00256283	0.000431242	0	0.864558			hsa-miR-517a	30	0.0116957	0.000609226	1	1.80717			hsa-miR-199a-5p	10	0.389895	0.00709229	0	0.937579			hsa-miR-154	8	0.0360975	0.0298054	0	0.847317
hsa-miR-199b-5p	28	0.00256283	0.0021142	0	0.931786			hsa-miR-519a	30	0.0116957	0.00122717	1	1.90721			hsa-miR-214*	10	0.389895	0.00841731	0	0.858883			hsa-miR-513b	8	0.0360975	0.0322856	1	1.2349
hsa-miR-34b	28	0.00256283	0.00248709	0	0.763526			ebv-miR-BART12	30	0.0116957	0.00159253	0	0.900758			hsa-miR-214	10	0.389895	0.00992787	0	0.932227			ebv-miR-BART13	8	0.0360975	0.0411768	1	1.0608
hsa-miR-107	28	0.00256283	0.00579812	0	0.968972			hsa-miR-107	30	0.0116957	0.0018681	0	0.966274			hsa-miR-362-5p	10	0.389895	0.0100122	1	1.08291			hsa-miR-382	8	0.0360975	0.0601977	0	0.859526
hsa-miR-650	28	0.00256283	0.00745007	1	1.35741			hsa-miR-516a-5p	30	0.0116957	0.00302216	1	1.37092			hsa-let-7f	10	0.389895	0.0169376	0	0.956681			hsa-miR-650	8	0.0360975	0.0658525	1	1.63441
hsa-let-7d*	28	0.00256283	0.00985113	0	0.856674			hsa-miR-19a	30	0.0116957	0.00324101	1	1.05375			hsa-miR-199b-3p	10	0.389895	0.0171704	0	0.94899			hsa-miR-142-5p	8	0.0360975	0.112653	1	1.0982
hsa-miR-551b	28	0.00256283	0.0103727	0	0.882885			hsa-miR-423-5p	30	0.0116957	0.00520626	0	0.956982			hsa-miR-34c-5p	10	0.389895	0.0222307	0	0.815408			hsa-miR-92b	8	0.0360975	0.188251	0	0.827845
hsa-miR-423-5p	28	0.00256283	0.0243078	0	0.964846			hsa-miR-17*	30	0.0116957	0.00789482	1	1.08875			hsa-miR-744*	10	0.389895	0.0256547	0	0.783267			hsa-miR-505*	8	0.0360975	0.219301	1	1.09109
hsa-miR-423-3p	28	0.00256283	0.14175	0	0.953154			hsa-miR-31*	30	0.0116957	0.00993147	1	1.23386			hsa-miR-101	10	0.389895	0.0342907	0	0.953801			hiv1-miR-H1	9	0.119396	0.000800789	1	1.21694
hsa-miR-30a	29	0.00645087	0.000360112	0	0.91584			hsa-miR-574-3p	30	0.0116957	0.0105813	0	0.965029			hsa-miR-190b	10	0.389895	0.0414274	0	0.737958			hsa-miR-145*	9	0.119396	0.00173201	0	0.845186
hsa-miR-505	29	0.00645087	0.000841988	1	1.07137			hsa-miR-625*	30	0.0116957	0.012299	0	0.871907			hsa-miR-30c	10	0.389895	0.0433311	0	0.947223			hsa-miR-10b	9	0.119396	0.00197659	0	0.916824
hsa-let-7f	29	0.00645087	0.000961662	0	0.960652			hsa-miR-134	30	0.0116957	0.0339565	0	0.956947			hsa-miR-224	10	0.389895	0.0577866	1	1.17043			hsa-miR-574-5p	9	0.119396	0.00310006	1	1.07012
hsa-miR-145*	29	0.00645087	0.00183447	0	0.910706			hsa-miR-198	30	0.0116957	0.0549617	0	0.91706			hsa-miR-501-3p	10	0.389895	0.0578561	1	1.09586			hsa-miR-143	9	0.119396	0.00353906	0	0.907051
hsa-miR-590-5p	29	0.00645087	0.00280757	1	1.09104			hsa-miR-99a	30	0.0116957	0.139511	1	1.02911			hsa-miR-221	10	0.389895	0.0599798	0	0.940944			hsa-miR-145	9	0.119396	0.00366792	0	0.908627
hsa-miR-449a	29	0.00645087	0.00300226	0	0.606195			hsa-miR-34b	30	0.0116957	0.140281	0	0.877697			hsa-miR-7	10	0.389895	0.0651679	1	1.1386			hsa-miR-501-3p	9	0.119396	0.00397721	1	1.21527
hsa-miR-199b-3p	29	0.00645087	0.00318683	0	0.953299			hsa-miR-125a-3p	30	0.0116957	0.283326	0	0.972665			hsa-miR-517c	10	0.389895	0.0711416	1	1.52069			hsa-miR-376a*	9	0.119396	0.00884316	0	0.738593
hsa-miR-152	29	0.00645087	0.00343749	0	0.933104			hsa-miR-30a	31	0.0260188	0.000327473	0	0.915287			hsa-miR-9	10	0.389895	0.0741557	1	1.36252			hsa-let-7f	9	0.119396	0.0100625	0	0.958275
hsa-miR-195	29	0.00645087	0.00343798	0	0.951414			hsa-miR-339-5p	31	0.0260188	0.000781265	0	0.690112			hsa-miR-99a	10	0.389895	0.0789559	0	0.949556			hsa-miR-125a-5p	9	0.119396	0.0101698	0	0.920755
hsa-miR-378	29	0.00645087	0.0053591	1	1.08066			hsa-miR-30a*	31	0.0260188	0.000925674	0	0.870729			hsa-miR-145*	10	0.389895	0.0925817	0	0.928279			hsa-miR-411	9	0.119396	0.0108469	0	0.78289
hsa-miR-519a	29	0.00645087	0.00649233	1	1.71071			hsa-miR-744*	31	0.0260188	0.0014039	0	0.782334			hsa-miR-519a	10	0.389895	0.0929822	1	1.44691			hsa-miR-148b	9	0.119396	0.0117863	0	0.93427
hsa-miR-489	29	0.00645087	0.00697663	0	0.728873			hsa-miR-17	31	0.0260188	0.0052212	1	1.05055			hsa-miR-132*	10	0.389895	0.0930991	0	0.920108			hsa-miR-10a	9	0.119396	0.0119501	0	0.891823
hsa-miR-375	29	0.00645087	0.0126072	0	0.865714			hsa-miR-339-3p	31	0.0260188	0.0143431	0	0.905327			hsa-miR-29b-2*	10	0.389895	0.109378	0	0.735547			hsa-miR-939	9	0.119396	0.0119649	1	1.06244
hsa-miR-10a	29	0.00645087	0.0237185	0	0.92914			hsa-miR-31	31	0.0260188	0.0179373	1	1.11902			hsa-miR-1227	10	0.389895	0.110006	0	0.785406			hsa-miR-345	9	0.119396	0.0129001	1	1.25776
hsa-miR-331-3p	29	0.00645087	0.0237445	0	0.967252			hsa-miR-934	31	0.0260188	0.0249506	1	1.29919			hsa-miR-522	10	0.389895	0.116139	1	1.44651			hsa-miR-10b*	9	0.119396	0.0142768	0	0.827856
hsa-miR-23b	29	0.00645087	0.0285495	0	0.969226			hsa-miR-486-5p	31	0.0260188	0.0287865	0	0.907793			hsa-miR-193a-5p	10	0.389895	0.117437	1	0.947435			hsa-miR-510	9	0.119396	0.0142914	1	1.69479
hsa-miR-200c*	29	0.00645087	0.0406271	0	0.847268			hsa-miR-1225-5p	31	0.0260188	0.067703	0	0.972636			hsa-miR-186	10	0.389895	0.117529	1	1.04143			ebv-miR-BART19-3p	9	0.119396	0.014412	1	1.37243
hsa-miR-106b	29	0.00645087	0.0517506	1	1.02589			hsa-miR-19b	31	0.0260188	0.0720191	1	1.01998			hsa-miR-148b	10	0.389895	0.11827	0	0.958495			hsa-let-7e*	9	0.119396	0.0154438	0	0.696383
hsa-miR-133b	29	0.00645087	0.0838275	0	0.846947			hsa-miR-125b-2*	31	0.0260188	0.0843444	1	1.05699			hsa-miR-299-5p	10	0.389895	0.124684	0	0.914551			hsa-miR-337-3p	9	0.119396	0.0156857	0	0.771788
hsa-miR-455-5p	29	0.00645087	0.0863977	1	1.07533			hsa-miR-424*	31	0.0260188	0.104075	1	1.07407			hsa-miR-30a*	10	0.389895	0.129167	0	0.910929			hsa-miR-136*	9	0.119396	0.0158362	0	0.817663
hsa-miR-132	29	0.00645087	0.151289	0	0.978195			hsa-miR-203	31	0.0260188	0.124809	1	1.08923			hsa-miR-223	10	0.389895	0.13023	1	1.05341			hsa-miR-1228*	9	0.119396	0.018191	1	1.42639
hsa-miR-193a-3p	29	0.00645087	0.165486	0	0.974937			hsa-miR-493*	31	0.0260188	0.133107	0	0.934089			hsa-miR-135b	10	0.389895	0.144859	1	1.2048			hsa-miR-493	9	0.119396	0.0198659	1	1.74304
hsa-miR-95	29	0.00645087	0.375252	0	0.958649			hsa-let-7d*	31	0.0260188	0.194784	0	0.925913			hsa-let-7e	10	0.389895	0.146061	0	0.972457			hsa-miR-30e*	9	0.119396	0.0201643	0	0.922405
hsa-let-7a*	30	0.0154773	1.98357e-05	0	0.796445			hsa-miR-617	31	0.0260188	0.234797	0	0.895181			hsa-miR-30b	10	0.389895	0.158024	0	0.964676			hsa-miR-30a*	9	0.119396	0.0205946	0	0.845007
hsa-miR-26b*	30	0.0154773	3.87407e-05	0	0.627695			hsa-miR-365	31	0.0260188	0.247559	0	0.983954			hsa-miR-28-3p	10	0.389895	0.160039	1	0.915648			hsa-miR-379	9	0.119396	0.0228232	0	0.845825
hsa-miR-30a*	30	0.0154773	7.77499e-05	0	0.847922			hsa-miR-183*	31	0.0260188	0.463743	1	1.045			hsa-miR-143	10	0.389895	0.170712	0	0.961439			hsa-miR-299-3p	9	0.119396	0.0239854	0	0.822621
hsa-miR-497	30	0.0154773	0.000576217	0	0.950715			hsa-miR-196b	31	0.0260188	0.683018	0	0.986725			hsa-miR-135a	10	0.389895	0.176998	0	0.659039			hsa-miR-28-5p	9	0.119396	0.0254299	0	0.940936
hsa-miR-135a	30	0.0154773	0.00556818	0	0.574384			hsa-let-7c	32	0.0551795	0.000846122	0	0.954402			hsa-miR-218	10	0.389895	0.177391	0	0.929218			hsa-miR-125b-2*	9	0.119396	0.0255997	0	0.883743
hsa-miR-663	30	0.0154773	0.00565602	1	1.06909			hsa-miR-26b*	32	0.0551795	0.00131656	0	0.695323			hsa-miR-500*	10	0.389895	0.190759	1	1.0353			hsa-miR-490-5p	9	0.119396	0.0256621	1	1.8791
hsa-miR-521	30	0.0154773	0.00678073	1	1.70208			hsa-miR-361-5p	32	0.0551795	0.00704813	0	0.96656			hsa-miR-223*	10	0.389895	0.212768	1	1.24086			hsa-miR-200a*	9	0.119396	0.0272022	1	1.13237
hsa-miR-378*	30	0.0154773	0.00784315	1	1.17815			hsa-miR-769-5p	32	0.0551795	0.00712091	0	0.931654			hsa-miR-129-3p	10	0.389895	0.215632	0	0.871849			hsa-miR-449b	9	0.119396	0.0282038	0	0.446699
hsa-miR-19a	30	0.0154773	0.0090928	1	1.04841			hsa-miR-33b	32	0.0551795	0.00884979	0	0.594126			hsa-miR-93	10	0.389895	0.216278	1	1.02632			hsa-miR-100	9	0.119396	0.0291563	0	0.940296
hsa-miR-424*	30	0.0154773	0.020836	1	1.10731			hsa-miR-181a-2*	32	0.0551795	0.00954473	1	1.16772			hsa-miR-629*	10	0.389895	0.235438	1	1.05599			hsa-miR-99b	9	0.119396	0.0299371	0	0.9387
hsa-miR-768-5p	30	0.0154773	0.0286491	0	0.96061			hsa-miR-101	32	0.0551795	0.00959785	0	0.96267			hsa-miR-708	10	0.389895	0.253708	0	0.899393			hsa-miR-885-3p	9	0.119396	0.0392562	1	1.87533
hsa-miR-493*	30	0.0154773	0.0298722	0	0.901636			hsa-miR-20a	32	0.0551795	0.0128428	1	1.04214			hsa-miR-654-3p	10	0.389895	0.269326	0	0.946753			hsa-miR-409-5p	9	0.119396	0.0409123	0	0.703752
hsa-miR-136*	30	0.0154773	0.0362417	0	0.910398			hsa-miR-768-3p	32	0.0551795	0.0147268	0	0.969915			hsa-miR-154	10	0.389895	0.270116	0	0.946216			hsa-miR-101*	9	0.119396	0.0419203	0	0.777827
hsa-miR-545	30	0.0154773	0.0379422	1	1.29293			hsa-miR-15a	32	0.0551795	0.0159295	0	0.966523			hsa-miR-521	10	0.389895	0.281312	1	1.31697			hsa-miR-26b*	9	0.119396	0.0437529	0	0.645972
hsa-miR-27b	30	0.0154773	0.0431079	0	0.971725			hsa-miR-139-3p	32	0.0551795	0.0165803	0	0.929199			hsa-miR-339-3p	10	0.389895	0.289367	0	0.933145			hsa-miR-9*	9	0.119396	0.0526025	1	1.45604
hsa-miR-768-3p	30	0.0154773	0.0446755	0	0.975238			hsa-miR-638	32	0.0551795	0.0174718	0	0.963384			hsa-miR-181a*	10	0.389895	0.289518	0	0.935956			hsa-miR-758	9	0.119396	0.0557441	0	0.738653
hsa-miR-656	30	0.0154773	0.0464021	0	0.855794			hsa-miR-455-3p	32	0.0551795	0.0210143	1	1.06343			hsa-miR-625*	10	0.389895	0.3048	0	0.91222			hsa-miR-139-5p	9	0.119396	0.057911	0	0.846144
hsa-miR-34a	30	0.0154773	0.135344	0	0.983382			hsa-miR-106a	32	0.0551795	0.0229158	1	1.07093			hsa-miR-545	10	0.389895	0.326748	0	1.21039			hsa-miR-331-5p	9	0.119396	0.0587628	1	1.8778
hsa-miR-34b*	30	0.0154773	0.137991	0	0.974694			hsa-miR-20b	32	0.0551795	0.0269797	1	1.04248			hsa-miR-584	10	0.389895	0.330236	1	1.06277			ebv-miR-BART16	9	0.119396	0.0604436	1	1.25261
hsa-miR-200c	30	0.0154773	0.155978	0	0.975503			hsa-miR-202	32	0.0551795	0.028488	0	0.937104			hsa-miR-197	10	0.389895	0.3402	0	0.97085			hsa-miR-624*	9	0.119396	0.0655828	0	0.725844
hsa-miR-326	31	0.0354019	0.000603514	0	0.808054			hsa-miR-451	32	0.0551795	0.0381261	0	0.950244			hsa-miR-149	10	0.389895	0.34562	1	0.934838			hsa-miR-196a	9	0.119396	0.0746828	0	0.903219
hsa-miR-181c	31	0.0354019	0.00081141	0	0.915873			hsa-miR-204	32	0.0551795	0.0408585	1	1.22439			hsa-miR-874	10	0.389895	0.350581	0	0.982656			hsa-miR-10a*	9	0.119396	0.0908308	0	0.723487
hsa-miR-30e*	31	0.0354019	0.00120479	0	0.923878			hsa-miR-575	32	0.0551795	0.0529445	0	0.95675			hsa-miR-10a	10	0.389895	0.363072	0	0.952155			hsa-miR-129-5p	9	0.119396	0.117788	1	1.32435
hsa-miR-30c	31	0.0354019	0.00145354	0	0.946635			hcmv-miR-UL70-3p	32	0.0551795	0.0535701	0	0.919985			hsa-miR-605	10	0.389895	0.36449	0	0.894175			hsa-miR-326	9	0.119396	0.118824	0	0.868224
hsa-miR-155	31	0.0354019	0.00416993	1	1.08876			hsa-miR-25	32	0.0551795	0.0644587	1	1.02389			hsa-miR-382	10	0.389895	0.368158	0	0.957375			hsa-miR-539	9	0.119396	0.135549	0	0.857427
hsa-miR-30c-2*	31	0.0354019	0.00472909	0	0.905167			hsa-miR-100	32	0.0551795	0.0657789	1	1.02986			hsa-miR-758	10	0.389895	0.410044	1	0.901612			hcmv-miR-UL36	9	0.119396	0.136831	1	1.3731
hsa-miR-602	31	0.0354019	0.0067015	1	1.09417			hsa-miR-636	32	0.0551795	0.0665231	0	0.944284			hsa-miR-135a*	10	0.389895	0.414536	0	1.03177			hsa-miR-142-3p	9	0.119396	0.169688	1	1.05895
hsa-miR-320	31	0.0354019	0.0104699	0	0.971647			hsa-miR-199a-5p	32	0.0551795	0.0673684	0	0.968337			hsa-miR-502-3p	10	0.389895	0.424314	1	1.02023			hsa-miR-22*	9	0.119396	0.175204	0	0.949997
hsa-miR-629	31	0.0354019	0.0133391	0	0.903652			hsa-miR-328	32	0.0551795	0.110407	0	0.927649			hsa-miR-574-5p	10	0.389895	0.430484	1	1.01709			hsa-miR-184	9	0.119396	0.290965	1	1.34068
hsa-miR-769-3p	31	0.0354019	0.0152623	0	0.882471			hsa-miR-99b*	32	0.0551795	0.112325	0	0.888334			hsa-miR-487a	10	0.389895	0.432239	1	1.08794			hsa-miR-150	9	0.119396	0.592622	1	1.02809
hsa-miR-382	31	0.0354019	0.0178902	0	0.906749			hsa-miR-93*	32	0.0551795	0.114719	1	1.15457			hsa-miR-31*	10	0.389895	0.438982	1	0.894725			hsa-miR-500	9	0.119396	0.683148	0	0.970234
hsa-miR-301b	31	0.0354019	0.0191479	1	1.26697			hsa-miR-130a	32	0.0551795	0.1402	1	1.02042			hsa-miR-30d	10	0.389895	0.460559	0	0.983301			hsa-miR-1226*	9	0.119396	0.87022	1	1.00916
hsa-miR-154	31	0.0354019	0.019314	0	0.910265			hsa-miR-377*	32	0.0551795	0.18793	0	0.820459			hsa-miR-665	10	0.389895	0.466098	1	1.08682			hsa-miR-103	10	0.331144	0.00700625	0	0.960797
hsa-miR-934	31	0.0354019	0.020156	1	1.31164			hsa-miR-92a-1*	32	0.0551795	0.200411	1	1.22992			hsa-miR-376b	10	0.389895	0.487197	1	1.06307			hsa-miR-338-5p	10	0.331144	0.0142048	1	1.35768
hsa-miR-517a	31	0.0354019	0.0222187	1	1.48765			hsa-miR-206	32	0.0551795	0.234603	0	0.878238			hsa-miR-30b*	10	0.389895	0.49033	0	0.970742			hsa-miR-132*	10	0.331144	0.0152729	0	0.870566
hsa-miR-127-3p	31	0.0354019	0.0246475	0	0.933926			hsa-miR-34b*	32	0.0551795	0.328729	0	0.983376			hsa-miR-127-3p	10	0.389895	0.500593	0	0.977755			hsa-miR-365	10	0.331144	0.0153619	0	0.938138
hsa-miR-196b	31	0.0354019	0.0325177	0	0.932437			hsa-miR-602	32	0.0551795	0.40507	1	1.02838			hsa-miR-432	10	0.389895	0.511177	0	0.965598			hsa-miR-652	10	0.331144	0.0161882	0	0.870065
hsa-miR-125b	31	0.0354019	0.0344693	0	0.96858			hsa-miR-557	32	0.0551795	0.410829	0	0.980745			hsa-miR-29b-1*	10	0.389895	0.52389	0	0.957997			hsa-miR-99a*	10	0.331144	0.0172434	0	0.680051
hsa-miR-516a-5p	31	0.0354019	0.049117	1	1.23621			hsa-miR-136*	32	0.0551795	0.45845	0	0.968675			hsa-miR-33b	10	0.389895	0.531359	0	0.834208			hsa-miR-519e*	10	0.331144	0.0209018	1	1.21397
hsa-miR-23a	31	0.0354019	0.0557226	0	0.982133			hsa-miR-182*	32	0.0551795	0.468814	1	1.08955			hsa-miR-23b	10	0.389895	0.5336	1	0.986598			hsa-miR-127-5p	10	0.331144	0.0210247	1	2.44209
hsa-miR-30d	31	0.0354019	0.0683729	0	0.975742			hsa-miR-376a	32	0.0551795	0.537346	0	0.985881			hsa-miR-153	10	0.389895	0.535967	0	0.880881			hsa-miR-610	10	0.331144	0.0224028	1	1.22687
hsa-miR-129-3p	31	0.0354019	0.0729667	0	0.873154			hsa-miR-337-3p	32	0.0551795	0.604142	0	0.968307			hsa-miR-409-5p	10	0.389895	0.547691	1	0.920157			hsa-miR-450a	10	0.331144	0.0231558	0	0.864884
hsa-miR-141*	31	0.0354019	0.0791121	0	0.909289			hsa-miR-410	32	0.0551795	0.663094	0	0.975662			hsa-miR-513a-5p	10	0.389895	0.574776	1	1.03241			hsa-miR-424	10	0.331144	0.0247651	0	0.946836
hsa-miR-93	31	0.0354019	0.0793467	1	1.02499			hsa-miR-34a*	32	0.0551795	0.908804	1	1.00338			hsa-miR-450a	10	0.389895	0.587025	0	0.967829			hcmv-miR-UL112	10	0.331144	0.0248332	1	2.55791
hsa-miR-30b	31	0.0354019	0.0950199	0	0.972357			hsa-let-7a*	33	0.111306	0.000453748	0	0.829308			hsa-miR-192	10	0.389895	0.601317	1	1.03029			hsa-miR-377	10	0.331144	0.025763	0	0.89307
hsa-miR-337-5p	31	0.0354019	0.106471	0	0.935142			hsa-miR-628-3p	33	0.111306	0.000687888	0	0.758978			ebv-miR-BART12	10	0.389895	0.641267	0	0.979609			hsa-miR-744	10	0.331144	0.0261277	0	0.893559
hsa-miR-19b-1*	31	0.0354019	0.134332	0	0.892822			hsa-miR-374a	33	0.111306	0.00194823	1	1.04733			hsa-miR-768-3p	10	0.389895	0.654667	1	0.991455			hsa-miR-101	10	0.331144	0.0310463	0	0.946952
hsa-miR-377	31	0.0354019	0.143878	0	0.958024			hsa-miR-30c-2*	33	0.111306	0.00359923	0	0.901871			hsa-miR-106b*	10	0.389895	0.695912	1	1.08204			hsa-miR-623	10	0.331144	0.0310558	1	1.12201
hsa-miR-486-5p	31	0.0354019	0.173591	0	0.940018			hsa-miR-629	33	0.111306	0.00370097	0	0.892557			hsa-miR-376a*	10	0.389895	0.704985	1	0.963877			hsa-miR-107	10	0.331144	0.0336236	0	0.967948
ebv-miR-BHRF1-1	31	0.0354019	0.199429	1	1.09853			hsa-miR-1227	33	0.111306	0.00808413	0	0.760458			hsa-let-7f-2*	10	0.389895	0.714728	0	0.897558			hsa-miR-923	10	0.331144	0.0343618	1	1.04759
hsa-miR-34a*	31	0.0354019	0.242432	0	0.965445			hsa-miR-590-5p	33	0.111306	0.00990971	1	1.07434			hsa-miR-409-3p	10	0.389895	0.714824	1	0.980637			hsa-miR-493*	10	0.331144	0.0348489	0	0.823154
hsa-miR-410	31	0.0354019	0.25804	0	0.935688			hsa-miR-301b	33	0.111306	0.0126236	1	1.28614			hsa-miR-513b	10	0.389895	0.723926	1	1.03716			hsa-miR-218	10	0.331144	0.0355378	0	0.905012
hsa-miR-181a-2*	31	0.0354019	0.366804	0	0.945755			hsa-miR-29b	33	0.111306	0.0143973	0	0.961431			ebv-miR-BART19-3p	10	0.389895	0.757298	1	1.04532			ebv-miR-BART7	10	0.331144	0.0402324	1	1.29291
hsa-miR-130a	31	0.0354019	0.383098	0	0.987862			hsa-miR-135a	33	0.111306	0.0213807	0	0.660952			hsa-miR-624*	10	0.389895	0.774859	0	0.955861			hsa-miR-409-3p	10	0.331144	0.0420776	0	0.847457
hsa-miR-203	31	0.0354019	0.461953	1	1.04329			hsa-miR-130b	33	0.111306	0.0328057	1	1.05016			hsa-miR-539	10	0.389895	0.779676	0	0.97898			ebv-miR-BHRF1-1	10	0.331144	0.0457	1	1.32787
hsa-miR-376b	31	0.0354019	0.680825	1	1.02591			hsa-miR-22	33	0.111306	0.0328103	0	0.979321			hsa-miR-99b	10	0.389895	0.783159	0	0.993735			hsa-miR-500*	10	0.331144	0.0486843	1	1.08234
hsa-miR-92b	32	0.0770872	0.000251328	0	0.689575			hsa-miR-362-5p	33	0.111306	0.0342565	1	1.04878			hsa-miR-215	10	0.389895	0.785	1	1.0179			hsa-miR-502-3p	10	0.331144	0.0503181	1	1.07599
hsa-miR-181c*	32	0.0770872	0.00137557	0	0.831423			hsa-miR-106b*	33	0.111306	0.0387247	1	1.31468			hsa-miR-194	10	0.389895	0.805478	1	1.01278			hsa-miR-205	10	0.331144	0.0523255	0	0.925762
hsa-miR-362-5p	32	0.0770872	0.00264468	1	1.06946			hsa-miR-193b	33	0.111306	0.0443174	0	0.960518			hsa-miR-489	10	0.389895	0.805692	1	1.04276			hsa-miR-542-3p	10	0.331144	0.0576336	0	0.871528
hsa-miR-337-3p	32	0.0770872	0.00453816	0	0.835518			hsa-miR-324-3p	33	0.111306	0.0531503	0	0.980385			hsa-miR-136	10	0.389895	0.821202	1	1.01115			hsa-miR-631	10	0.331144	0.0599842	1	1.25891
hsa-miR-142-5p	32	0.0770872	0.00457345	1	1.09758			hsa-miR-517b	33	0.111306	0.0549492	1	1.35759			hsa-miR-487b	10	0.389895	0.836899	1	0.991757			hsa-miR-381	10	0.331144	0.0603318	0	0.878834
hsa-miR-132*	32	0.0770872	0.00717085	0	0.917351			hsa-miR-155	33	0.111306	0.0566392	1	1.05933			hsa-miR-377	10	0.389895	0.869668	0	0.994759			hsa-miR-337-5p	10	0.331144	0.06332	0	0.863058
hsa-miR-142-3p	32	0.0770872	0.0073703	1	1.06904			hsa-miR-127-3p	33	0.111306	0.064823	0	0.954307			hsa-miR-335*	10	0.389895	0.878541	0	0.979403			hsa-miR-566	10	0.331144	0.0704227	1	1.35731
hsa-miR-628-5p	32	0.0770872	0.00756175	0	0.845121			hsa-miR-93	33	0.111306	0.0768646	1	1.02512			hsa-miR-154*	10	0.389895	0.886737	1	1.01141			hsa-miR-503	10	0.331144	0.0704902	0	0.895717
hsa-miR-625	32	0.0770872	0.0100515	0	0.894388			hsa-miR-483-3p	33	0.111306	0.0791866	0	0.881045			hsa-miR-22	10	0.389895	0.892497	1	0.997988			hsa-miR-152	10	0.331144	0.0712374	0	0.925372
hsa-miR-654-3p	32	0.0770872	0.0110852	0	0.902867			hsa-let-7b*	33	0.111306	0.080507	0	0.886796			hsa-miR-32*	10	0.389895	0.918261	1	1.01018			hsa-miR-487b	10	0.331144	0.0768222	0	0.906679
hsa-miR-522	32	0.0770872	0.0117404	1	1.69668			hsa-miR-518e*	33	0.111306	0.087513	1	1.24588			hsa-miR-933	10	0.389895	0.922443	1	1.00601			hsa-miR-622	10	0.331144	0.0795894	1	1.13378
hsa-miR-584	32	0.0770872	0.0241037	1	1.10857			hsa-miR-548c-3p	33	0.111306	0.0912615	0	0.676401			hsa-miR-7-1*	10	0.389895	0.924082	1	0.994231			hsa-miR-602	10	0.331144	0.0850136	1	1.12255
hsa-miR-181d	32	0.0770872	0.0289473	0	0.954973			hsa-miR-629*	33	0.111306	0.103328	1	1.05125			hsa-miR-329	10	0.389895	0.927731	1	1.01064			hsa-miR-19b-1*	10	0.331144	0.0923124	0	0.805698
hsa-miR-324-5p	32	0.0770872	0.0290697	0	0.96163			hsa-miR-601	33	0.111306	0.133346	0	0.955443			hsa-miR-376c	10	0.389895	0.942057	1	0.997763			hsa-miR-766	10	0.331144	0.0932975	1	1.08397
hsa-miR-130b	32	0.0770872	0.0385041	1	1.04822			hsa-miR-382	33	0.111306	0.133883	0	0.944352			hsa-miR-182	10	0.389895	0.952513	1	0.997074			hsa-miR-877*	10	0.331144	0.100756	1	1.12641
hsa-miR-409-3p	32	0.0770872	0.040368	0	0.914528			kshv-miR-K12-3	33	0.111306	0.141826	0	0.977594			hsa-miR-23b*	10	0.389895	0.96879	1	1.00496			hsa-miR-196b	10	0.331144	0.101001	0	0.902905
hsa-miR-33b	32	0.0770872	0.0497723	0	0.680583			hsa-miR-892b	33	0.111306	0.142422	0	0.952403			hsa-miR-373*	10	0.389895	0.979902	0	0.998569			hsa-miR-29a	10	0.331144	0.101431	0	0.974696
hsa-miR-27a	32	0.0770872	0.0519487	0	0.981899			hsa-miR-214	33	0.111306	0.149543	0	0.97224			hsa-miR-516a-5p	10	0.389895	0.982309	1	0.996854			hsa-miR-410	10	0.331144	0.10647	0	0.833134
hsa-miR-432	32	0.0770872	0.0542834	0	0.936992			hsa-miR-19b-1*	33	0.111306	0.150301	1	1.1119			hsa-miR-31	10	0.389895	0.982819	1	1.00162			hsa-miR-15a	10	0.331144	0.106699	0	0.968753
hsa-miR-17*	32	0.0770872	0.0576309	1	1.06324			hsa-miR-15b*	33	0.111306	0.162939	1	1.1003			hsa-miR-23a	11	1	0.0173667	1	0.965748			hsa-let-7d	10	0.331144	0.112093	0	0.963966
hsa-miR-10a*	32	0.0770872	0.0612357	0	0.783887			hsa-miR-129*	33	0.111306	0.170217	0	0.885625			hsa-miR-497	11	1	0.0221522	1	0.949225			hsa-miR-30b	10	0.331144	0.115883	0	0.96115
hsa-miR-139-3p	32	0.0770872	0.083656	0	0.948308			hsa-miR-650	33	0.111306	0.180246	1	1.17229			hsa-miR-125b	11	1	0.028767	1	0.959036			hsa-miR-595	10	0.331144	0.123189	1	1.23142
hsa-miR-98	32	0.0770872	0.0872175	0	0.965165			hsa-miR-1226*	33	0.111306	0.186156	0	0.958859			hsa-miR-29c*	11	1	0.0338545	1	0.926398			hsa-miR-378	10	0.331144	0.127252	1	1.06931
hsa-miR-324-3p	32	0.0770872	0.105864	0	0.983276			hsa-miR-20a*	33	0.111306	0.19149	1	1.05341			hsa-miR-30e*	11	1	0.0355294	1	0.919002			hsa-miR-362-3p	10	0.331144	0.137708	1	1.0611
hsa-miR-381	32	0.0770872	0.11077	0	0.941727			hsa-miR-92a	33	0.111306	0.195186	1	1.01757			hsa-miR-92b	11	1	0.0373155	1	0.699328			hsa-miR-377*	10	0.331144	0.14306	0	0.642844
hsa-miR-376a	32	0.0770872	0.116362	0	0.959726			hsa-miR-199b-5p	33	0.111306	0.197091	0	0.975626			hsa-miR-195	11	1	0.0404754	1	0.945746			hsa-miR-328	10	0.331144	0.143244	0	0.879331
hsa-miR-29a*	32	0.0770872	0.11707	0	0.907738			hsa-miR-543	33	0.111306	0.252125	1	1.0687			hsa-miR-27a	11	1	0.041805	1	0.969957			hsa-miR-532-3p	10	0.331144	0.144659	1	1.06861
hsa-miR-221	32	0.0770872	0.148495	0	0.972445			hsa-miR-616	33	0.111306	0.264646	0	0.850088			hsa-miR-320	11	1	0.0422071	1	0.964568			hsa-miR-801	10	0.331144	0.16496	1	1.09026
hsa-miR-339-3p	32	0.0770872	0.16561	0	0.944731			hsa-miR-200c*	33	0.111306	0.278184	0	0.916162			hsa-miR-134	11	1	0.0422943	1	0.937963			hsa-miR-181c	10	0.331144	0.169034	0	0.942587
hsa-miR-25	32	0.0770872	0.209022	1	1.01708			hsa-miR-154	33	0.111306	0.293608	0	0.961214			hsa-miR-769-3p	11	1	0.0428678	1	0.839967			hsa-miR-625	10	0.331144	0.170109	0	0.912624
hsa-miR-335*	32	0.0770872	0.2916	0	0.910129			hsa-miR-125b-1*	33	0.111306	0.33093	0	0.831759			hsa-miR-18a	11	1	0.0436321	1	1.10794			hsa-miR-150*	10	0.331144	0.194027	1	1.03886
hsa-miR-431	32	0.0770872	0.46614	1	1.06149			hsa-miR-379	33	0.111306	0.349597	0	0.964234			hsa-miR-498	11	1	0.046947	1	0.892595			hsa-miR-22	10	0.331144	0.197723	0	0.977501
hsa-miR-31	32	0.0770872	0.584247	1	1.02831			hsa-miR-149*	33	0.111306	0.37165	0	0.959592			hsa-miR-9*	11	1	0.0479165	1	1.31752			hsa-miR-126*	10	0.331144	0.202289	0	0.947685
hsa-miR-129*	32	0.0770872	0.594729	0	0.954346			hsa-miR-518f*	33	0.111306	0.412352	1	1.08082			hsa-miR-425	11	1	0.0481472	1	1.04994			hsa-miR-744*	10	0.331144	0.241354	0	0.839163
hsa-miR-19b	32	0.0770872	0.651222	1	1.00511			hsa-miR-34a	33	0.111306	0.416728	0	0.990875			hsa-miR-378*	11	1	0.0490999	1	1.21206			hsa-miR-885-5p	10	0.331144	0.266992	0	0.816156
hsa-miR-495	32	0.0770872	0.822697	1	0.989922			hsa-miR-381	33	0.111306	0.460005	0	0.975686			hsa-miR-378	11	1	0.049618	1	1.08344			hsa-miR-892b	10	0.331144	0.283624	0	0.940662
hsa-miR-140-3p	32	0.0770872	0.859303	0	1.00265			hsa-miR-337-5p	33	0.111306	0.518498	0	0.975011			hsa-miR-638	11	1	0.0533287	1	0.953967			hsa-miR-135a*	10	0.331144	0.3071	1	1.04982
hsa-miR-191*	32	0.0770872	0.874156	0	0.995398			hsa-miR-377	33	0.111306	0.519791	0	0.984251			hsa-miR-29c	11	1	0.053405	1	0.959839			hsa-miR-320	10	0.331144	0.337625	0	0.981069
hsa-miR-182*	32	0.0770872	0.887934	0	1.01682			hsa-miR-376c	33	0.111306	0.553659	0	0.986628			hsa-miR-100	11	1	0.0547317	1	0.954117			hsa-miR-1227	10	0.331144	0.344437	1	1.22573
hsa-miR-15a	33	0.15897	0.00494549	0	0.959443			hsa-miR-184	33	0.111306	0.613253	1	1.06392			hsa-miR-19b-1*	11	1	0.0558986	1	0.793033			hcmv-miR-UL70-3p	10	0.331144	0.363349	0	0.934968
hsa-miR-299-5p	33	0.15897	0.00631484	0	0.887038			hsa-miR-125b	33	0.111306	0.690986	1	1.0052			hsa-miR-337-3p	11	1	0.0562774	1	0.827771			hsa-miR-886-3p	10	0.331144	0.373938	0	0.969436
hsa-miR-223	33	0.15897	0.0074136	1	1.05699			hsa-miR-335*	33	0.111306	0.694299	0	0.96564			hsa-miR-152	11	1	0.0578071	1	0.932486			hsa-miR-224	10	0.331144	0.376686	1	1.0998
hsa-miR-431*	33	0.15897	0.00845756	1	1.38551			hsa-miR-151-3p	33	0.111306	0.74177	1	1.00531			hsa-miR-18b	11	1	0.0582315	1	1.12082			hsa-miR-329	10	0.331144	0.411105	0	0.873026
hsa-miR-449b	33	0.15897	0.0134564	0	0.582199			hsa-miR-411	33	0.111306	0.839978	0	0.989237			hsa-let-7d	11	1	0.0593738	1	0.962207			hsa-miR-877	10	0.331144	0.46549	0	0.944108
hsa-miR-146a	33	0.15897	0.0154405	1	1.06138			hcmv-miR-US33-5p	33	0.111306	0.955802	0	0.992888			hsa-miR-26b*	11	1	0.0636965	1	0.745374			hsa-miR-548c-3p	10	0.331144	0.545979	0	0.762426
hsa-miR-628-3p	33	0.15897	0.016346	0	0.823097			hsa-miR-26b	34	0.212204	0.00625456	0	0.964921			hsa-miR-181d	11	1	0.0709154	1	0.943283			hsa-miR-501-5p	10	0.331144	0.621512	0	0.958568
hsa-miR-376a*	33	0.15897	0.0274146	0	0.864565			hsa-miR-768-5p	34	0.212204	0.00827477	0	0.952606			hsa-miR-301b	11	1	0.072983	1	1.32877			hsa-miR-432	10	0.331144	0.693309	1	1.02174
hsa-miR-500*	33	0.15897	0.0296331	1	1.04473			hsa-miR-223	34	0.212204	0.0202922	1	1.0498			hsa-miR-421	11	1	0.0802038	1	1.16816			hsa-miR-520d-3p	10	0.331144	0.749311	1	1.08175
hsa-miR-493	33	0.15897	0.0330237	1	1.2581			hsa-miR-141	34	0.212204	0.0213373	0	0.962672			hsa-miR-155	11	1	0.0838122	1	1.08122			hsa-miR-596	10	0.331144	0.834503	0	0.909181
hsa-miR-629*	33	0.15897	0.0341052	1	1.06813			hsa-miR-421	34	0.212204	0.0316751	1	1.12849			hsa-miR-532-3p	11	1	0.0869597	1	1.04921			hsa-miR-584	11	0.714286	0.00794716	1	1.2625
hsa-miR-377*	33	0.15897	0.0390768	0	0.719428			hsa-miR-7-1*	34	0.212204	0.0502254	0	0.926387			hsa-miR-26b	11	1	0.0927236	1	0.963697			hsa-miR-132	11	0.714286	0.0237534	0	0.940615
hsa-miR-409-5p	33	0.15897	0.0462394	0	0.825205			hsa-miR-330-3p	34	0.212204	0.0504842	0	0.936329			hsa-miR-145	11	1	0.0993749	1	0.960609			hcmv-miR-US33-5p	11	0.714286	0.0282881	1	1.87939
hsa-miR-770-5p	33	0.15897	0.0475611	1	1.09748			hsa-miR-887	34	0.212204	0.0532996	0	0.907717			hsa-miR-1225-5p	11	1	0.110034	1	0.963829			hcmv-miR-US4	11	0.714286	0.0393492	1	1.11981
hsa-miR-624*	33	0.15897	0.047646	0	0.817152			hsa-miR-23b	34	0.212204	0.0549237	0	0.973622			hsa-miR-769-5p	11	1	0.112281	1	0.943359			hsa-miR-376a	11	0.714286	0.0394751	0	0.908025
hsa-miR-339-5p	33	0.15897	0.0496173	0	0.805387			hsa-miR-545	34	0.212204	0.0567488	1	1.26958			hsa-miR-30c-1*	11	1	0.113223	1	0.902079			hsa-miR-518d-5p	11	0.714286	0.0399643	1	1.48982
hsa-miR-223*	33	0.15897	0.0512419	1	1.29377			hsa-miR-449b	34	0.212204	0.0717367	0	0.679491			hsa-miR-98	11	1	0.113837	1	0.953439			hsa-miR-490-3p	11	0.714286	0.0441912	1	1.86469
hsa-miR-625*	33	0.15897	0.0642403	0	0.903568			hsa-miR-144	34	0.212204	0.0725844	0	0.89667			kshv-miR-K12-3	11	1	0.122095	1	0.962997			hsa-miR-376c	11	0.714286	0.045889	0	0.912657
hsa-miR-379	33	0.15897	0.0648194	0	0.926347			hsa-miR-145	34	0.212204	0.0800901	0	0.969857			hsa-miR-29a*	11	1	0.12618	1	0.866409			hsa-miR-551b	11	0.714286	0.0488478	0	0.840726
hsa-let-7d	33	0.15897	0.0695393	0	0.974982			hsa-miR-572	34	0.212204	0.0818835	0	0.961367			hsa-miR-491-3p	11	1	0.128176	1	0.633456			hsa-miR-665	11	0.714286	0.0516099	1	1.26364
hsa-miR-184	33	0.15897	0.0800403	1	1.2329			hsa-miR-940	34	0.212204	0.0873767	0	0.977955			hsa-miR-622	11	1	0.131584	1	1.09826			hsa-miR-495	11	0.714286	0.0526868	0	0.863085
hsa-miR-210	33	0.15897	0.0971208	1	1.05786			hsa-miR-331-5p	34	0.212204	0.0922297	0	0.757658			hsa-miR-801	11	1	0.133062	1	1.08065			hsa-miR-23b	11	0.714286	0.0552157	0	0.954809
hsa-miR-542-5p	33	0.15897	0.0989644	0	0.940555			hsa-miR-665	34	0.212204	0.094046	0	0.885239			hsa-miR-150	11	1	0.134072	1	1.09511			hsa-miR-23a	11	0.714286	0.0571309	0	0.97101
hsa-miR-218	33	0.15897	0.123392	0	0.951138			hsa-miR-95	34	0.212204	0.0968127	0	0.926033			hsa-miR-146b-5p	11	1	0.135452	1	1.05078			hsa-miR-27b	11	0.714286	0.0592588	0	0.957348
hsa-miR-487b	33	0.15897	0.12345	0	0.956583			hsa-miR-885-5p	34	0.212204	0.0999543	1	1.17992			hsa-miR-34a*	11	1	0.137447	1	0.942672			hsa-miR-143*	11	0.714286	0.0605238	0	0.893322
hsa-miR-106a	33	0.15897	0.141307	1	1.0459			hsa-miR-106b	34	0.212204	0.119867	1	1.02035			hsa-miR-196b	11	1	0.141849	1	0.931419			hsa-miR-220c	11	0.714286	0.0620463	1	2.3836
hsa-miR-17	33	0.15897	0.148723	1	1.02692			hsa-miR-188-5p	34	0.212204	0.13637	0	0.969016			hsa-miR-532-5p	11	1	0.144092	1	1.03697			hsa-let-7g	11	0.714286	0.0692465	0	0.965787
hsa-miR-105	33	0.15897	0.152316	1	1.48603			hsa-miR-485-5p	34	0.212204	0.136779	0	0.840501			hsa-miR-130a	11	1	0.144621	1	0.973181			hsa-miR-422a	11	0.714286	0.0692494	1	1.35441
hsa-miR-220c	33	0.15897	0.170461	1	1.31093			hsa-miR-214*	34	0.212204	0.144352	0	0.944392			hsa-miR-28-5p	11	1	0.145249	1	0.958782			hsa-miR-550	11	0.714286	0.0698193	1	1.13357
hsa-miR-139-5p	33	0.15897	0.173181	0	0.934069			hsa-miR-501-3p	34	0.212204	0.146864	1	1.05206			hsa-miR-130b	11	1	0.14624	1	1.05218			hsa-miR-29c*	11	0.714286	0.0730449	0	0.923364
hsa-miR-30c-1*	33	0.15897	0.175564	0	0.943849			hsa-miR-10a	34	0.212204	0.148814	0	0.955502			hsa-miR-99a*	11	1	0.151825	1	0.759396			hsa-miR-126	11	0.714286	0.0736375	0	0.964742
hsa-miR-485-5p	33	0.15897	0.187806	0	0.858429			hsa-miR-425*	34	0.212204	0.161268	0	0.96023			hsa-miR-503	11	1	0.152635	1	1.10718			hsa-miR-194*	11	0.714286	0.0787276	1	1.70206
hsa-miR-376c	33	0.15897	0.201157	0	0.966483			hsa-miR-28-5p	34	0.212204	0.162508	1	1.02445			hsa-miR-30c-2*	11	1	0.15604	1	0.924396			hsa-miR-34c-3p	11	0.714286	0.0822635	1	1.75667
hsa-miR-518e*	33	0.15897	0.214143	1	1.17247			hsa-miR-30d	34	0.212204	0.162669	0	0.981142			hsa-miR-885-5p	11	1	0.156291	1	0.797203			hsa-miR-193b	11	0.714286	0.0834539	0	0.936519
hsa-miR-20a	33	0.15897	0.26598	1	1.01981			hsa-miR-191*	34	0.212204	0.174912	0	0.961314			hsa-miR-141	11	1	0.159353	1	0.964936			hsa-miR-29c	11	0.714286	0.0838805	0	0.965363
hsa-miR-28-3p	33	0.15897	0.271429	0	0.952001			hsa-miR-1225-3p	34	0.212204	0.17802	0	0.971182			hsa-miR-1229	11	1	0.161038	1	0.910008			hsa-miR-154*	11	0.714286	0.0863634	0	0.834651
hsa-miR-183*	33	0.15897	0.404909	1	1.05187			hsa-miR-99a*	34	0.212204	0.178092	1	1.15314			hsa-miR-210	11	1	0.162843	1	1.07286			hsa-miR-934	11	0.714286	0.0910985	1	1.46591
hsa-miR-455-3p	33	0.15897	0.40553	1	1.02293			hsa-miR-409-3p	34	0.212204	0.189009	0	0.948489			hsa-miR-200b*	11	1	0.163597	1	0.917148			hsa-miR-671-5p	11	0.714286	0.093328	1	1.0825
hsa-miR-20a*	33	0.15897	0.491393	0	0.971488			hsa-miR-532-5p	34	0.212204	0.203678	1	1.02282			hsa-miR-15a	11	1	0.166104	1	0.966786			hsa-miR-30a	11	0.714286	0.0965311	0	0.930494
hsa-miR-154*	33	0.15897	0.505057	0	0.962591			hsa-miR-1224-5p	34	0.212204	0.224865	0	0.979002			hsa-miR-615-3p	11	1	0.178231	1	0.782825			hsa-miR-298	11	0.714286	0.10056	1	1.88228
hsa-miR-425*	33	0.15897	0.619548	0	0.985777			hsa-miR-874	34	0.212204	0.233275	0	0.985302			hsa-miR-940	11	1	0.178776	1	0.97241			hsa-miR-760	11	0.714286	0.101129	1	1.11549
hsa-miR-182	33	0.15897	0.62419	1	0.981638			hsa-miR-532-3p	34	0.212204	0.235053	1	1.02602			hsa-miR-494	11	1	0.183344	1	1.04531			hsa-miR-340*	11	0.714286	0.101785	0	0.908734
hsa-miR-92a-1*	33	0.15897	0.635714	1	1.07948			hsa-miR-574-5p	34	0.212204	0.254918	0	0.984595			hsa-miR-106b	11	1	0.18338	1	1.02494			hsa-miR-146a	11	0.714286	0.103704	1	1.06521
hsa-miR-92a	33	0.15897	0.669582	0	0.99422			hsa-miR-24-1*	34	0.212204	0.257788	0	0.945289			hsa-miR-493	11	1	0.183933	1	1.22894			hsa-miR-183	11	0.714286	0.105815	0	0.921795
hsa-miR-323-3p	33	0.15897	0.704681	1	1.04139			hsa-miR-193a-5p	34	0.212204	0.274223	0	0.974231			hsa-miR-34b*	11	1	0.188165	1	0.969264			hsa-miR-663	11	0.714286	0.115503	1	1.06404
hsa-miR-433	33	0.15897	0.706108	0	0.962747			hsa-miR-376b	34	0.212204	0.277834	1	1.06844			hsa-let-7i*	11	1	0.19203	1	0.816366			hsa-miR-23a*	11	0.714286	0.119391	1	1.07421
hsa-miR-151-3p	33	0.15897	0.747623	0	0.994848			hsa-miR-519e*	34	0.212204	0.312025	0	0.954153			hsa-miR-592	11	1	0.192141	1	0.755554			hsa-miR-33b*	11	0.714286	0.11943	1	1.09301
hsa-miR-329	33	0.15897	0.779841	1	0.976916			hsa-miR-136	34	0.212204	0.312178	0	0.966688			hsa-miR-339-5p	11	1	0.198612	1	0.810322			hsa-miR-629	11	0.714286	0.129883	0	0.919214
hsa-miR-543	33	0.15897	0.832132	1	1.01259			hsa-miR-500*	34	0.212204	0.326989	1	1.01944			hsa-miR-575	11	1	0.215089	1	0.956825			hsa-miR-191	11	0.714286	0.139431	0	0.802007
hsa-miR-512-3p	33	0.15897	0.905565	0	0.991259			hsa-miR-525-5p	34	0.212204	0.334498	1	1.10969			hsa-miR-125b-1*	11	1	0.219526	1	0.685748			hsa-miR-574-3p	11	0.714286	0.143227	0	0.964058
hsa-miR-1225-3p	33	0.15897	0.955097	0	0.998785			hsa-miR-654-3p	34	0.212204	0.339469	0	0.964688			hsa-miR-30a	11	1	0.225367	1	0.956927			hsa-miR-543	11	0.714286	0.144884	0	0.857545
hsa-miR-338-3p	34	0.306662	0.0133606	0	0.902786			hsa-miR-483-5p	34	0.212204	0.372567	0	0.978712			hsa-miR-193b*	11	1	0.226358	1	0.935473			hsa-miR-483-3p	11	0.714286	0.145839	0	0.814374
hsa-miR-648	34	0.306662	0.0208379	1	1.20839			hsa-miR-564	34	0.212204	0.374523	0	0.968706			hsa-miR-572	11	1	0.226421	1	0.957616			hsa-miR-708	11	0.714286	0.15147	1	1.14662
hsa-miR-181a*	34	0.306662	0.0243145	0	0.916034			hsa-miR-770-5p	34	0.212204	0.380918	0	0.958657			hsa-miR-184	11	1	0.228124	1	1.19577			hsa-miR-645	11	0.714286	0.151755	1	1.76932
hsa-miR-193b	34	0.306662	0.0252767	0	0.955799			hsa-miR-105	34	0.212204	0.393948	1	1.27831			hsa-miR-936	11	1	0.233873	1	0.918327			hsa-miR-765	11	0.714286	0.156234	1	1.07258
hsa-miR-335	34	0.306662	0.0276673	0	0.926486			hsa-miR-25*	34	0.212204	0.413678	1	1.17115			hsa-miR-22*	11	1	0.237126	1	0.955345			hsa-miR-331-3p	11	0.714286	0.162228	0	0.963481
hsa-miR-190	34	0.306662	0.0277227	0	0.842306			hsa-miR-758	34	0.212204	0.445941	0	0.937182			hsa-miR-200c*	11	1	0.240516	1	0.862263			hsa-miR-181c*	11	0.714286	0.1659	0	0.883646
hsa-miR-532-3p	34	0.306662	0.030244	1	1.04893			hsa-miR-193a-3p	34	0.212204	0.452933	0	0.986532			hsa-miR-195*	11	1	0.245734	1	0.873622			hsa-miR-200b*	11	0.714286	0.167231	1	1.06663
hsa-miR-532-5p	34	0.306662	0.0322942	1	1.03922			hsa-miR-140-3p	34	0.212204	0.479453	1	1.01061			hsa-miR-623	11	1	0.246681	1	0.953469			hsa-miR-29b-2*	11	0.714286	0.168135	0	0.670457
hsa-miR-374a	34	0.306662	0.0357023	1	1.03598			hsa-miR-221*	34	0.212204	0.511788	1	1.02443			hsa-miR-187*	11	1	0.252523	1	0.926464			hsa-miR-18a	11	0.714286	0.180573	1	1.09394
hsa-miR-369-5p	34	0.306662	0.0384729	0	0.887086			hsa-miR-151-5p	34	0.212204	0.513405	1	1.00975			hsa-miR-19a	11	1	0.255162	1	1.03031			hsa-miR-99b*	11	0.714286	0.182204	1	1.20483
hsa-miR-411	34	0.306662	0.0480273	0	0.897082			hsa-miR-145*	34	0.212204	0.535938	0	0.981608			hsa-miR-365	11	1	0.263621	1	0.977664			hsa-miR-135a	11	0.714286	0.184486	0	0.719634
hsa-miR-22	34	0.306662	0.049737	0	0.980576			hsa-miR-450a	34	0.212204	0.654232	1	1.01705			hsa-miR-519e*	11	1	0.265234	1	0.921043			hsa-miR-656	11	0.714286	0.192327	0	0.83387
hsa-miR-1227	34	0.306662	0.0588728	0	0.823047			hsa-miR-493	34	0.212204	0.685673	0	0.955331			hsa-miR-150*	11	1	0.265877	1	0.973544			kshv-miR-K12-3	11	0.714286	0.197133	1	1.03562
hsa-miR-181a	34	0.306662	0.0712636	0	0.971206			hsa-miR-431	34	0.212204	0.710455	0	0.969545			hsa-miR-20a*	11	1	0.268974	1	0.930852			hsa-miR-181a*	11	0.714286	0.203596	0	0.925849
hsa-miR-29a	34	0.306662	0.0725351	0	0.982381			hsa-miR-889	34	0.212204	0.710548	0	0.936568			hsa-miR-564	11	1	0.269454	1	0.942968			hsa-miR-370	11	0.714286	0.205442	1	1.12758
hsa-miR-141	34	0.306662	0.0799128	0	0.969161			kshv-miR-K12-12	34	0.212204	0.733631	1	1.05202			hsa-miR-34a	11	1	0.269787	1	0.98382			hsa-miR-212	11	0.714286	0.20652	1	1.04788
hsa-let-7g	34	0.306662	0.0809967	0	0.977715			hsa-miR-584	34	0.212204	0.762331	1	1.01347			hsa-miR-125b-2*	11	1	0.27062	1	0.94596			hsa-miR-525-5p	11	0.714286	0.209548	1	1.33117
hsa-miR-502-5p	34	0.306662	0.0816091	1	1.06708			hsa-miR-582-5p	34	0.212204	0.822548	1	1.01184			hsa-miR-654-5p	11	1	0.275321	1	0.91083			hsa-miR-451	11	0.714286	0.210128	0	0.944348
ebv-miR-BART7	34	0.306662	0.0912688	1	1.11531			hsa-miR-516b	34	0.212204	0.888566	1	1.01028			hsa-miR-151-5p	11	1	0.279937	1	0.974558			hsa-miR-518f*	11	0.714286	0.213442	1	1.2887
hsa-miR-99a	34	0.306662	0.0948127	0	0.966273			hsa-miR-183	34	0.212204	0.890003	1	1.00402			hsa-miR-15a*	11	1	0.280612	1	0.827763			hsa-miR-339-5p	11	0.714286	0.22611	1	1.28923
hsa-miR-575	34	0.306662	0.103513	0	0.962044			hsa-miR-299-3p	34	0.212204	0.91516	0	0.995199			hsa-miR-338-3p	11	1	0.283633	1	0.9278			hsa-miR-16	11	0.714286	0.238314	0	0.980971
hsa-miR-502-3p	34	0.306662	0.106639	1	1.03096			hsa-miR-21	34	0.212204	0.941072	0	0.999418			hsa-miR-648	11	1	0.284595	1	1.14859			hsa-miR-155	11	0.714286	0.239391	1	1.06697
hsa-miR-99a*	34	0.306662	0.115659	0	0.841555			hsa-miR-518d-5p	34	0.212204	0.942072	1	1.00669			hsa-miR-200c	11	1	0.288355	1	0.973973			hsa-miR-23b*	11	0.714286	0.24197	0	0.865205
hsa-miR-193b*	34	0.306662	0.118034	0	0.947574			hsa-miR-155*	34	0.212204	0.95601	1	1.01461			hsa-miR-650	11	1	0.288561	1	1.16897			hsa-miR-98	11	0.714286	0.250112	0	0.961685
hsa-miR-574-5p	34	0.306662	0.119583	1	1.02114			hsa-miR-92b	35	0.37729	0.00126291	0	0.719812			hsa-miR-296-5p	11	1	0.290069	1	0.951754			hsa-miR-454*	11	0.714286	0.25066	1	1.34388
hsa-miR-7	34	0.306662	0.121486	1	1.07654			hsa-miR-615-3p	35	0.37729	0.0188306	0	0.770334			hsa-miR-16	11	1	0.290833	1	0.979808			hsa-miR-526b	11	0.714286	0.259512	1	1.15029
hsa-let-7b*	34	0.306662	0.128719	0	0.899806			hsa-miR-338-3p	35	0.37729	0.0197494	0	0.911849			hsa-miR-30e	11	1	0.29735	1	0.978208			hsa-miR-937	11	0.714286	0.273851	1	1.61216
hsa-miR-153	34	0.306662	0.129536	0	0.826664			hsa-miR-10b	35	0.37729	0.024797	0	0.958593			hsv1-miR-LAT	11	1	0.29779	1	0.970816			hsa-miR-545	11	0.714286	0.275677	1	1.27599
hsa-miR-936	34	0.306662	0.133058	0	0.924614			hsa-miR-181a*	35	0.37729	0.0282597	0	0.919803			hsa-miR-330-3p	11	1	0.303214	1	0.944718			hsa-miR-34b	11	0.714286	0.280439	0	0.826982
hsa-miR-198	34	0.306662	0.172134	0	0.937546			hsa-miR-520d-3p	35	0.37729	0.0339335	0	0.74155			hsa-miR-185	11	1	0.305166	1	1.02223			hsa-miR-129-3p	11	0.714286	0.292663	0	0.854309
hsa-miR-106b*	34	0.306662	0.184049	1	1.19284			ebv-miR-BART16	35	0.37729	0.0387369	0	0.881342			hsa-miR-221*	11	1	0.310625	1	0.93615			hsa-miR-32	11	0.714286	0.31048	1	1.10661
hsa-miR-610	34	0.306662	0.190348	1	1.06443			hsa-miR-190	35	0.37729	0.0463055	0	0.854988			hsa-miR-663	11	1	0.314124	1	1.03764			hsa-miR-516b	11	0.714286	0.330268	1	1.15179
hcmv-miR-US33-5p	34	0.306662	0.196298	1	1.17402			hsa-miR-146a	35	0.37729	0.0464445	1	1.05041			hsa-miR-198	11	1	0.316152	1	0.930828			hsa-miR-521	11	0.714286	0.331679	1	1.43683
hsa-miR-25*	34	0.306662	0.206792	1	1.26693			hsa-miR-502-5p	35	0.37729	0.0581454	1	1.07278			kshv-miR-K12-12	11	1	0.318208	1	0.770769			hsa-miR-590-5p	11	0.714286	0.333197	1	1.03977
hsa-miR-422a	34	0.306662	0.245666	1	1.1074			hsa-miR-362-3p	35	0.37729	0.0697118	1	1.04485			hsa-miR-628-3p	11	1	0.318898	1	0.878262			hsa-miR-24	11	0.714286	0.344258	0	0.985044
hsa-miR-191	34	0.306662	0.248533	0	0.903705			hsa-miR-627	35	0.37729	0.0787735	0	0.931139			hsa-miR-326	11	1	0.326003	1	0.908894			hsv1-miR-LAT	11	0.714286	0.378073	1	1.0276
hsa-miR-874	34	0.306662	0.251542	0	0.985745			hsa-miR-30c	35	0.37729	0.0829717	0	0.971776			kshv-miR-K12-10a	11	1	0.338749	1	0.914185			hsa-miR-32*	11	0.714286	0.394357	1	1.10256
hsa-miR-627	34	0.306662	0.255458	0	0.953311			hsa-miR-484	35	0.37729	0.0872023	0	0.958277			hsa-let-7g	11	1	0.339596	1	0.981563			hsa-miR-339-3p	11	0.714286	0.395195	1	1.05979
hsa-miR-7-1*	34	0.306662	0.256353	0	0.953711			hsa-miR-27b	35	0.37729	0.0923955	0	0.977179			hsa-miR-513c	11	1	0.340088	1	1.13279			hsa-miR-376b	11	0.714286	0.415505	0	0.909958
hsa-miR-144*	34	0.306662	0.264945	0	0.885713			hsa-miR-15a*	35	0.37729	0.0928054	0	0.831655			hsa-miR-200a	11	1	0.340179	1	0.962997			hsa-miR-15a*	11	0.714286	0.446864	0	0.864181
hsa-miR-298	34	0.306662	0.268638	1	1.22031			hsa-miR-933	35	0.37729	0.0943734	0	0.936948			hsa-miR-144	11	1	0.34198	1	1.087			hsa-miR-518e*	11	0.714286	0.452349	1	1.21986
hsa-miR-617	34	0.306662	0.27115	1	1.10479			hsa-miR-335	35	0.37729	0.103006	0	0.945718			hsa-miR-133b	11	1	0.342901	1	0.844829			hsa-miR-615-3p	11	0.714286	0.460127	0	0.875771
hsa-miR-340*	34	0.306662	0.275434	0	0.961894			hsa-miR-656	35	0.37729	0.111684	0	0.882354			hiv1-miR-H1	11	1	0.343043	1	1.0504			hsa-miR-485-3p	11	0.714286	0.500075	0	0.916838
hsa-miR-29b	34	0.306662	0.276923	0	0.981324			hsa-miR-16	35	0.37729	0.111845	0	0.982417			hsa-miR-205	11	1	0.346711	1	0.934736			hsa-miR-323-3p	11	0.714286	0.502939	0	0.873515
hsa-miR-566	34	0.306662	0.284647	1	1.10044			hsa-miR-144*	35	0.37729	0.120769	0	0.844709			hsa-miR-190	11	1	0.349632	1	0.888094			hsa-miR-519a	11	0.714286	0.524039	1	1.26921
hsa-miR-518f*	34	0.306662	0.302964	1	1.10094			hsa-miR-200c	35	0.37729	0.137671	0	0.97735			hsa-miR-520d-3p	11	1	0.361939	1	0.815214			hsa-miR-197	11	0.714286	0.527669	1	1.02333
hsa-miR-550	34	0.306662	0.304539	1	1.03797			hsv1-miR-LAT	35	0.37729	0.160176	0	0.975375			hsa-miR-127-5p	11	1	0.365646	1	1.21273			hsa-miR-93*	11	0.714286	0.608947	0	0.91523
hsa-miR-24-1*	34	0.306662	0.31439	0	0.950654			hsa-miR-135a*	35	0.37729	0.163454	1	1.03611			hsa-miR-374a	11	1	0.365959	1	1.02405			hsa-miR-487a	11	0.714286	0.62877	0	0.9307
hsa-miR-20b	34	0.306662	0.318077	1	1.02057			hsa-miR-223*	35	0.37729	0.172035	1	1.20427			hsa-miR-338-5p	11	1	0.36682	1	0.91213			hsa-miR-146b-5p	11	0.714286	0.638414	0	0.986843
hsa-miR-30d*	34	0.306662	0.318863	0	0.933844			hsa-miR-551b	35	0.37729	0.17451	0	0.935998			hsa-miR-92a	11	1	0.368169	1	0.983901			hsa-miR-636	11	0.714286	0.652151	1	1.02361
hsa-miR-187*	34	0.306662	0.32648	0	0.956074			hsa-miR-143	35	0.37729	0.182292	0	0.97492			hsa-miR-200b	11	1	0.3685	1	0.969503			kshv-miR-K12-10a	11	0.714286	0.658307	1	1.05018
hsa-miR-100	34	0.306662	0.386057	0	0.983812			hsa-miR-1228	35	0.37729	0.188132	0	0.978784			hsa-miR-612	11	1	0.373357	1	1.35222			hsa-miR-522	11	0.714286	0.658629	1	1.1851
hsa-miR-760	34	0.306662	0.397469	1	1.03117			hsa-miR-152	35	0.37729	0.196841	0	0.969502			hsa-miR-628-5p	11	1	0.375169	1	0.914731			hsa-miR-378*	11	0.714286	0.700719	1	1.03406
hsa-miR-197	34	0.306662	0.414252	0	0.983931			hsa-miR-22*	35	0.37729	0.199344	0	0.970483			hsa-miR-126*	11	1	0.378087	1	0.955903			hsa-miR-936	11	0.714286	0.72566	1	1.03676
hsa-miR-151-5p	34	0.306662	0.421278	0	0.987421			hsa-miR-548d-5p	35	0.37729	0.212646	1	1.22728			hsa-miR-362-3p	11	1	0.380906	1	1.03519			hsa-miR-423-3p	11	0.714286	0.785468	1	1.01991
hsa-miR-155*	34	0.306662	0.430115	1	1.21908			hsa-miR-645	35	0.37729	0.233299	0	0.817091			hsa-miR-601	11	1	0.385075	1	0.96026			hsa-miR-654-5p	11	0.714286	0.793719	0	0.976221
hsa-miR-411*	34	0.306662	0.443263	0	0.831521			hsa-miR-605	35	0.37729	0.255015	0	0.913203			hsa-miR-16-2*	11	1	0.386338	1	0.958862			hsa-miR-512-3p	11	0.714286	0.798975	0	0.963814
hsa-miR-21	34	0.306662	0.479302	0	0.994242			hsa-miR-210	35	0.37729	0.258002	1	1.0395			hsa-miR-33b*	11	1	0.394431	1	1.04334			hsa-miR-424*	11	0.714286	0.83197	1	1.01782
hsa-miR-221*	34	0.306662	0.488847	0	0.974434			hsa-miR-411*	35	0.37729	0.277678	0	0.765248			hsa-miR-188-5p	11	1	0.396924	1	0.971834			hsa-miR-30e	11	0.714286	0.837738	1	1.00425
hsa-miR-373*	34	0.306662	0.493362	1	1.02779			hsa-miR-320	35	0.37729	0.278805	0	0.987829			hsa-miR-485-3p	11	1	0.398038	1	0.911905			hsa-miR-188-3p	11	0.714286	0.869893	1	1.0561
hsa-miR-485-3p	34	0.306662	0.529589	0	0.955926			hsa-miR-191	35	0.37729	0.279239	0	0.909161			hsa-miR-595	11	1	0.400732	1	0.90748			hsa-miR-548c-5p	11	0.714286	0.880887	1	1.01614
hsa-miR-144	34	0.306662	0.594652	0	0.968093			hsa-miR-671-5p	35	0.37729	0.313672	0	0.974847			hsa-miR-24	11	1	0.403098	1	0.988191			hsa-miR-153	11	0.714286	0.88846	1	1.02317
hsa-miR-149*	34	0.306662	0.652528	1	1.02198			hsa-miR-199b-3p	35	0.37729	0.325446	0	0.985589			hsa-miR-1226*	11	1	0.403664	1	0.958401			hsa-miR-628-3p	11	0.714286	0.896916	1	1.01575
hsa-miR-933	34	0.306662	0.687741	0	0.984415			hsa-miR-133b	35	0.37729	0.344198	0	0.913388			hsa-miR-32	11	1	0.406445	1	1.07726			hsa-miR-592	11	0.714286	0.900262	1	1.0254
hsa-miR-140-5p	34	0.306662	0.697511	1	0.993575			hsa-miR-495	35	0.37729	0.350312	1	1.0401			hsa-miR-557	11	1	0.411221	1	0.971585			hsa-miR-301b	11	0.714286	0.910633	0	0.982119
hsa-miR-125a-3p	34	0.306662	0.740997	0	0.991032			hsa-miR-181b	35	0.37729	0.350728	0	0.981414			hsa-miR-29a	11	1	0.413695	1	0.986646			hsa-miR-363	11	0.714286	0.912622	0	0.992012
hsa-miR-183	34	0.306662	0.745119	0	0.989144			hsa-miR-140-5p	35	0.37729	0.359479	1	1.01531			hsa-miR-431*	11	1	0.413934	1	1.18166			hsa-miR-139-3p	11	0.714286	0.913693	0	0.994125
hsa-miR-487a	34	0.306662	0.751188	1	1.02438			hsa-miR-188-3p	35	0.37729	0.42354	0	0.873499			hsa-miR-369-5p	11	1	0.429785	1	0.932028			hsa-miR-874	11	0.714286	0.922914	1	1.00228
hsa-miR-192	34	0.306662	0.755026	0	1.01119			hsa-miR-760	35	0.37729	0.442433	0	0.973221			hsa-miR-582-5p	11	1	0.434266	1	1.07156			hsa-miR-15b*	11	0.714286	0.947241	0	0.991144
hsa-miR-582-5p	34	0.306662	0.764	1	1.01639			hsa-miR-542-3p	35	0.37729	0.449567	1	1.03386			hsa-miR-433	11	1	0.437663	1	1.12252			hsa-miR-194	11	0.714286	0.956191	0	0.997138
hsa-miR-1234	34	0.306662	0.809553	0	1.00482			hiv1-miR-H1	35	0.37729	0.459096	0	0.975328			hsa-miR-200a*	11	1	0.440913	1	0.951677			hsa-miR-183*	11	0.714286	0.957674	0	0.993839
hsa-miR-30b*	34	0.306662	0.884068	1	0.996072			hsa-miR-218	35	0.37729	0.459272	1	1.0235			hsa-miR-1224-5p	11	1	0.442322	1	0.97949			hsa-miR-616	12	1	0.059142	1	1.88384
hsa-miR-31*	34	0.306662	0.886951	1	1.01219			hsa-miR-361-3p	35	0.37729	0.462242	0	0.987552			hsa-miR-423-5p	11	1	0.442519	1	0.983198			hsa-miR-149*	12	1	0.0867058	1	1.15494
hsa-miR-1237	34	0.306662	0.93877	0	1.00257			hsa-miR-23a	35	0.37729	0.466719	1	1.00671			hsa-miR-126	11	1	0.448599	1	0.98309			hsa-miR-27a	12	1	0.089251	0	0.973377
kshv-miR-K12-12	34	0.306662	0.967774	1	0.993983			hsa-miR-129-3p	35	0.37729	0.46875	0	0.946534			hsa-miR-501-5p	11	1	0.450858	1	1.06557			hsa-miR-1229	12	1	0.0896474	1	1.10764
hsa-miR-146b-5p	35	0.539881	0.00675518	1	1.05643			hsa-miR-24	35	0.37729	0.477956	1	1.00639			hsa-miR-181a	11	1	0.453005	1	0.979286			hsa-miR-105	12	1	0.0985697	1	2.8396
hsa-miR-615-3p	35	0.539881	0.0086719	0	0.74754			hsa-miR-376a*	35	0.37729	0.525877	0	0.959407			hsa-miR-921	11	1	0.45716	1	1.17522			hsa-miR-1234	12	1	0.125996	1	1.05508
hsa-miR-494	35	0.539881	0.021794	1	1.04717			hsa-miR-182	35	0.37729	0.53922	0	0.979085			hsa-let-7b*	11	1	0.46111	1	0.922798			hsa-miR-130a	12	1	0.130506	0	0.958938
hsa-miR-513c	35	0.539881	0.0248141	1	1.18842			hsa-miR-340	35	0.37729	0.547016	0	0.988026			hsa-miR-155*	11	1	0.4689	1	1.29459			hsa-miR-769-5p	12	1	0.13643	0	0.926568
hsa-miR-134	35	0.539881	0.0287229	0	0.953234			hsa-miR-885-3p	35	0.37729	0.549087	0	0.914668			hsa-miR-455-5p	11	1	0.474123	1	0.959417			hsa-miR-1	12	1	0.137476	0	0.833795
hsa-miR-150	35	0.539881	0.0291791	1	1.08003			hsa-miR-96	35	0.37729	0.561087	0	0.987315			hsa-miR-625	11	1	0.475866	1	0.95566			hsa-miR-18b	12	1	0.153748	1	1.11984
hsa-miR-758	35	0.539881	0.0317369	1	0.828601			ebv-miR-BART7	35	0.37729	0.56872	1	1.03738			hsa-miR-125a-3p	11	1	0.476459	1	0.972414			hsv1-miR-H1	12	1	0.154365	1	1.07806
hsa-miR-362-3p	35	0.539881	0.035147	1	1.05683			hsa-miR-299-5p	35	0.37729	0.584358	0	0.977317			hsa-miR-183*	11	1	0.481509	1	1.06319			hsa-miR-768-5p	12	1	0.16584	0	0.957278
hsa-miR-662	35	0.539881	0.0364211	1	1.19412			hsa-miR-30c-1*	35	0.37729	0.593497	0	0.978178			hsa-miR-206	11	1	0.482635	1	0.872039			hsa-miR-1225-3p	12	1	0.167386	1	1.05094
hsa-miR-22*	35	0.539881	0.0391637	0	0.953264			hsa-miR-373*	35	0.37729	0.604585	1	1.02039			hsa-miR-454*	11	1	0.483249	1	0.811579			hsa-miR-222	12	1	0.18092	1	1.05387
hsa-miR-638	35	0.539881	0.0465931	0	0.968069			hsa-miR-1228*	35	0.37729	0.606507	0	0.961885			hsa-miR-455-3p	11	1	0.484413	1	0.973548			hsa-miR-532-5p	12	1	0.183137	1	1.0481
hsa-miR-513a-5p	35	0.539881	0.0514164	1	1.06841			hsa-miR-195*	35	0.37729	0.612018	0	0.963742			hsa-miR-370	11	1	0.486269	1	1.05344			hsa-miR-31*	12	1	0.184367	0	0.844977
hsa-miR-345	35	0.539881	0.0528765	1	1.09183			hsa-miR-409-5p	35	0.37729	0.625878	0	0.955356			hsa-miR-660	11	1	0.486819	1	1.01888			hsa-miR-1228	12	1	0.186511	1	1.03474
hsa-miR-16	35	0.539881	0.0596216	0	0.978074			hsa-miR-502-3p	35	0.37729	0.669797	1	1.00784			hsa-miR-27b	11	1	0.517682	1	0.985957			hsa-miR-135b	12	1	0.192388	1	1.20039
hsa-miR-135a*	35	0.539881	0.0623104	1	1.0507			hsa-miR-200a	35	0.37729	0.673655	0	0.990671			hsa-miR-220c	11	1	0.519745	1	1.21292			hsa-miR-20a*	12	1	0.194128	0	0.914856
hsa-miR-921	35	0.539881	0.0643703	1	1.30696			hsa-miR-610	35	0.37729	0.683194	0	0.980864			hsa-miR-877*	11	1	0.522362	1	0.963024			hsa-miR-29b-1*	12	1	0.207551	0	0.929739
hsa-miR-801	35	0.539881	0.0720188	1	1.06254			hsa-miR-29a*	35	0.37729	0.766071	1	1.01857			hsa-miR-576-3p	11	1	0.525381	1	0.818275			hsa-miR-188-5p	12	1	0.207963	1	1.04752
hsa-miR-640	35	0.539881	0.0751323	1	1.29286			hsa-miR-30d*	35	0.37729	0.792374	0	0.982064			hsa-miR-146a	11	1	0.528103	1	1.02653			hsa-miR-572	12	1	0.20954	1	1.05137
hsa-miR-490-5p	35	0.539881	0.0841411	1	1.21979			kshv-miR-K12-10a	35	0.37729	0.820524	0	0.986637			hsa-miR-411	11	1	0.528655	1	0.950757			hsa-miR-576-3p	12	1	0.211262	1	1.5783
hsa-miR-127-5p	35	0.539881	0.100083	1	1.28211			hsa-miR-139-5p	35	0.37729	0.826826	0	0.989106			hsa-miR-139-3p	11	1	0.532241	1	0.970793			kshv-miR-K12-8	12	1	0.212206	1	1.20163
hcmv-miR-UL70-3p	35	0.539881	0.101874	0	0.929027			hsa-miR-33a	35	0.37729	0.831905	0	0.985268			hsa-miR-140-5p	11	1	0.533378	1	0.984191			hsa-miR-21	12	1	0.21246	0	0.982255
hsa-miR-484	35	0.539881	0.104207	0	0.959996			hsa-miR-422a	35	0.37729	0.84039	0	0.982173			hsa-miR-502-5p	11	1	0.534042	1	1.03577			hsa-miR-151-5p	12	1	0.215126	0	0.968627
hsa-miR-923	35	0.539881	0.119512	1	1.02401			hsa-miR-648	35	0.37729	0.847294	0	0.983787			hsa-miR-301a	11	1	0.537462	1	1.03388			hsa-let-7f-2*	12	1	0.222145	1	1.5746
hsa-miR-548c-3p	35	0.539881	0.125861	0	0.705174			hsa-miR-566	35	0.37729	0.848481	0	0.982868			hsa-miR-510	11	1	0.542067	1	1.09635			hsa-miR-200c*	12	1	0.222408	0	0.836423
hsa-miR-513b	35	0.539881	0.135889	1	1.0955			hcmv-miR-UL36	35	0.37729	0.881163	0	0.985191			hsa-miR-484	11	1	0.542475	1	0.976035			hsa-miR-31	12	1	0.224293	0	0.905372
hsa-miR-652	35	0.539881	0.146984	0	0.954589			hsa-miR-512-3p	35	0.37729	0.915288	1	1.00798			ebv-miR-BHRF1-1	11	1	0.543385	1	1.0714			hsa-miR-491-3p	12	1	0.229186	1	1.41632
hsa-miR-1225-5p	35	0.539881	0.147295	0	0.97709			hsa-miR-220c	35	0.37729	0.923311	0	0.980121			hsa-miR-10a*	11	1	0.543583	1	0.878373			hsa-let-7i	12	1	0.235125	0	0.980376
hsa-miR-1228*	35	0.539881	0.15785	1	1.11109			hsa-miR-340*	35	0.37729	0.932857	1	1.00296			hsa-miR-493*	11	1	0.55036	1	0.965003			hsa-miR-324-5p	12	1	0.240853	0	0.969098
hsa-miR-510	35	0.539881	0.161051	1	1.15084			hsa-miR-345	35	0.37729	0.944189	1	1.00326			hsa-miR-889	11	1	0.552145	1	1.15712			hsa-miR-601	12	1	0.241934	1	1.06817
hsa-miR-450a	35	0.539881	0.163973	0	0.948643			hsa-miR-28-3p	35	0.37729	0.957189	0	0.99783			hsa-miR-107	11	1	0.553167	1	0.988975			hsa-miR-25*	12	1	0.247114	1	1.46055
hsa-miR-28-5p	35	0.539881	0.16517	0	0.974141			hsa-let-7a	36	0.610891	0.0099468	0	0.970931			hsa-miR-136*	11	1	0.553238	1	0.965529			hsa-miR-362-5p	12	1	0.266048	1	1.04975
hsa-miR-1	35	0.539881	0.166479	0	0.878451			hsa-miR-663	36	0.610891	0.0351529	1	1.04991			hsa-miR-148a*	11	1	0.556926	1	0.88727			hsa-miR-125a-3p	12	1	0.266645	1	1.05571
hsa-miR-660	35	0.539881	0.188457	1	1.02454			hsa-miR-181a	36	0.610891	0.0368431	0	0.967065			hsa-miR-483-5p	11	1	0.558958	1	0.978302			hsa-miR-338-3p	12	1	0.267032	0	0.94469
ebv-miR-BART13	35	0.539881	0.202716	1	1.02105			hsa-miR-708	36	0.610891	0.0583736	0	0.898406			hsa-miR-656	11	1	0.56227	1	0.932327			hsa-miR-29a*	12	1	0.268029	0	0.87747
ebv-miR-BART12	35	0.539881	0.203965	0	0.958463			hsa-miR-153	36	0.610891	0.0710258	0	0.806624			hsa-miR-500	11	1	0.566887	1	1.04139			hsa-miR-33a	12	1	0.272857	1	1.14199
hsa-miR-518d-5p	35	0.539881	0.240665	1	1.11079			hsa-miR-374b	36	0.610891	0.0869416	1	1.02648			kshv-miR-K12-8	11	1	0.579	1	0.930622			hsa-miR-612	12	1	0.275904	1	1.66561
hsa-miR-301a	35	0.539881	0.255388	1	1.03972			hsa-miR-30e*	36	0.610891	0.11467	0	0.963407			hsa-miR-222	11	1	0.58056	1	0.973696			hsa-miR-335*	12	1	0.280681	0	0.840616
hsa-miR-195*	35	0.539881	0.258463	0	0.920455			hsa-miR-143*	36	0.610891	0.122494	0	0.945594			hsa-miR-188-3p	11	1	0.582041	1	1.13892			hsa-miR-518c*	12	1	0.281927	1	1.07413
hsa-miR-887	35	0.539881	0.260908	0	0.945402			hsa-miR-1229	36	0.610891	0.135162	0	0.94321			hsa-miR-937	11	1	0.585405	1	0.799646			hsa-miR-181a-2*	12	1	0.289411	0	0.908744
hsa-miR-491-5p	35	0.539881	0.263487	0	0.861159			hsa-miR-181c	36	0.610891	0.151167	0	0.963077			hsa-miR-191*	11	1	0.58696	1	1.02488			hsa-miR-1237	12	1	0.290269	1	1.06347
hsa-miR-539	35	0.539881	0.268684	1	0.941244			hsa-miR-10a*	36	0.610891	0.155062	0	0.833261			hsa-let-7f-1*	11	1	0.587587	1	0.924141			hsa-miR-659	12	1	0.291829	1	1.10504
hsa-miR-125b-1*	35	0.539881	0.302733	0	0.820923			hsa-miR-595	36	0.610891	0.156705	0	0.901715			hsa-miR-30d*	11	1	0.588026	1	0.942499			hsa-miR-181d	12	1	0.291966	1	1.03853
hsa-miR-33b*	35	0.539881	0.327667	1	1.03137			hsa-miR-433	36	0.610891	0.186307	0	0.877494			hsa-miR-518f*	11	1	0.589778	1	0.931237			hsa-miR-133b	12	1	0.294305	0	0.88058
hcmv-miR-UL36	35	0.539881	0.332245	1	1.09991			hsa-miR-744	36	0.610891	0.189591	0	0.959642			hsa-miR-1	11	1	0.591454	1	0.912989			hsa-miR-374b	12	1	0.297461	0	0.975388
hsa-miR-200a*	35	0.539881	0.33244	1	1.03778			hsa-miR-29b-1*	36	0.610891	0.192962	1	1.0512			hsa-miR-374b	11	1	0.596227	1	1.01371			hsa-miR-221*	12	1	0.302717	0	0.94469
hsa-miR-516b	35	0.539881	0.333487	1	1.07264			hsa-miR-142-3p	36	0.610891	0.209103	1	1.03241			hsa-miR-449b	11	1	0.597352	1	0.847366			hsa-miR-193a-5p	12	1	0.306902	0	0.953207
hsa-miR-631	35	0.539881	0.359385	1	1.06033			hsa-miR-1234	36	0.610891	0.22812	0	0.976078			hsa-miR-331-3p	11	1	0.598593	1	0.98973			hsa-miR-1224-5p	12	1	0.312303	1	1.03308
hsa-miR-708	35	0.539881	0.375036	0	0.950051			hsa-miR-624*	36	0.610891	0.231281	0	0.884695			hsa-miR-499-5p	11	1	0.600828	1	0.940131			hsa-miR-24-1*	12	1	0.313485	0	0.912758
hsa-miR-370	35	0.539881	0.444982	1	1.04141			hsa-miR-142-5p	36	0.610891	0.238866	1	1.04076			hsa-miR-492	11	1	0.601427	1	1.06571			hsa-miR-30d	12	1	0.314852	0	0.97843
hsa-miR-885-5p	35	0.539881	0.447635	0	0.923838			hsa-miR-660	36	0.610891	0.28539	1	1.01868			hsa-miR-939	11	1	0.602201	1	0.987929			hsa-miR-634	12	1	0.317498	1	1.13105
hsa-miR-557	35	0.539881	0.468236	0	0.982804			hsa-miR-197	36	0.610891	0.289269	0	0.979107			hsa-miR-923	11	1	0.602716	1	1.01361			ebv-miR-BART12	12	1	0.325812	1	1.06972
hsa-miR-136	35	0.539881	0.476427	1	0.974259			hsa-miR-141*	36	0.610891	0.37078	0	0.954253			hsa-miR-525-5p	11	1	0.606785	1	1.07882			hsa-miR-7	12	1	0.331384	1	1.08288
hsa-miR-425	35	0.539881	0.477767	1	1.01208			hsa-miR-429	36	0.610891	0.373689	1	1.02418			hsa-let-7i	11	1	0.61481	1	0.992632			hsa-miR-1238	12	1	0.336084	1	1.04567
hsa-miR-616	35	0.539881	0.499451	1	1.0987			hsa-miR-324-5p	36	0.610891	0.374213	0	0.984143			hsa-miR-144*	11	1	0.616924	1	1.0809			hsa-miR-96	12	1	0.336209	0	0.959636
hsa-miR-24	35	0.539881	0.515707	0	0.994205			hsa-miR-187*	36	0.610891	0.378381	0	0.962818			hsa-miR-361-3p	11	1	0.622974	1	1.01319			hsa-miR-598	12	1	0.340574	0	0.885249
hsa-miR-517b	35	0.539881	0.519099	1	1.10941			hsa-miR-33b*	36	0.610891	0.382226	0	0.972356			hsa-miR-363	11	1	0.626759	1	1.03689			hsa-miR-200c	12	1	0.360224	0	0.976205
hsa-miR-338-5p	35	0.539881	0.530287	1	1.04132			hsa-miR-510	36	0.610891	0.401013	0	0.915875			hsa-miR-885-3p	11	1	0.633443	1	1.11096			hsa-miR-223*	12	1	0.360971	1	1.29976
hsa-miR-205	35	0.539881	0.533754	0	0.97731			hsa-miR-1238	36	0.610891	0.402062	0	0.977626			hsa-miR-770-5p	11	1	0.634021	1	1.03391			hsa-miR-34a*	12	1	0.362051	0	0.945429
hsa-miR-564	35	0.539881	0.547197	0	0.978671			hsa-miR-550*	36	0.610891	0.419213	0	0.957667			hsa-miR-550	11	1	0.639352	1	1.02551			hsa-miR-498	12	1	0.366781	1	1.04802
hsa-miR-612	35	0.539881	0.564403	1	1.14019			hsa-miR-29a	36	0.610891	0.444377	0	0.992511			hsa-miR-886-3p	11	1	0.649205	1	0.981726			hsa-miR-144*	12	1	0.367455	0	0.83532
kshv-miR-K12-8	35	0.539881	0.634608	1	1.0388			hsv1-miR-H1	36	0.610891	0.452521	0	0.977953			hsa-miR-128	11	1	0.65057	1	1.01673			hsa-miR-324-3p	12	1	0.375312	1	1.01611
hsa-miR-369-3p	35	0.539881	0.650758	0	0.962292			hsa-miR-98	36	0.610891	0.457145	0	0.985875			hsa-miR-629	11	1	0.656108	1	0.971425			hsa-miR-940	12	1	0.378501	1	1.02006
hsa-miR-32*	35	0.539881	0.696868	1	1.02443			hsa-miR-485-3p	36	0.610891	0.476486	1	1.05084			hsa-miR-345	11	1	0.659028	1	1.02999			hsa-miR-190	12	1	0.380291	0	0.892099
hsa-miR-1224-5p	35	0.539881	0.740414	1	0.994063			hsa-miR-491-5p	36	0.610891	0.476637	0	0.908746			hsa-miR-25*	11	1	0.659384	1	1.15445			ebv-miR-BART20-5p	12	1	0.383488	1	1.44323
hsa-let-7i*	35	0.539881	0.783258	1	0.975326			hsa-miR-487b	36	0.610891	0.479532	0	0.980144			hsa-miR-202	11	1	0.661864	1	0.979814			hsa-let-7d*	12	1	0.38501	0	0.903229
hsa-miR-194	35	0.539881	0.793951	0	0.991233			hsa-miR-550	36	0.610891	0.480708	0	0.974819			hsa-miR-103	11	1	0.662508	1	0.991728			hsa-miR-148a	12	1	0.385693	0	0.975816
hsa-miR-16-2*	35	0.539881	0.826139	1	0.992679			hsa-miR-370	36	0.610891	0.481505	0	0.965393			hsa-miR-19b	11	1	0.665261	1	0.993889			hsa-miR-375	12	1	0.388081	0	0.903861
hsa-miR-93*	35	0.539881	0.88682	0	1.01316			hsa-miR-923	36	0.610891	0.49464	1	1.01028			hsa-miR-299-3p	11	1	0.667168	1	0.972945			hsa-miR-136	12	1	0.39123	0	0.94633
hsa-miR-215	35	0.539881	0.899196	0	1.00501			hsa-miR-132	36	0.610891	0.49576	1	1.01058			hsa-miR-93*	11	1	0.667817	1	0.943491			hsa-miR-140-5p	12	1	0.408868	0	0.975098
hsa-miR-130b*	35	0.539881	0.946882	0	1.01568			hsa-miR-497	36	0.610891	0.497818	0	0.989776			hsa-miR-196a	11	1	0.669862	1	1.04051			hsa-miR-19a	12	1	0.412021	1	1.02718
hsa-miR-340	35	0.539881	0.949767	1	1.00127			hsa-miR-323-3p	36	0.610891	0.497931	1	1.0757			hsa-miR-29b	11	1	0.671707	1	0.988812			hsa-miR-30d*	12	1	0.412374	0	0.904562
hsa-let-7i	35	0.539881	0.956704	1	0.999457			hcmv-miR-UL112	36	0.610891	0.515997	0	0.892219			ebv-miR-BART16	11	1	0.676043	1	0.963198			hsa-miR-933	12	1	0.413062	1	1.05703
hsa-miR-1238	35	0.539881	0.958961	1	1.00139			hsa-miR-630	36	0.610891	0.537149	0	0.983713			hsa-miR-516b	11	1	0.676739	1	1.04532			hsa-miR-455-5p	12	1	0.41333	1	1.07089
hsa-miR-21*	35	0.539881	0.984414	1	1.00039			hsa-miR-127-5p	36	0.610891	0.537309	0	0.905674			hsa-miR-15b	11	1	0.676908	1	0.991331			hsa-let-7a*	12	1	0.422408	0	0.941496
hsa-miR-889	35	0.539881	0.987176	0	0.99725			hsa-miR-369-3p	36	0.610891	0.549254	0	0.949912			hsa-miR-449a	11	1	0.679524	1	0.91374			hsa-miR-181a	12	1	0.422808	0	0.981951
hsa-miR-15a*	36	0.827973	0.0342577	0	0.789919			hsa-miR-659	36	0.610891	0.550246	0	0.96852			hsa-miR-17*	11	1	0.680496	1	1.01695			hsa-miR-34a	12	1	0.424467	0	0.980928
hiv1-miR-H1	36	0.827973	0.0367752	1	1.07152			hsa-miR-200b	36	0.610891	0.552955	1	1.01142			hsa-miR-376a	11	1	0.681054	1	0.987401			hsa-miR-768-3p	12	1	0.43081	0	0.9825
hsa-miR-299-3p	36	0.827973	0.0718486	0	0.917032			hsa-miR-492	36	0.610891	0.559079	0	0.956614			ebv-miR-BART4	11	1	0.685751	1	1.11709			hsa-miR-223	12	1	0.432138	1	1.02644
hsa-miR-421	36	0.827973	0.0764366	1	1.10472			hsa-miR-631	36	0.610891	0.604356	0	0.967364			hsa-miR-627	11	1	0.68576	1	1.02657			hsa-miR-502-5p	12	1	0.433491	1	1.05488
hsa-miR-492	36	0.827973	0.0777697	1	1.14187			hsa-miR-369-5p	36	0.610891	0.614643	0	0.971687			hsa-miR-191	11	1	0.687082	1	1.0556			hsa-miR-361-3p	12	1	0.445189	1	1.0237
hsa-miR-592	36	0.827973	0.0888421	0	0.810621			hsa-miR-494	36	0.610891	0.648762	1	1.00912			hsa-miR-337-5p	11	1	0.687373	1	0.978983			hsa-miR-454	12	1	0.464541	0	0.96837
hsa-miR-371-5p	36	0.827973	0.0946228	1	1.03942			hsa-miR-487a	36	0.610891	0.652409	1	1.03488			hsa-miR-526b	11	1	0.698778	1	0.963315			hsa-miR-491-5p	12	1	0.466586	0	0.854036
hsa-miR-525-5p	36	0.827973	0.11239	1	1.18246			hsa-miR-329	36	0.610891	0.659234	1	1.03747			hsa-miR-377*	11	1	0.705095	1	0.926306			hsa-miR-485-5p	12	1	0.467297	0	0.853791
hsa-miR-330-3p	36	0.827973	0.115229	0	0.948466			hsa-miR-154*	36	0.610891	0.660486	1	1.02471			hsa-miR-99b*	11	1	0.705126	1	1.04312			hsa-miR-221	12	1	0.469683	0	0.978584
hsa-miR-622	36	0.827973	0.141514	1	1.06161			hsa-miR-32	36	0.610891	0.666888	1	1.02473			hsa-miR-340	11	1	0.713312	1	1.01266			hsa-miR-564	12	1	0.481402	1	1.05088
hsa-miR-892b	36	0.827973	0.166547	0	0.954305			hsa-miR-150*	36	0.610891	0.679157	0	0.993517			hsa-miR-518d-5p	11	1	0.714685	1	0.95232			hsa-miR-128	12	1	0.484779	0	0.979265
hsa-miR-886-3p	36	0.827973	0.215001	0	0.971			hsa-miR-30e	36	0.610891	0.6828	1	1.00517			hsa-miR-760	11	1	0.72089	1	1.01921			hsa-miR-155*	12	1	0.487276	1	1.47164
hsa-miR-490-3p	36	0.827973	0.257816	1	1.14833			hsa-miR-801	36	0.610891	0.689888	1	1.01369			hsa-miR-518e*	11	1	0.721462	1	0.937523			hsa-miR-483-5p	12	1	0.487543	1	1.03129
hcmv-miR-US4	36	0.827973	0.269799	1	1.03501			hsa-miR-921	36	0.610891	0.692363	0	0.941151			hsa-miR-148a	11	1	0.728937	1	0.987374			hsa-miR-452	12	1	0.499919	1	1.08548
hsa-miR-23b*	36	0.827973	0.276455	1	0.917708			ebv-miR-BART19-3p	36	0.610891	0.700292	0	0.968066			hsa-miR-340*	11	1	0.736859	1	0.98095			hsa-miR-182	12	1	0.502947	0	0.955137
hsa-miR-34c-3p	36	0.827973	0.298053	1	1.1953			hsa-miR-221	36	0.610891	0.703663	1	1.00723			hsa-miR-491-5p	11	1	0.737692	1	0.928048			hsa-miR-30c-2*	12	1	0.504369	0	0.960347
ebv-miR-BART19-3p	36	0.827973	0.312116	1	1.08924			hsa-miR-200a*	36	0.610891	0.708665	1	1.01382			hsa-miR-21	11	1	0.740192	1	0.995958			hsa-miR-421	12	1	0.509087	0	0.941532
hsa-miR-23a*	36	0.827973	0.335741	1	1.02735			hsa-miR-298	36	0.610891	0.720061	1	1.06912			hsa-miR-671-5p	11	1	0.741153	1	0.987359			kshv-miR-K12-12	12	1	0.511758	1	1.19464
hsa-miR-766	36	0.827973	0.357579	1	1.02263			hsa-miR-219-5p	36	0.610891	0.7226	1	1.02286			hsa-miR-518c*	11	1	0.742712	1	0.98047			hsa-miR-629*	12	1	0.513244	1	1.03802
hsa-miR-125b-2*	36	0.827973	0.376307	1	0.96863			hsa-miR-526b	36	0.610891	0.728745	0	0.978158			hsa-miR-96	11	1	0.744408	1	0.989613			hsa-miR-30b*	12	1	0.518244	1	1.03268
hsa-miR-1229	36	0.827973	0.377301	0	0.966316			hsa-miR-640	36	0.610891	0.730448	1	1.05332			hsa-miR-149*	11	1	0.75365	1	0.977512			hsa-miR-92a	12	1	0.528138	0	0.982439
hsa-miR-605	36	0.827973	0.377794	1	1.07203			hsa-miR-129-5p	36	0.610891	0.732518	1	1.03263			hsa-miR-662	11	1	0.754268	1	1.04395			hsa-miR-660	12	1	0.532781	1	1.01981
hsa-miR-877*	36	0.827973	0.386037	1	1.03332			hsa-miR-338-5p	36	0.610891	0.740729	0	0.978688			hsa-miR-634	11	1	0.755449	1	0.956923			hsa-miR-296-5p	12	1	0.535871	1	1.027
hsa-miR-204	36	0.827973	0.389499	1	1.09062			hsa-miR-23a*	36	0.610891	0.740756	1	1.00902			hsa-miR-1228*	11	1	0.763314	1	1.03404			hsa-miR-106a	12	1	0.539564	1	1.03905
hsa-miR-186	36	0.827973	0.412342	1	1.01268			hsa-miR-425	36	0.610891	0.754748	0	0.994789			hsa-miR-375	11	1	0.763452	1	0.978521			hsa-miR-125b-1*	12	1	0.543805	1	1.26677
hsa-miR-572	36	0.827973	0.42959	0	0.981832			ebv-miR-BART20-5p	36	0.610891	0.766456	1	1.07128			hsa-miR-381	11	1	0.763886	1	0.986972			hsa-miR-191*	12	1	0.552209	1	1.03133
hsa-miR-636	36	0.827973	0.43952	0	0.97611			hsa-miR-490-3p	36	0.610891	0.766522	0	0.963024			hsa-miR-652	11	1	0.769088	1	1.01368			hsa-miR-484	12	1	0.555355	0	0.975057
hsa-miR-665	36	0.827973	0.447935	1	1.05654			hsa-miR-766	36	0.610891	0.771004	0	0.992831			hcmv-miR-UL112	11	1	0.769107	1	0.926524			hsa-miR-425	12	1	0.555643	0	0.981711
hcmv-miR-UL112	36	0.827973	0.451615	1	1.1354			hsa-miR-662	36	0.610891	0.776135	1	1.02506			hsa-miR-636	11	1	0.772244	1	0.985376			hsa-miR-517c	12	1	0.556271	1	1.23287
hsa-miR-429	36	0.827973	0.457786	1	1.02224			hsa-miR-16-2*	36	0.610891	0.783667	0	0.990962			hsa-miR-490-3p	11	1	0.772734	1	0.953083			hsa-miR-95	12	1	0.557726	0	0.953076
hsa-miR-15b*	36	0.827973	0.461994	1	1.05195			hsa-miR-583	36	0.610891	0.801199	0	0.978675			hsa-miR-596	11	1	0.772924	1	1.10464			hsa-miR-516a-5p	12	1	0.561974	1	1.12936
hsa-let-7f-1*	36	0.827973	0.471748	0	0.937335			hsa-miR-126*	36	0.610891	0.8113	1	1.00692			hsa-miR-424	11	1	0.773151	1	1.00911			hsa-miR-200a	12	1	0.562451	1	1.01885
hsa-miR-548d-5p	36	0.827973	0.533853	1	1.10771			hsa-miR-130b*	36	0.610891	0.824032	1	1.05409			hsa-miR-151-3p	11	1	0.774001	1	0.992808			hsa-miR-141*	12	1	0.564203	0	0.948347
hsa-miR-596	36	0.827973	0.533897	0	0.863082			hsa-miR-652	36	0.610891	0.826376	1	1.00695			hsa-miR-892b	11	1	0.775374	1	1.01504			hsa-miR-200b	12	1	0.565525	1	1.01565
hsa-miR-630	36	0.827973	0.55648	0	0.984213			hsa-miR-513a-5p	36	0.610891	0.84297	1	1.00683			hcmv-miR-UL70-3p	11	1	0.779642	1	0.981164			hsa-miR-34b*	12	1	0.565791	0	0.979916
hsa-miR-96	36	0.827973	0.571793	1	0.98473			hsa-miR-15b	36	0.610891	0.847974	0	0.997418			hsa-miR-212	11	1	0.786421	1	1.01161			hsa-miR-29b	12	1	0.566528	1	1.01469
hsa-miR-542-3p	36	0.827973	0.573905	1	0.975524			hsa-miR-195	36	0.610891	0.849463	0	0.9968			hsa-miR-598	11	1	0.787769	1	0.965912			hsa-miR-17*	12	1	0.572397	1	1.03861
hsa-miR-296-5p	36	0.827973	0.621074	0	0.986263			hsa-miR-30b*	36	0.610891	0.854998	0	0.995026			hsa-miR-548d-5p	11	1	0.788544	1	1.06946			hsa-miR-550*	12	1	0.574206	1	1.0513
hsa-miR-601	36	0.827973	0.640607	1	0.985179			hsa-miR-132*	36	0.610891	0.916891	0	0.996644			hsa-miR-371-5p	11	1	0.791294	1	0.990554			hsa-miR-582-5p	12	1	0.580313	0	0.956541
hsa-miR-212	36	0.827973	0.644696	1	1.01132			hsa-miR-490-5p	36	0.610891	0.934312	1	1.00986			hsa-miR-183	11	1	0.795108	1	1.01197			hsa-miR-193a-3p	12	1	0.585332	0	0.979783
hsa-miR-937	36	0.827973	0.655288	1	1.10726			kshv-miR-K12-8	36	0.610891	0.942928	0	0.99428			hsv1-miR-H1	11	1	0.79532	1	0.987844			hsa-miR-186	12	1	0.594127	0	0.987612
hsa-miR-576-3p	36	0.827973	0.673925	1	1.08005			hsa-miR-539	36	0.610891	0.961791	1	1.00254			hsa-miR-411*	11	1	0.79633	1	1.09456			hsa-miR-425*	12	1	0.601795	1	1.027
hsa-miR-15b	36	0.827973	0.67461	0	0.994193			hsa-miR-542-5p	36	0.610891	0.973011	0	0.998749			hcmv-miR-US33-5p	11	1	0.796686	1	0.952937			hsa-let-7f-1*	12	1	0.618955	1	1.07738
hsv1-miR-H1	36	0.827973	0.691757	1	1.0125			hsa-let-7f	37	0.865849	0.0647419	0	0.979612			hsa-miR-548c-5p	11	1	0.798176	1	1.02747			hsa-miR-429	12	1	0.628026	1	1.01592
hsa-miR-765	36	0.827973	0.692464	1	1.01192			hsa-miR-148a	37	0.865849	0.0679856	1	1.03793			hsa-miR-204	11	1	0.80738	1	1.03718			hsa-miR-627	12	1	0.630954	0	0.968261
hsa-miR-29b-1*	36	0.827973	0.694523	0	0.984589			hsa-miR-503	37	0.865849	0.0779301	1	1.07722			hsa-miR-182*	11	1	0.808342	1	1.04303			hsa-miR-204	12	1	0.634165	0	0.918275
hsa-miR-500	36	0.827973	0.697858	0	0.982978			hsa-miR-498	37	0.865849	0.0992566	0	0.946363			hsa-miR-129*	11	1	0.813117	1	1.03471			hsa-miR-106b	12	1	0.634218	1	1.01215
hsa-miR-671-5p	36	0.827973	0.716965	1	1.0097			hsa-miR-592	37	0.865849	0.103379	0	0.816505			hsa-miR-630	11	1	0.8159	1	0.990506			hsa-miR-1225-5p	12	1	0.637283	1	1.01337
hsa-miR-148a	36	0.827973	0.720714	1	1.00781			hsa-miR-628-5p	37	0.865849	0.137579	0	0.910747			hsa-miR-203	11	1	0.816045	1	0.978749			hsa-miR-887	12	1	0.648523	0	0.9636
hsa-miR-33a	36	0.827973	0.723699	0	1.02501			hsa-miR-150	37	0.865849	0.144641	1	1.05305			hsa-miR-517b	11	1	0.820495	1	1.04888			hsa-miR-625*	12	1	0.651587	1	1.04065
hsa-miR-526b	36	0.827973	0.725476	1	1.02285			hsa-miR-23b*	37	0.865849	0.200664	0	0.904896			hsa-miR-548c-3p	11	1	0.821431	1	0.929944			hsa-miR-151-3p	12	1	0.659168	0	0.98718
hsa-miR-128	36	0.827973	0.73188	0	0.99234			hsa-miR-148a*	37	0.865849	0.222557	1	1.14847			ebv-miR-BART20-5p	11	1	0.823372	1	0.915192			hsa-miR-486-5p	12	1	0.663394	0	0.967435
hsa-miR-181b	36	0.827973	0.768611	1	0.994087			hsa-miR-181c*	37	0.865849	0.237292	0	0.934359			hsa-miR-877	11	1	0.82463	1	0.982493			hsa-miR-16-2*	12	1	0.671897	1	1.02829
kshv-miR-K12-10a	36	0.827973	0.783192	1	0.983474			hsa-miR-622	37	0.865849	0.242902	0	0.9535			hsa-miR-542-3p	11	1	0.825355	1	1.01587			hsa-miR-517b	12	1	0.672088	0	0.878403
hsa-miR-659	36	0.827973	0.785088	1	1.01509			hsa-miR-596	37	0.865849	0.255846	0	0.756869			hsa-miR-33a	11	1	0.825843	1	0.975001			hsa-miR-15b	12	1	0.680736	0	0.989822
hsa-miR-483-5p	36	0.827973	0.786076	1	0.993174			hsa-miR-301a	37	0.865849	0.272578	1	1.038			hsa-miR-193b	11	1	0.825929	1	0.993653			hsa-miR-182*	12	1	0.688792	0	0.913944
hsa-miR-219-5p	36	0.827973	0.797364	0	1.01683			hsa-let-7g	37	0.865849	0.296014	0	0.987721			hsa-miR-550*	11	1	0.829149	1	1.01907			hsa-miR-638	12	1	0.697645	1	1.0108
hsa-miR-200a	36	0.827973	0.798072	0	0.993673			hsa-miR-193b*	37	0.865849	0.301036	0	0.964644			hsa-miR-659	11	1	0.838952	1	0.982666			hsa-miR-423-5p	12	1	0.698795	0	0.98806
hsa-miR-200b	36	0.827973	0.801725	1	1.00551			hsa-let-7f-1*	37	0.865849	0.301957	0	0.913006			hsa-miR-640	11	1	0.842351	1	1.04699			hsa-miR-7-1*	12	1	0.713012	0	0.975054
hsa-miR-454*	36	0.827973	0.812045	1	1.03822			hsa-miR-454	37	0.865849	0.303308	1	1.03015			hsa-miR-139-5p	11	1	0.848624	1	1.01475			hsa-miR-193b*	12	1	0.714633	0	0.977405
hsa-miR-518c*	36	0.827973	0.823177	1	1.00868			hsa-miR-765	37	0.865849	0.31075	0	0.970796			hsa-miR-631	11	1	0.851422	1	0.981769			hsa-miR-210	12	1	0.714774	1	1.02396
hsa-miR-645	36	0.827973	0.829591	1	1.03615			hsa-miR-1237	37	0.865849	0.342991	0	0.968536			hsa-miR-17	11	1	0.8536	1	1.00429			hsa-miR-411*	12	1	0.729194	0	0.855767
hsa-miR-99b*	36	0.827973	0.837924	1	1.0153			hsa-miR-194	37	0.865849	0.375442	0	0.972501			hsa-miR-429	11	1	0.871974	1	0.991896			hsa-miR-769-3p	12	1	0.734938	1	1.02907
hsa-miR-361-3p	36	0.827973	0.860034	0	1.00322			hsa-miR-374b*	37	0.865849	0.436212	1	1.06104			hsa-miR-106a	11	1	0.87211	1	0.993558			hsa-miR-583	12	1	0.743632	1	1.05227
hsa-let-7f-2*	36	0.827973	0.879457	1	1.02772			hsa-miR-212	37	0.865849	0.445717	0	0.981323			hsa-miR-934	11	1	0.87969	1	1.02715			hsa-miR-215	12	1	0.760433	1	1.01687
hsa-miR-148a*	36	0.827973	0.881506	1	1.01733			ebv-miR-BHRF1-1	37	0.865849	0.455303	0	0.945358			hsa-miR-1225-3p	11	1	0.880236	1	0.994653			hsa-miR-130b*	12	1	0.773557	1	1.11244
hsa-miR-1228	36	0.827973	0.886527	1	0.997661			hsa-miR-500	37	0.865849	0.462373	0	0.968118			hcmv-miR-US4	11	1	0.882654	1	0.99263			hsa-miR-219-5p	12	1	0.778151	1	1.03167
hsa-miR-188-3p	36	0.827973	0.909655	0	0.981541			hsa-miR-128	37	0.865849	0.473867	0	0.985105			hsa-miR-616	11	1	0.890386	1	1.02808			hsa-let-7i*	12	1	0.778634	1	1.04526
hsa-miR-200b*	36	0.827973	0.912321	1	1.00385			hsa-miR-654-5p	37	0.865849	0.483231	0	0.963842			hsa-miR-194*	11	1	0.894683	1	1.03684			hsa-miR-374b*	12	1	0.783801	0	0.968804
hsa-miR-548c-5p	36	0.827973	0.920046	1	1.00641			hsa-miR-877	37	0.865849	0.486769	0	0.967059			hsa-miR-512-3p	11	1	0.897825	1	1.01421			hsa-miR-373*	12	1	0.787062	1	1.02109
hsa-miR-491-3p	36	0.827973	0.923245	1	0.98483			hsa-miR-1	37	0.865849	0.492995	0	0.937793			hsa-miR-105	11	1	0.898127	1	0.939704			hsa-miR-505	12	1	0.791157	1	1.00932
hsa-miR-374b*	36	0.827973	0.9294	0	1.00684			hsa-miR-200b*	37	0.865849	0.499058	1	1.02305			hsa-miR-140-3p	11	1	0.898224	1	0.997424			hsa-miR-28-3p	12	1	0.794145	1	1.02019
hsa-miR-150*	36	0.827973	0.946012	1	1.0011			hsa-miR-518c*	37	0.865849	0.510852	0	0.97564			hsa-miR-1228	11	1	0.900251	1	0.996581			hsa-miR-192	12	1	0.797008	1	1.01339
hsa-miR-550*	36	0.827973	0.969256	0	1.00208			hsa-miR-371-5p	37	0.865849	0.523569	0	0.98535			hsa-miR-490-5p	11	1	0.902064	1	1.01942			hsa-miR-330-3p	12	1	0.80083	1	1.01408
hsa-miR-519e*	36	0.827973	0.969317	1	0.99813			hsa-miR-30b	37	0.865849	0.596908	0	0.991883			hsa-miR-92a-1*	11	1	0.902064	1	0.969394			hsa-miR-630	12	1	0.802871	0	0.987762
hsa-miR-583	36	0.827973	0.976325	1	1.00255			hsa-miR-937	37	0.865849	0.602101	1	1.12772			hsa-miR-23a*	11	1	0.903796	1	0.994623			hsa-miR-340	12	1	0.803038	1	1.00768
hsa-miR-222	36	0.827973	0.977046	0	1.00082			hsa-let-7i*	37	0.865849	0.61189	1	1.04673			hsa-miR-369-3p	11	1	0.904014	1	1.0156			hsa-miR-185	12	1	0.811794	0	0.996122
hsa-miR-520d-3p	37	1	0.107917	1	0.798647			hsa-miR-7	37	0.865849	0.613253	0	0.976793			hsa-miR-422a	11	1	0.911046	1	1.01576			hsa-miR-431	12	1	0.811939	0	0.963824
hsa-miR-498	37	1	0.136694	1	0.949787			hsa-miR-21*	37	0.865849	0.618465	0	0.990253			hsa-miR-181b	11	1	0.912254	1	0.996337			hsa-miR-20a	12	1	0.813389	0	0.992176
hsa-miR-623	37	1	0.185097	1	0.96095			hsa-miR-454*	37	0.865849	0.681773	1	1.06733			hsa-miR-566	11	1	0.920852	1	0.985857			hsa-miR-198	12	1	0.814332	1	1.01886
hsa-miR-126	37	1	0.186807	1	0.982459			hsa-let-7f-2*	37	0.865849	0.705055	0	0.932138			hsa-miR-610	11	1	0.921173	1	1.00713			hsa-miR-557	12	1	0.82816	1	1.01005
ebv-miR-BART4	37	1	0.19599	1	1.24896			hsa-miR-222	37	0.865849	0.724982	0	0.990484			hcmv-miR-UL36	11	1	0.921707	1	1.01391			hsa-miR-369-3p	12	1	0.828338	0	0.965485
hsa-miR-32	37	1	0.214678	1	1.07585			hsa-miR-513b	37	0.865849	0.745116	1	1.02013			hsa-miR-1238	11	1	0.923503	1	1.0042			hsa-miR-30c-1*	12	1	0.834764	1	1.01615
hsa-miR-885-3p	37	1	0.226745	1	1.18746			hsa-miR-215	37	0.865849	0.746185	0	0.987986			hsa-miR-454	11	1	0.924651	1	0.995276			hsa-miR-21*	12	1	0.837274	1	1.00658
hsa-miR-654-5p	37	1	0.251737	1	0.939619			hsa-miR-192	37	0.865849	0.763531	0	0.989953			hsa-miR-129-5p	11	1	0.925772	1	0.986387			hsa-miR-374a	12	1	0.844262	1	1.00395
hsa-miR-1226*	37	1	0.276119	1	0.9645			hsa-miR-491-3p	37	0.865849	0.770891	1	1.04727			hsa-miR-20b	11	1	0.925876	1	0.997542			hsa-miR-181b	12	1	0.849797	1	1.00631
hsa-miR-129-5p	37	1	0.295881	1	1.10086			hsa-miR-598	37	0.865849	0.800159	1	1.01979			hsa-miR-130b*	11	1	0.928407	1	0.962945			hsa-miR-19b	12	1	0.854475	0	0.995691
hsa-miR-126*	37	1	0.316798	1	0.970368			hsa-miR-32*	37	0.865849	0.801013	0	0.984286			hsa-miR-298	11	1	0.929073	1	0.974079			hsa-miR-187*	12	1	0.856166	0	0.985574
hsa-miR-940	37	1	0.327433	1	0.986886			hsa-miR-27a	37	0.865849	0.811656	1	1.00223			hsa-miR-1237	11	1	0.930743	1	1.00473			hsa-miR-455-3p	12	1	0.861712	0	0.990982
hsa-miR-877	37	1	0.429723	1	0.960723			hsa-miR-548c-5p	37	0.865849	0.815405	0	0.985065			ebv-miR-BART7	11	1	0.935793	1	1.00785			hsa-miR-93	12	1	0.873116	1	1.00418
kshv-miR-K12-3	37	1	0.433684	1	0.987381			hsa-miR-877*	37	0.865849	0.819306	1	1.00878			hsa-miR-20a	11	1	0.935862	1	0.998161			hsa-miR-130b	12	1	0.883464	1	1.00603
hsa-miR-598	37	1	0.456628	1	0.942154			hsa-miR-34c-3p	37	0.865849	0.854419	1	1.03316			hsa-miR-34c-3p	11	1	0.935983	1	1.0241			hsa-miR-129*	12	1	0.886024	1	1.01999
hsv1-miR-LAT	37	1	0.466889	1	0.986449			hcmv-miR-US4	37	0.865849	0.868267	0	0.994821			hsa-miR-335	11	1	0.940512	1	0.996226			hsa-miR-134	12	1	0.894035	0	0.994938
hsa-miR-503	37	1	0.492715	1	1.0302			hsa-miR-431*	37	0.865849	0.879759	1	1.02009			hsa-miR-331-5p	11	1	0.941639	1	1.01789			hsa-miR-33b	12	1	0.908974	0	0.96053
hsa-miR-374b	37	1	0.507883	1	1.01116			hsa-miR-126	37	0.865849	0.894451	1	1.00174			ebv-miR-BART13	11	1	0.942114	1	0.998085			hsa-miR-195*	12	1	0.911543	0	0.985196
hsa-miR-188-5p	37	1	0.600282	1	0.988395			hsa-let-7d	37	0.865849	0.904016	0	0.998427			hsa-miR-887	11	1	0.944038	1	1.00567			hsa-miR-517a	12	1	0.919374	1	1.03223
hsa-miR-634	37	1	0.62508	1	0.960325			hsa-miR-363	37	0.865849	0.912027	0	0.995044			hsa-miR-15b*	11	1	0.944137	1	1.00694			hsa-miR-20b	12	1	0.922076	0	0.996348
ebv-miR-BART20-5p	37	1	0.634013	1	1.11386			ebv-miR-BART13	37	0.865849	0.920721	1	1.00165			hsa-miR-765	11	1	0.951224	1	1.00291			hsa-miR-203	12	1	0.922975	0	0.990896
hsa-miR-30e	37	1	0.637629	1	0.993723			hsa-miR-576-3p	37	0.865849	0.946255	1	1.01268			hsa-miR-645	11	1	0.956075	1	1.01273			hsa-miR-889	12	1	0.92501	0	0.96794
hsa-miR-595	37	1	0.644527	1	0.967014			hsa-miR-424	38	1	0.112271	1	1.02863			hsa-miR-21*	11	1	0.956608	1	1.00179			hsa-miR-433	12	1	0.927306	1	1.01581
hsa-miR-194*	37	1	0.652359	1	1.07696			hsa-miR-205	38	1	0.114569	1	1.05957			hsa-miR-583	11	1	0.959733	1	0.993216			hsa-miR-301a	12	1	0.927898	1	1.00541
hsa-miR-454	37	1	0.744845	1	1.01043			hsa-miR-634	38	1	0.20759	0	0.901346			hsa-miR-1234	11	1	0.96068	1	1.00158			hsa-miR-106b*	12	1	0.930021	1	1.02123
hsa-miR-196a	37	1	0.814369	1	0.987915			hsa-miR-185	38	1	0.308437	0	0.987769			hsa-miR-425*	11	1	0.967095	1	1.00189			hsa-miR-141	12	1	0.939566	0	0.99774
hsa-miR-501-5p	37	1	0.814671	1	0.987811			hsa-miR-612	38	1	0.373036	0	0.805407			hsa-miR-24-1*	11	1	0.969765	1	1.00286			hsa-miR-17	12	1	0.939699	0	0.997254
ebv-miR-BART16	37	1	0.820871	1	0.986382			hsa-miR-886-3p	38	1	0.39727	0	0.980393			hsa-miR-379	11	1	0.975841	1	1.00168			hsa-miR-25	12	1	0.940721	0	0.998194
hsa-miR-206	37	1	0.850289	1	0.979888			hsa-miR-194*	38	1	0.449205	0	0.879163			hsa-miR-617	11	1	0.976211	1	0.996376			hsa-miR-575	12	1	0.943587	1	1.00291
hsa-miR-939	37	1	0.878909	1	1.00234			ebv-miR-BART4	38	1	0.483471	0	0.879708			hsa-miR-768-5p	11	1	0.990117	1	0.998329			hsa-miR-548d-5p	12	1	0.969167	0	0.988425
hsa-miR-202	37	1	0.900247	1	1.00387			hsa-miR-513c	38	1	0.532146	1	1.04927			hsa-miR-374b*	11	1	0.990117	1	0.999644			hsa-miR-92a-1*	12	1	0.970437	0	0.989032
hsa-miR-185	37	1	0.928692	1	0.998904			hsa-miR-501-5p	38	1	0.57515	0	0.971158			hsa-miR-485-5p	11	1	0.990696	1	1.002			hsa-miR-148a*	12	1	0.976273	1	1.00547
hsa-miR-331-5p	37	1	0.93534	1	1.01284			hsa-miR-296-5p	38	1	0.698651	0	0.989524			hsa-miR-766	11	1	0.992258	1	0.999647			hsa-miR-144	12	1	0.979533	1	1.00293
hsa-miR-363	37	1	0.937536	1	1.00372			hsa-miR-196a	38	1	0.704829	1	1.01915			hsa-miR-542-5p	11	1	0.994628	1	0.999621			hsa-miR-140-3p	12	1	0.98263	0	0.999317
hsa-miR-424	37	1	0.96328	1	1.00083			hsa-miR-186	38	1	0.823289	1	1.00343			hsa-miR-219-5p	11	1	1	1	1.00012			hsa-let-7b*	12	1	0.997679	0	0.999689
