# Supplementary material for: miRNA-mRNA Integrated Analysis Reveals Roles for miRNAs in Primary Breast Tumors
Source: PLoS One. 2011 Feb 22;6(2):e16915. doi: 10.1371/journal.pone.0016915 (PMC3043070; doi:10.1371/journal.pone.0016915)
Supplement: Table S4 — Enrichment levels of miRNA-GO associations. (XLS) [file pone.0016915.s011.xls]

## Sheet: Sheet1
Supplementary Table 4. Enrichment of functional modules
	signed log(mHG p-value)
miR name	alcohol catabolic process	anatomical structure development	anterior/posterior pattern formation	antigen processing and presentation	biological adhesion	cell activation	cell adhesion	cell cycle	cell cycle checkpoint	cell cycle phase	cell cycle process	cell division	cell motion	cell-matrix adhesion	cellular carbohydrate catabolic process	cellular component organization	cytoskeleton-dependent intracellular transport	defense response	DNA duplex unwinding	DNA geometric change	DNA recombination	embryonic morphogenesis	gas transport	glucose catabolic process	glycolysis	hexose catabolic process	immune response	immune system process	inflammatory response	leukocyte activation	lung development	lymphocyte activation	lymphocyte costimulation	microtubule cytoskeleton organization	microtubule-based movement	microtubule-based process	mitosis	mitotic cell cycle checkpoint	mitotic sister chromatid segregation	monosaccharide catabolic process	multicellular organismal metabolic process	muscle organ development	nuclear division	organelle fission	organelle organization	oxygen transport	pattern specification process	positive regulation of cell activation	positive regulation of immune response
ebv-miR-BART12	0	-9.96654	-0.39639	0	-19.124	0	-19.124	0	0	0	0	0	-4.56023	-6.71504	0	-2.00871	0	0	0	0	0	-0.295294	0	0	0	0	0	0	0	0	-3.0041	0	0	0	0	0	0	0	0	0	-4.17942	-0.751686	0	0	0.463927	0	-1.07089	0	0
ebv-miR-BART13	0	0	0	0	0	0	0	0	0	0	0	0	0	0	0	0	-0.580953	0	-1.1294	-1.1294	-0.120966	0	-0.369034	0	0	0	0	0	0	0	0	0	0	0	-0.0507354	-0.0843683	1.78269	0	0	0	0	0	1.78269	1.26956	0	-0.129873	0	0	0
ebv-miR-BART16	0	0	0	0	0	0	0	0	0	0	0	0	0	-0.365015	0	0	0	0.195828	0	0	0	-0.00640105	-0.241233	0	0.0354373	0	0	0	0	0	0	-0.158285	0	0	0	0	0	0	-0.208963	0	0	-1.66713	0	0	0.0835637	-0.63843	0	0	0
ebv-miR-BART19-3p	2.7317	0	0	0	0	0	0	6.62524	0	7.00034	7.91965	7.56659	0	0	2.95034	10.7602	4.12461	0	0.472388	0.472388	0	0	0	3.50625	4.05953	3.49239	1.04739	0.184168	0	0	0	0	0	3.46062	3.72044	6.66466	13.6397	0	0.779468	3.35652	0.751417	0	13.6397	12.9342	11.2795	0	0	0	0
ebv-miR-BART20-5p	0	0.444183	0	0	0	0	0	1.08247	0	4.33708	2.45157	2.60702	0.0731743	-0.578612	0.11636	3.54217	4.2303	0	-1.40772	-1.40772	0	0	0	0	0	0	0	0	0	0	0	0	0	0.196685	3.81685	4.547	4.07719	0	0.0804831	0	0	0.481876	4.07719	4.17784	9.12428	0	0	0	0
ebv-miR-BART4	0	0	0	-1.23377	0	-0.174408	0	0	0	0.792	0	0.193593	-0.611937	0	0	1.35851	0	0	0	0	0	0	0	0	0	0	-1.68319	-2.53656	0	0	-0.217271	0	0	0	0	0	-0.315311	0	0.839421	0	0	-0.386957	-0.315311	-1.90617	2.31249	0	0	-0.33503	-1.27465
ebv-miR-BART7	0	1.99173	0	0	3.12859	0.450955	3.12859	6.83335	1.51591	7.48091	6.17412	10.1156	3.43051	0	0	1.30056	0	2.8082	1.01982	1.01982	0	0	0	0	0	0	2.24035	5.14436	2.89378	0.561754	4.02699	0	0	0.180601	0	1.12933	8.66128	1.10472	1.74405	0	1.30775	0	8.66128	8.16936	0	0	0	0.424333	0
ebv-miR-BHRF1-1	0	0	-0.0809539	0	0	0	0	8.36954	0	13.5385	7.34107	11.007	0	-0.670388	0	4.59499	0.0777112	0	0	0	2.61122	0	-0.0781261	0	0	0	0	0	0	0	0	0	0	1.13639	0.182116	2.36981	12.244	0	2.96957	0	0	0	12.244	11.7417	9.26711	-0.400655	-1.02521	0	0
hcmv-miR-UL112	0	4.49366	0	0	10.2482	0	10.2482	0	-0.170946	0	0	0	0.435197	4.06799	0.412227	0.680606	0	0	-1.20935	-1.20935	0	0	0	0	0	0	0	0	0	0	3.72309	0	0	0	0	0	0	0	0	0	5.9917	0	0	0	0	0	0	0	0
hcmv-miR-UL36	0	3.88855	0	-0.74931	4.38157	0	4.38157	0	0	0	0	0	0.754108	1.3004	0	0	0	-1.06571	0	0	0	0	0	0	0	0	-2.94078	-2.96727	-0.0416587	0	4.40912	0	-0.864062	0	0	0	0	0	0	0	4.03944	0	0	0	0	0	0	-0.715051	0
hcmv-miR-UL70-3p	-0.118857	3.37942	0	0	8.7294	0	8.7294	-8.39997	-1.5445	-13.0545	-14.6327	-10.5683	0.858664	4.8712	0	-2.84407	-1.10921	0	-1.31202	-1.31202	-0.735683	0	0	-0.101418	-0.411194	-0.315417	0	0	0	0	5.08008	0	-1.70949	-3.47418	-0.752519	-2.93423	-14.6435	-0.409898	-3.34926	-0.585102	3.09975	1.25695	-14.6435	-13.5301	-4.09348	0	0	0.20947	0
hcmv-miR-US33-5p	0	10.5681	0	0	17.8148	0	17.8148	0	0	0	0	0	4.39719	6.0957	0	0	0	0	0	0	0	0.288029	0	0	0	0	0	0	0	0	4.12499	0	0	-0.181815	0	0	0	0	0	0	6.54414	1.75141	0	0	0	0.0349833	0	0	0
hcmv-miR-US4	-0.70411	10.7755	-0.741714	-0.680548	17.2182	0	17.2182	0	0	0	0	0	4.65921	7.24418	0.461332	0	0	0	0	0	0	0	0	-0.521495	-0.49926	-0.336873	-0.109554	0	0	0	4.35571	0	0	0	0	0	0	0	0	-0.639474	5.47771	0.048943	0	0	0	0	0	-0.760757	0
hiv1-miR-H1	0	0	0	-2.96352	0	-1.40321	0	7.77805	0.668705	15.3473	9.79584	11.5371	0	0	0	2.0763	0.000974	-1.93198	0.138636	0.138636	2.26419	0	0	0	0	0	-8.50715	-9.0101	-0.0340979	-1.11257	0	-1.9821	0	2.03399	0.758135	4.08452	12.8095	1.03015	3.55807	0	0	0	12.8095	12.2278	6.79971	0	0	0	-0.697815
hsa-let-7a	0	0	0	-0.735318	-0.0513099	-8.72886	-0.0513099	-8.80742	-3.76621	-12.1508	-10.3582	-10.5939	-1.03366	0	0	-4.21313	-2.84785	-13.1134	-0.210617	-0.210617	-0.329749	0	0	0	0	-0.206989	-35.2771	-41.5709	-6.53725	-9.82327	0	-7.98892	-2.42616	-1.61974	-3.76456	-6.59067	-11.356	-3.3078	-1.58128	-0.15032	-2.04285	0	-11.356	-11.1696	-1.5264	0	0	-8.34935	-6.27756
hsa-let-7a*	0	0	0	-2.65482	0	-6.82808	0	-0.82436	-2.73513	-3.90255	-4.66014	-4.31116	0	0	0	0	0	-6.7636	-0.362524	-0.362524	-2.28255	0	0	0	0	0	-30.2335	-36.2379	-4.26273	-7.47812	0	-7.06566	-5.65473	0	0.27483	0.211292	-2.81538	-1.85125	-1.06397	0	0	0	-2.81538	-2.56266	0	0	0	-12.7756	-6.55595
hsa-let-7b	-0.392105	0	0	-3.44159	0	-9.2283	0	-14.1414	-6.06346	-18.8673	-16.9228	-15.3318	0	0	-0.196861	-6.45468	-2.42366	-14.534	-1.02679	-1.02679	-1.50872	0	0	0	-0.216384	-0.654723	-43.1828	-51.1336	-8.14818	-12.0078	0	-10.781	-3.69181	-3.26448	-3.85725	-7.60213	-15.721	-3.76595	-1.88741	-0.608549	-0.101293	0	-15.721	-15.2079	-5.29834	0	0	-12.1686	-10.0151
hsa-let-7b*	0	0	0	0	0	0	0	0	-0.022842	0	-0.0834605	0	0	0	0	0	0	0	-1.37049	-1.37049	0	0	-0.498132	0	0	0	0	0	-0.000565	0	0	0	-0.713183	-0.187937	0	0	0	0	-0.275132	0	-0.175361	-0.355277	0	0	0	0	0	0	0
hsa-let-7c	-0.0772402	0	0	-4.19409	0	-10.1683	0	-27.7574	-7.19011	-30.5769	-27.6427	-28.1421	0	0	0	-11.0181	-3.33249	-11.7412	-2.56343	-2.56343	-4.58804	0	0	0	-0.139382	0	-45.5965	-54.8808	-7.11935	-13.0657	0	-11.7564	-4.16394	-7.04295	-4.78001	-11.3229	-25.3376	-5.14625	-3.30333	-0.36763	0	0	-25.3376	-24.2865	-14.3861	0	0	-11.5436	-8.74528
hsa-let-7d	0	-2.91506	0	0	-9.5258	0	-9.5258	0	0	0	0	0	-4.54909	-5.45718	0	0	0	-1.64899	0	0	0	0	0	0	0	0	-1.74446	-2.15337	0	0	-2.2046	0	0	0	0	0	0	0	0	0	-4.27106	0	0	0	0	0	0	0	0
hsa-let-7d*	0	2.37609	0	1.89836	0	0	0	-4.58779	-2.95729	-4.19481	-4.0686	-4.2738	0	-1.09061	0	-0.724053	0.00186253	5.68454	0	0	-0.853904	0	0	0	0	0	5.30997	5.43921	2.73848	0	0	0	0	-2.06806	-0.29047	-3.26454	-3.01808	-1.90863	-2.85468	0	0	0.491469	-3.01808	-2.45113	-0.846458	0	0	0	0.0669447
hsa-let-7e	-0.1286	0	0	-2.46941	-0.661623	-9.58822	-0.661623	0	-0.192927	-1.66481	-0.123782	0	-1.02164	0	0	0	0.314825	-19.5706	0	0	0	0	0	0	0	-0.383136	-52.0213	-59.433	-9.47313	-11.8012	0	-8.77146	-1.78429	0.412162	-1.17689	1.55008	-1.99684	0	-0.0836388	-0.338315	0	0	-1.99684	-1.8179	0	0	0	-11.6525	-8.55062
hsa-let-7e*	-1.80322	0	0	0	0.373614	-4.94283	0.373614	-13.86	-5.21999	-17.1774	-15.7987	-14.5541	0	1.33789	-1.21702	-3.4231	-1.4701	-7.05096	-1.13642	-1.13642	-4.36622	0	0	-1.45411	-1.84193	-1.65896	-22.2844	-26.6667	-4.14459	-7.21935	0	-6.60663	-3.07544	-2.53818	-1.87844	-3.77641	-13.8482	-3.42866	-4.21714	-1.99657	0.480145	0	-13.8482	-13.762	-6.39507	0	0	-7.40353	-2.78903
hsa-let-7f	0	0	0	0	-3.79959	-3.14951	-3.79959	-4.12995	-0.940793	-8.8146	-5.40108	-5.42202	-2.4557	-0.354288	-0.221865	-2.38543	-2.40002	-6.34006	0	0	0	0	0	0	0	0	-13.2123	-16.1321	-4.12481	-3.92458	-0.451588	-2.83582	-1.443	-0.191819	-3.70895	-4.68526	-8.29275	-1.80634	-0.986741	0	-3.50826	0	-8.29275	-8.04139	0	0	0	-3.04833	-3.75417
hsa-let-7f-1*	0	0	0	0	0	0	0	0	0	0	0	0	0.901682	-0.406886	0.510363	0	0	2.06002	0	0	0	0	0	0	0	0	2.30408	1.36491	0	0	0	0	0	0	0	0	0	0	0	0	-0.870894	0	0	0	0	0	0	0	0
hsa-let-7f-2*	-0.323529	0	-1.48511	0	0	0	0	0	0	0	0	0	0	-1.47227	-0.25623	0	0.475387	1.9869	-0.343901	-0.343901	0	-0.112838	-0.0406922	-0.563915	-0.682462	-0.411856	0.578188	0.977025	0	0	-1.51326	0	0	0	0.393435	0	0	0	0.0954391	-0.396495	-0.868674	-0.310123	0	-0.17853	0.892121	-0.183421	-2.84018	0	0
hsa-let-7g	-0.286969	-1.78848	0	0	-10.393	0	-10.393	0	0	0	0	-0.0994116	-3.46081	-1.95893	-1.73745	-0.269593	-1.0399	0	0	0	0	0	0	0	-0.0861991	-0.483328	0	0	0	0	-0.158671	0.472863	0.747277	0	-1.42294	-1.81482	-0.364646	0	0	-0.387084	-6.22469	0	-0.364646	-0.242756	0	0	0	0	0
hsa-let-7i	0	0	0	16.4497	0	10.3429	0	0	0	0	0	0	0	0	-0.788946	0	0	13.4431	0	0	0	0	0	0	0	0	44.2601	51.9415	4.33609	10.0144	0	10.7689	3.2135	0	0	0	0	0	0	0	-0.232926	0	0	0	0	-0.151985	0	8.94974	8.30246
hsa-let-7i*	-0.927614	2.25365	0	8.5561	12.1142	0.279796	12.1142	0	0	0	0	-0.357761	3.05044	1.58011	-0.745021	0.707946	1.79882	0.285778	-0.196738	-0.196738	0	0	0	-1.17619	-1.46034	-0.817802	6.79634	8.08756	0.103969	0.623408	0.403125	1.04245	0	0	0	0	0	0	0	-0.782	2.18639	3.34561	0	0	0	0	0	1.43291	2.85224
hsa-miR-1	-0.0915724	4.05687	0	0	0	0	0	-47.3177	-10.0919	-45.0698	-44.8108	-44.5693	0	1.22257	-0.182292	-20.2192	-5.32437	0	-2.94211	-2.94211	-4.88682	0	0	0	-0.47367	0	0	0	0	0	1.46221	0	-0.742953	-10.7504	-6.1479	-15.7107	-36.9351	-7.13776	-4.24428	-0.00258477	0	12.7458	-36.9351	-36.2273	-29.1928	0.294414	0	0	0
hsa-miR-100	0	8.22188	0	0	11.6587	0	11.6587	-13.9333	-1.40197	-14.5551	-10.8313	-11.0202	3.01497	5.48146	0	-6.25223	-1.42021	0	0	0	-3.62427	0.663433	0	0	0	0	0	0	0	0	3.96295	0	0	-2.72039	-1.59584	-3.66088	-10.529	-0.034363	-2.17942	0	1.73902	2.12069	-10.529	-9.51288	-13.6056	0	0.811867	0	0.256003
hsa-miR-101	-0.395166	0	0	0	-2.64238	0	-2.64238	-1.69344	0	-5.88431	-4.97975	-4.59239	-1.44045	0	-0.590252	-1.77212	-1.26436	-0.356144	0	0	0	0	0	-0.31231	-0.739193	-0.766065	-0.0917819	-2.27481	-0.179634	-0.73509	-0.587171	-0.376171	0	0.696474	-1.59429	-1.43522	-8.44557	-1.10103	0	-0.700194	-3.43911	0	-8.44557	-7.95494	0	0	0	0	-0.746985
hsa-miR-101*	-1.45973	0	0	0	0	-3.76116	0	-15.6008	-5.51443	-19.4953	-21.5945	-14.164	0	0	-1.13322	-4.47317	-2.17725	-3.7642	-0.864679	-0.864679	-2.96971	0.644215	0	-0.861143	-1.31665	-1.45973	-12.528	-17.352	-2.9325	-6.04156	0	-6.79264	-1.64427	-1.66138	-3.06243	-5.62871	-16.9067	-6.33335	-1.73695	-1.82605	-0.697412	0	-16.9067	-16.8175	-4.60026	0	0	-5.22534	-2.10289
hsa-miR-103	0	-6.33969	0	0	-15.9902	-2.35613	-15.9902	0	0	0	0	0	-6.9265	-2.09475	0	0	0	-7.48435	0	0	0	-1.88255	0	0	0	0	-17.2304	-21.1076	-6.27837	-2.79674	-4.27779	-1.04075	0	0	0.421962	0.369587	0.0610743	0	0	0	-1.12685	-2.29292	0.0610743	0.594048	0	0	-2.13803	-2.84624	-3.32771
hsa-miR-105	2.5652	0	0	1.26928	-0.0670563	0	-0.0670563	37.4741	6.70347	32.9331	26.7911	26.7532	0	-2.84678	2.23506	15.2995	4.89867	0	4.56694	4.56694	2.3801	0	0.334505	3.80275	4.44634	3.00943	0.364474	0	0	0	-2.56059	0	0	5.47471	5.98355	11.3671	29.027	4.17571	4.2642	2.93129	0	-0.72467	29.027	27.9701	18.4844	0.478429	0	0	0
hsa-miR-106a	0.00538929	-4.1002	0	0	-9.88525	0	-9.88525	63.8267	11.1651	50.0731	49.8161	47.5958	0	-4.63488	0	25.1797	5.11986	0	7.6339	7.6339	9.29627	0	0	0	0.391765	0	0	0	0	0	-5.24896	0	0	10.3239	6.01509	14.478	41.5102	6.29262	7.03221	0.0494104	-1.29898	-0.701149	41.5102	40.4037	34.6202	0	0	0	0
hsa-miR-106b	0	-10.6056	0	0	-18.3133	0	-18.3133	68.0092	14.3214	57.6612	56.8801	51.264	-1.48064	-10.1914	0	27.3564	5.57966	0	7.87536	7.87536	10.5757	0	0	0	0.322696	0	0	0	0	0	-5.36326	0	0	10.5131	6.48223	15.6325	46.8964	7.22744	7.9726	0	-2.68212	-1.16215	46.8964	45.7908	38.2423	0	-0.373347	0	0
hsa-miR-106b*	0.553479	0	0	0	0	0	0	48.7036	12.7577	37.3977	39.1545	36.3832	0	-0.80479	0.496707	16.3373	5.81336	0	5.37583	5.37583	4.46299	0	0	0.791758	1.53144	0.715633	0	0	0	0	-2.04831	0	0	7.14212	6.94164	12.1319	35.7168	6.6122	5.11016	1.03481	0	0	35.7168	34.6904	24.0578	0	0	0	0
hsa-miR-107	0	-7.73902	0	0	-18.6577	-3.84994	-18.6577	0	0	0	0	0	-7.57861	-3.54319	0	0	0.0221304	-8.39029	0	0	0.557424	-0.447256	0	0	0	0	-18.2059	-21.7998	-5.40031	-4.25431	-4.66435	-2.05111	0	0	0.562766	0.347316	0.132362	0	0	0	-2.55235	-3.28101	0.132362	0.637553	0	0	-0.59153	-4.1844	-4.79901
hsa-miR-10a	-1.91248	0.742323	11.092	-1.10156	0	-0.0272062	0	-2.03353	0	-3.24783	-3.11699	-0.581893	0	0	-1.77484	0	0	-15.2406	-1.10688	-1.10688	0	6.9765	0	-1.5974	-1.87386	-2.20621	-17.7304	-17.6068	-5.60862	-0.34669	0	0	-0.832658	0	0	0	-1.99985	0	-0.550776	-2.581	0.281738	0	-1.99985	-1.5151	0	0	8.50944	-2.38441	-3.77353
hsa-miR-10a*	-1.14158	0.973661	11.7514	-0.621823	0	-1.31895	0	0	0	0	0	0	0	0.193429	-0.638748	0	0	-16.9849	-0.838391	-0.838391	0	7.73758	-0.224354	-1.15699	-1.08016	-1.4013	-18.2059	-19.504	-6.75536	-1.99998	0	-0.717905	-0.539384	0	0	0	0	0	-1.01929	-1.73401	0.320482	0	0	0	0	0	11.04	-2.97179	-3.98426
hsa-miR-10b	-3.45794	0	1.58265	0	0	0	0	-28.1339	-4.02544	-27.0155	-23.4519	-19.4931	0	0.0273286	-3.31862	-12.5425	-4.1531	-0.382953	-2.27253	-2.27253	-3.86522	0.101695	0	-4.04841	-5.29755	-3.77926	-2.62823	-2.34596	0	0	0.160007	0	-0.033462	-6.50741	-3.86778	-10.1981	-25.5393	-2.06624	-3.31569	-4.23595	0	0	-25.5393	-25.212	-12.5093	0	1.90778	0	-0.100156
hsa-miR-10b*	-2.89615	5.36308	3.07157	0	11.909	0	11.909	-36.5679	-6.76501	-36.0429	-32.383	-29.988	1.40733	5.52488	-1.82787	-14.448	-1.76656	0	-3.88228	-3.88228	-5.16919	1.47513	0	-1.79239	-2.58043	-2.45172	0	0	0	0	3.58378	0	0	-8.58391	-2.6217	-11.9023	-31.8237	-4.86028	-4.66539	-2.91524	1.58063	1.28992	-31.8237	-30.7718	-18.7661	0	3.86792	0	0
hsa-miR-1224-5p	-1.66599	6.23852	0	-1.42746	6.30094	0	6.30094	0	0	0	0	0	0.410964	5.82434	-1.24514	0	0	0	0	0	0	0	0	-1.82929	-1.99473	-1.53222	0	0	0	0	3.78725	0	0	0	0	0	0	0	0	-1.86098	4.20185	0.725499	0	0	0	0	0	0.124339	0
hsa-miR-1225-3p	0.307752	0	-0.373956	0	0	0	0	0	0	0	0	0	0	-1.59631	0.603924	0	0	1.25562	0	0	0	0	-0.982086	0	0	0.437602	0	0	0	0	0	0	0	0	0	0	0	0	0	0.414991	-0.622367	-0.528453	0	0	0.669157	-1.12695	-1.15691	0	0
hsa-miR-1225-5p	0	5.25441	0	0	15.072	0	15.072	-7.1752	-2.4304	-7.71119	-7.27568	-5.17595	5.42466	5.59766	0	0	0	0	-0.762026	-0.762026	-3.21666	0	0	0	-0.0344169	0	0	0.267982	0	0	4.74605	0	0	-2.54778	0	-2.31401	-4.06726	-0.846531	-3.20983	0	4.1177	0.15238	-4.06726	-3.37597	-1.82832	0	0.794265	0	0
hsa-miR-1226*	0	4.12683	0	0	14.3447	0	14.3447	-1.18996	-1.05502	-3.75057	-2.60253	-0.989476	3.78915	6.01141	0	0	-0.238699	0	-0.762576	-0.762576	-0.192923	0	0	0	-0.503318	0	0	0	0	0	6.17853	0	-0.387887	-1.24882	0	-1.15288	-2.68163	0	-1.65713	0	5.03375	0	-2.68163	-2.1732	0	0	0	0	0
hsa-miR-1227	0	0.0273225	0	0	-0.218426	0	-0.218426	0	0	-0.177992	-0.402462	0	0	-0.26195	0	0	0	0	-0.637768	-0.637768	0	0	0	0	0	0	0	0	0	0	0	0	0	0	0	0	-0.380644	-0.649873	-0.0625081	0	0	-0.718892	-0.380644	-0.0219379	0	0	0	0	0
hsa-miR-1228	1.12005	0	-0.0210777	0.566485	0	0	0	0	0	0	0	0	0	-1.31518	2.27937	2.16068	0	0	0	0	0	0	-0.022447	0.829992	1.28408	1.4204	0	0	0	0	0	0	0	0	0	0	0	0	0	1.34986	-0.0145876	-0.423454	0	0	1.27088	-0.16507	-1.43955	0	0
hsa-miR-1228*	0	0	0	0	0	0	0	4.10614	0	9.24718	5.92675	6.8644	0	0	0	1.14212	0	0	1.2729	1.2729	0.598575	0	0	0	0	0	0	0	0	0	0	0	0	1.47824	0	1.64717	5.82112	0	1.10056	0	1.07969	0	5.82112	5.60716	2.26233	-0.0533581	0	0.424333	0
hsa-miR-1229	0	0	-0.205092	0	0	0	0	0	0	0	0	0	0	-0.24734	0	0.459259	0.0947123	0	-0.352117	-0.352117	0	0	1.76186	0	0	0	0	0	0	0	0	0	-0.807777	-0.368693	0	-0.266439	0	-0.550186	-0.672707	0	0	0.836665	0	0	0.442385	1.31444	0	0	0
hsa-miR-1234	0	-7.6748	0	0	-8.03313	0	-8.03313	0	0	0	0	0	-3.31659	-3.12661	0.434284	0.248143	0	0	0	0	0	-0.0223109	-0.320645	0	0	0	-1.47874	-1.84268	-0.682956	0	-3.25624	0	0	0	0	0	0	0	0	0	-0.986513	-3.52014	0	0	1.58446	0	-1.67222	-0.625879	-2.21193
hsa-miR-1237	0.410546	-0.164927	-0.990386	0.297046	0	0	0	0	0	0	0	0	-0.219825	-2.93407	0.573229	0.686828	0	0	0	0	0	0	-0.569689	-0.167829	-0.286134	0.54082	0	0	0	0	-0.28244	0	0	0	0	0	0	0	0	0.518138	0	-0.989805	0	0	1.41833	-0.71412	-1.97016	0	0
hsa-miR-1238	0.779409	0	-1.05236	0.730139	0	0	0	0	0	0	0	0	0	-1.92081	1.2175	0.0994457	0	0.854558	-0.210077	-0.210077	0	0	-0.537827	0.794941	0.925503	0.86617	0	0	0	0	-0.306361	0	0	0.00669121	0	0	0	0	0	0.777095	-0.830482	-0.494334	0	0	0.649576	-0.682204	-2.64602	0	0
hsa-miR-125a-3p	0	7.2603	-0.0809539	0	25.4076	0	25.4076	0	0	0	0	0	11.3502	8.46189	0	0	0	0	-1.20013	-1.20013	-0.690087	0	0	0	-0.111465	0	0	0	0	0	4.29094	0	0	0	0	0	0	0	-0.808307	0	7.57771	0.800395	0	0	0	0	0	0	0
hsa-miR-125a-5p	-0.169212	0	0	-6.69997	-2.9014	-15.1597	-2.9014	0	-0.021388	-0.638907	0	0	-2.05159	0	0	0	0.86118	-26.9976	0	0	0	0	0	0	0	-0.396877	-62.7301	-71.4866	-13.2737	-16.5678	0	-11.9056	-2.70981	1.18458	1.18791	1.30011	-0.854121	0	-0.357085	-0.356908	-0.231888	0	-0.854121	-0.673293	0	0	0	-16.7334	-11.2118
hsa-miR-125b	0	9.55101	0	0	16.8019	0	16.8019	-32.3074	-6.02694	-36.3846	-31.6898	-28.4119	2.64427	7.78552	0	-17.5073	-4.89532	0	-3.24613	-3.24613	-7.90751	1.07455	0	0	0	0	0	0	0	0	5.56685	0	0	-8.72625	-5.03466	-13.6105	-25.2933	-4.02087	-5.45053	0	1.44413	2.19104	-25.2933	-24.1427	-27.2757	0	0.86333	0	0.0721373
hsa-miR-125b-1*	0	5.87287	0	0.213238	14.7998	0	14.7998	-41.7491	-11.9745	-32.8105	-33.5519	-30.7096	6.15182	6.97505	0.0259201	-11.4286	-1.4732	2.89223	-4.93298	-4.93298	-10.1725	0	0.10111	0	-0.303733	0	1.84834	2.43491	0.503493	0	2.25141	0	0	-10.5281	-2.24371	-11.0974	-28.0243	-5.32939	-5.15557	0	3.57996	2.03943	-28.0243	-26.9328	-18.1583	0.366359	0	0	0
hsa-miR-125b-2*	0	11.6227	0	0	21.4566	0	21.4566	-25.5938	-3.88902	-28.4722	-24.5258	-24.6129	3.75617	9.93693	0	-13.3565	-1.79217	0	-2.73561	-2.73561	-8.74413	0.312175	0	0	0	0	0	0	0	0	6.08222	0	0	-6.80182	-2.47152	-6.60686	-21.2836	-2.37801	-5.91525	0	4.21392	4.45664	-21.2836	-20.1748	-22.4124	0	1.53717	0	0.18098
hsa-miR-126	-2.31845	1.46225	0.8068	0	2.76791	0	2.76791	-40.3627	-8.51053	-37.7565	-38.2415	-39.5313	0	0.510571	-2.25216	-17.967	-5.68576	0	-2.06293	-2.06293	-4.25957	0	0	-3.83891	-4.65143	-2.85752	0	0	0	0	1.40933	0	0	-13.6062	-6.66474	-19.2725	-34.4749	-8.08627	-3.98697	-2.76213	-0.439098	1.17192	-34.4749	-33.5816	-26.0016	0	1.32862	0	0.427816
hsa-miR-126*	-1.44763	2.13379	0.56154	0	3.23956	0	3.23956	-33.9766	-7.4355	-34.3673	-32.571	-36.0807	0.353823	0.86839	-2.31539	-14.5866	-5.44686	0	-2.54425	-2.54425	-5.93046	1.92622	0	-2.7003	-3.49009	-1.89222	-0.0893274	-0.649782	0.110162	0	1.28554	0	0	-8.82313	-5.74719	-13.7851	-31.2539	-6.95295	-3.27373	-1.81358	-1.42554	2.05523	-31.2539	-30.8599	-19.4989	0	3.29708	0	0.442478
hsa-miR-127-3p	0	10.9794	0.0809539	0	21.8952	0	21.8952	-42.3602	-8.66	-44.1639	-37.5201	-32.5445	7.34389	12.7134	0	-16.2971	-1.33445	0	-5.14178	-5.14178	-11.4416	0	0	0	0	0	0	0	0	0	7.34039	0	0	-9.68245	-2.22464	-10.0733	-32.9997	-3.74144	-6.91508	0	6.29423	1.70349	-32.9997	-31.8989	-29.011	0	1.8516	0	0
hsa-miR-127-5p	0	1.95799	0	0	9.88127	0	9.88127	0	0	0	0	0	0	2.11901	0	1.56765	0	0	0	0	0	0	0	0	0	0	0	0	0	0	2.25453	0	0	0	0	0	0	0	0	0	3.2253	0	0	0	0	0	0	0	0
hsa-miR-128	0	-12.5625	-0.274503	-0.237947	-23.8291	-2.64057	-23.8291	0.181956	0	0	0	0	-6.28674	-8.96004	0	0	0	-13.6119	0	0	0	-2.15353	0	0	0	0	-16.9472	-18.6026	-9.03907	-1.6312	-6.37646	-1.25595	-0.102933	0	0	0	0	0	0	0	-6.1966	-0.909248	0	0.386819	0.353191	0	-2.50464	-2.06558	-1.85238
hsa-miR-129*	2.09067	-6.61801	0	0	-5.47086	0	-5.47086	1.72278	0	2.70979	1.81855	0.249689	-1.23905	-5.13782	1.84313	2.86413	0.47089	0	0.25977	0.25977	0	0	0	3.00278	3.46821	2.42082	0	0	0	0	-3.42408	0	0	0.935488	0.343446	1.30329	3.82208	0	0.340424	2.36298	-0.265317	-3.7161	3.82208	3.51197	5.9643	0	-0.240937	0	0
hsa-miR-129-3p	0	0	0	0	0	0	0	0	0	0	0.115194	0	0	-0.178073	0	4.28359	0	0	0	0	0	0	-0.116166	0.179882	0.48559	0	0	0	0	0	-0.0554926	0	0	1.18836	0	0.704384	0.125483	0	0	0	-0.220689	0	0.125483	0.2335	7.17978	0	0	0	0
hsa-miR-129-5p	0	0	0	0	0	0	0	5.90618	0	6.09991	4.21368	4.16604	0	0	0	4.05911	0	0	1.33479	1.33479	0.0120725	0	0	0	0	0	0	0	0	0	0	0	0	0.476662	0	1.08815	4.18489	0	0.279	0	0	0	4.18489	3.85875	6.26299	0	0	0	-0.299839
hsa-miR-130a	0.475048	1.31438	0	1.07547	0	0	0	0	0	0	0	0	0	0	-0.25623	0	0.432019	0	0.12534	0.12534	0	0.280544	0	0.286723	0.636064	-0.411856	0	0	0	0	-0.361352	0	0	0	0.407053	0	0	0	0	0.739721	0.0729491	1.54406	0	0	0	0	0.82253	0	0
hsa-miR-130b	3.28225	-1.0534	0	0	-2.68151	0	-2.68151	69.591	16.8769	62.2295	65.6422	55.913	-0.378551	-2.97814	2.56097	26.4953	7.14752	0	5.05463	5.05463	11.0423	0	0	3.73886	4.16539	2.95658	0	0	0	0	-2.46351	0	0	13.1534	7.98946	19.4035	52.3118	9.91604	6.33017	3.3976	0	-1.55274	52.3118	51.2906	40.3856	0	-0.205079	0	0
hsa-miR-130b*	2.94606	0	0	0	-1.77951	0	-1.77951	14.1042	0.961569	15.8137	13.3239	12.4152	0	-3.11065	2.74741	7.44029	2.46554	0	1.89133	1.89133	0	0	0	3.66467	4.02433	3.20845	0	0	0	0	-0.283091	0	0	2.16898	2.45915	5.21226	14.8606	0.473654	0.738568	3.16269	-0.0970377	-0.215677	14.8606	14.7132	10.8792	0	-0.311694	0	0
hsa-miR-132	-1.26064	2.22411	0	0	2.79665	0	2.79665	-11.8533	-3.89336	-16.9213	-14.3796	-11.0952	0	1.34954	-1.50707	-1.62193	-0.867704	-3.05377	-0.562931	-0.562931	-1.99477	0	0	-1.66806	-2.48027	-1.25624	-8.25475	-6.90986	0	0	0	0	0	-1.2739	-0.88273	-2.67895	-10.9884	-1.41351	-1.4903	-1.177	0	2.99811	-10.9884	-10.2391	-6.11654	0	0	0	0
hsa-miR-132*	-1.3467	7.87516	0	1.94861	19.3574	0	19.3574	-29.1996	-8.0605	-27.8011	-27.7058	-25.608	4.68707	7.17466	-0.504342	-7.18839	-1.94772	0	-2.8205	-2.8205	-8.09834	0	0	-1.3604	-1.92512	-1.2263	0	0	1.20535	0	2.18838	0	0	-7.79782	-3.06943	-8.34667	-20.9416	-4.70238	-5.60546	-1.29162	3.22267	2.93368	-20.9416	-20.7782	-13.4171	0	0.858779	0.431562	0.515814
hsa-miR-133b	0	5.04127	0	0	0.827396	0	0.827396	-41.8884	-12.9342	-45.6124	-46.1134	-38.0755	0	2.11683	0	-12.6842	-3.54338	0	-4.40979	-4.40979	-7.42284	0	0.777627	0	0	0	0	0	0	0	0.681505	0	-1.31053	-7.92826	-4.26625	-11.8406	-33.9423	-4.99332	-3.71752	0	0.154871	13.4672	-33.9423	-33.0718	-21.9573	1.20762	0	-0.0974366	0
hsa-miR-134	0	5.59821	0	0	12.1987	0	12.1987	-12.6337	-3.32322	-10.7651	-13.0413	-8.33873	2.41023	6.76154	0	-2.57576	-0.654398	0	-2.36711	-2.36711	-4.47918	0	0	0	-0.460139	0	0	0	0	0	6.58125	0	0	-4.20478	-1.39964	-4.57194	-7.22881	-1.90239	-4.22408	0	2.961	0	-7.22881	-6.50048	-7.15583	0	0.74743	0	0
hsa-miR-135a	-1.02517	-0.208261	0	0	-2.8651	-5.63326	-2.8651	-16.2489	-3.96329	-16.3655	-15.5371	-15.7884	-2.38594	0	-0.232747	-5.48323	-1.28079	-5.38819	-2.81712	-2.81712	-0.486281	0	0	-0.576958	-0.766194	-0.599022	-16.647	-21.0657	-3.66747	-6.26823	-0.216413	-4.76361	-2.99956	-2.13771	-2.07778	-3.81642	-12.9488	-2.74583	-3.10647	-0.976689	0	-1.28002	-12.9488	-12.0386	-6.4761	0	0	-4.4478	-2.59266
hsa-miR-135a*	0	1.50886	0	0	5.04131	0	5.04131	0	0	0	0	1.10874	2.14136	0.49359	0	-0.258414	0	1.20211	0	0	0	0	0	0	0	0	0	1.05068	1.46133	0	1.19397	0	0	-0.534952	0	0	1.73372	0	0	0	5.19563	0	1.73372	1.52373	0	0	0	0	0
hsa-miR-135b	0.733416	4.01071	0	2.63018	0.94294	3.61983	0.94294	20.6927	4.70192	26.4761	22.4309	16.4711	0	0	0.591749	5.31633	1.54126	7.91043	2.85431	2.85431	1.73508	0	0.353928	0.875448	1.62308	0.806357	22.0086	25.8742	5.94614	4.33184	-0.75997	3.93242	1.93995	4.68167	3.01317	8.1632	20.2659	2.22369	3.07293	1.13991	0.344094	0	20.2659	19.7408	6.60153	0	0	6.4323	3.75826
hsa-miR-136	0	12.0046	1.57971	-4.2393	11.2487	0	11.2487	-11.2339	0	-5.34524	-7.01533	-7.61733	0.727763	7.54286	0	-2.1449	0	0	-1.07751	-1.07751	-0.428295	1.46912	0	-0.693218	-0.659129	-0.0717197	0	0	0	0	6.7523	0	0	0	0	0	-7.56523	0	0	-0.292917	6.16085	0.870815	-7.56523	-7.56287	-5.4118	0	2.89191	0	0
hsa-miR-136*	-0.614603	11.2543	0.380894	-1.05428	20.0896	0	20.0896	-47.3742	-8.47585	-51.2306	-42.9935	-43.9181	2.75627	10.3105	-0.225988	-22.9782	-4.03357	0	-5.94374	-5.94374	-9.15236	0.400924	0	-0.751019	-1.44485	-0.337268	-1.2142	-0.228526	0	0	6.98776	0	0	-10.4007	-3.88126	-13.1945	-41.7955	-4.61205	-6.58347	-0.650013	4.63426	2.19104	-41.7955	-40.8618	-39.5126	0	2.63252	0	0
hsa-miR-139-3p	-1.53356	3.85777	0	0	4.26876	0	4.26876	-20.12	-9.97089	-18.6987	-24.2866	-14.9159	0	1.84629	-1.27062	-2.52862	-1.64621	0	-1.63288	-1.63288	-2.99132	1.20412	0	-1.68615	-1.64382	-1.14291	0	0	0	0	2.54249	0	0	-4.1156	-2.74492	-5.47104	-15.8059	-4.82589	-3.91997	-1.82481	1.15508	1.06063	-15.8059	-15.1131	-2.25817	0	0.244008	0	0
hsa-miR-139-5p	-1.99166	5.33974	0	0	7.29339	0	7.29339	-45.7947	-9.49521	-45.9824	-50.0335	-41.3834	1.21219	3.85874	-1.12089	-19.4723	-4.97853	0	-4.04669	-4.04669	-9.0558	0	0.764138	-2.31359	-3.06583	-1.42182	0	0	0	0	2.73998	0	0	-8.99571	-5.87131	-13.6102	-36.8641	-4.76647	-5.79078	-1.90618	0.124147	1.40677	-36.8641	-35.9558	-28.5814	1.04988	0.561478	0.0464602	0.294413
hsa-miR-140-3p	0	0.72757	0	20.2914	12.5456	11.5843	12.5456	-2.62503	0	-0.943178	0	-1.77761	5.18734	0.581165	0	0	0	22.2884	0	0	-2.87117	0	0	-0.0892647	-0.20749	0	60.1575	69.8865	13.1573	12.4259	0.223857	12.2432	6.41011	-0.555618	0	-1.67464	-0.108817	0	-0.180348	0	0	1.5003	-0.108817	0	0	0	0	13.6697	9.66303
hsa-miR-140-5p	0	4.38554	0	9.88529	11.3518	5.73309	11.3518	-13.835	-0.831746	-11.8138	-9.94887	-12.8123	0.43416	0.00957086	0	-2.33139	-0.807948	6.63349	0	0	-3.6861	0	0	0	0	0	21.5102	26.9181	3.26922	4.58209	1.03004	4.83947	3.1948	-1.39186	-1.52062	-3.22945	-12.5898	-0.449579	-1.11471	0	0	2.4852	-12.5898	-12.0677	-5.1261	0	0	6.18647	3.50106
hsa-miR-141	0	-6.58224	0	-4.04081	-22.9411	-6.12188	-22.9411	13.5067	1.47142	11.7165	6.76838	9.32284	-11.1322	-8.35005	0	2.9722	1.9973	-20.4948	0.352618	0.352618	5.60488	0	0	0	0	0	-39.3348	-47.0177	-14.2863	-5.03014	-5.28184	-2.87769	-0.143916	4.14095	3.15794	6.80673	8.8738	0	2.45724	0	-4.9412	-2.39602	8.8738	8.87991	13.8093	0	-0.571869	-7.39087	-7.78084
hsa-miR-141*	0	-10.174	0	-1.58987	-29.0427	-2.72371	-29.0427	13.7793	2.84731	12.3	8.94579	10.4153	-10.0594	-11.8894	0	1.02863	0.350203	-12.4857	1.52127	1.52127	5.94257	-0.141181	0	0	0	0	-25.0863	-31.5011	-9.22884	-2.67506	-6.35296	-1.00105	-0.169448	1.90348	1.07719	2.60558	9.74958	0.15157	2.52992	0	-7.2639	-3.2126	9.74958	9.73336	7.50211	0	-1.37364	-6.48753	-6.79134
hsa-miR-142-3p	0	-0.0208379	0	27.2799	-4.92901	23.6933	-4.92901	15.2325	3.90292	15.7157	14.3304	12.972	-0.0241477	-2.78746	0	2.82535	0	35.3462	2.4004	2.4004	1.52017	0	-0.130662	0	0.00297303	0	111.057	126.314	16.6106	24.5157	-1.11807	23.8244	9.38984	1.65515	0	1.95284	13.5634	1.67148	3.03097	0	-1.53258	0	13.5634	12.5864	3.88101	0	0	21.7196	15.1368
hsa-miR-142-5p	0	0	0	23.6333	-1.23639	23.2351	-1.23639	15.226	4.11102	16.769	15.1948	13.501	0	-2.12781	0	3.08988	0.130671	34.4664	3.53459	3.53459	1.20336	0	0	0	0	0	106.047	121.438	16.6673	24.5087	0	23.9484	9.35621	2.31281	0	2.88181	14.3284	1.64013	2.77054	0	-0.20696	0	14.3284	13.8696	4.44502	0	0	22.3036	15.2352
hsa-miR-143	0	2.08441	0	-6.77899	5.78087	-10.467	5.78087	-36.222	-6.55946	-38.503	-35.3919	-31.5778	0.140208	3.59075	-0.042771	-12.8804	-1.75372	-15.7032	-3.25165	-3.25165	-5.64641	0	0	-0.140385	-0.627612	0	-49.2429	-56.2052	-4.08206	-12.1389	1.55822	-12.4689	-2.20286	-8.28302	-2.46677	-11.1367	-29.7788	-4.72476	-4.36687	-0.284201	0.8676	0.142781	-29.7788	-28.738	-18.3814	0	0	-9.01721	-6.4712
hsa-miR-143*	0	5.23905	0	-8.31428	16.9339	-14.8639	16.9339	-22.4295	-6.4607	-20.5336	-18.8978	-18.5256	3.00209	6.58006	0	-2.21414	0	-19.0283	-4.45094	-4.45094	-5.4913	1.05389	0	0	0	0	-64.3856	-74.2362	-7.63984	-16.1577	1.84009	-16.2345	-7.53609	-2.58237	0	-2.91039	-18.0231	-3.23685	-3.94434	0	4.53899	0.875887	-18.0231	-17.4422	-4.54264	0	0	-14.8146	-10.6521
hsa-miR-144	0.0826829	0	0	0	0	0	0	0	0	0	-0.528262	0	0	0	0	-0.852784	0	0	0	0	0	0	8.92768	0.276002	0.0653141	0	0	0	0	0	-0.705243	0	0	0	0.0413946	0	0	0	0	0	0	0	0	0	0	9.4436	0	0	0
hsa-miR-144*	0	0	0	0	0	0	0	-11.5995	-3.4374	-11.8807	-14.3455	-13.4396	0	0	0	-5.37718	-0.651084	0	-1.17505	-1.17505	-0.050862	0	12.3391	0	0	0	0	0	0	0	0	-0.263583	-0.0773137	-1.35271	-1.45315	-2.27479	-14.4537	-4.06239	-0.749376	-0.127249	0	0	-14.4537	-13.8903	-4.7456	12.8564	0	-0.0962148	0
hsa-miR-145	-0.451558	3.70981	0	-0.311088	8.20909	-5.23935	8.20909	-44.6474	-9.65976	-45.4815	-42.6688	-32.9369	0.790536	6.73684	-0.13286	-13.9172	-1.72361	-6.40688	-6.02579	-6.02579	-9.24953	0	0	-0.975388	-1.52001	-0.328956	-22.6723	-26.7734	-0.38348	-6.13535	1.78243	-6.71482	-2.10464	-9.54173	-2.40061	-11.4341	-32.365	-4.72021	-5.53486	-0.74762	1.8512	1.81804	-32.365	-31.3527	-24.3052	0	0	-6.08136	-3.2816
hsa-miR-145*	-0.492584	4.89537	0	-0.483645	9.07702	-5.58352	9.07702	-42.8514	-8.09512	-44.4037	-41.8795	-36.785	1.34953	6.29202	-0.119287	-15.6098	-3.82179	-5.92183	-4.97701	-4.97701	-6.92002	0	0	-0.547493	-1.18234	-0.190378	-22.4679	-28.1006	0	-6.78078	2.85889	-6.96577	-1.57305	-10.3153	-4.54942	-12.9097	-32.8056	-5.60033	-6.17038	-0.503329	1.52831	0.98298	-32.8056	-31.7701	-24.002	0	0.988789	-5.45437	-3.44749
hsa-miR-146a	0	0	0	32.6997	0.968389	28.4542	0.968389	7.04289	1.04211	6.87769	7.83877	4.76131	0.322274	0	0	0	-0.98257	42.7947	0.18018	0.18018	0	0	0	0	0.0921656	0	124.434	146.006	22.375	28.3178	0	26.25	9.80493	0	-1.31441	-0.413051	6.56694	0.617579	0.0943617	0.0448373	0	0	6.56694	5.72992	0	0	0	21.3724	18.6777
hsa-miR-146b-5p	1.19955	0	0	22.3377	1.25162	23.2723	1.25162	6.44618	0.980798	5.70254	7.70071	3.97474	0.61998	0	0.692717	0.20315	-1.27735	42.2591	0.697729	0.697729	0	0	-0.0889839	1.20686	1.54079	1.45907	108.087	127.849	24.399	24.2473	0	23.0476	7.39654	-0.0458894	-0.732518	-0.656729	5.1375	0.0362754	0	1.79603	0	0	5.1375	4.43417	0	0	0	20.6863	18.3878
hsa-miR-148a	-0.579959	0	0	0	0	0	0	-13.8423	-2.96623	-18.3802	-13.6036	-14.1297	0	0	-0.84475	-9.06542	-2.39864	0	-1.54109	-1.54109	-1.71152	0	0	-0.928145	-0.97116	-0.932904	0	0	0	0	0	0	0	-4.1411	-3.83028	-8.42469	-14.7189	-1.69643	-1.62196	-0.870455	-0.606777	0	-14.7189	-13.7211	-7.45164	0	0	0	0
hsa-miR-148a*	0	0	0	0	0	0	0	-7.62473	-1.47157	-8.75883	-5.75114	-9.1151	0	0	0	-3.12772	0	0	-2.0918	-2.0918	-1.17411	0	0	0	0	0	0	0	0	0	0	0	0	-2.12367	-0.812717	-3.14063	-7.41968	-1.08975	-0.934601	0	0	0	-7.41968	-6.96811	-2.32117	0	0	0	0
hsa-miR-148b	0	-2.27701	0	-8.06694	-11.7026	-8.22121	-11.7026	0	0	0	0	0	-10.2306	-0.540995	0	-0.203696	-2.43233	-21.5132	0	0	0	0	0	-0.0892647	-0.20749	0	-50.5735	-58.0674	-14.525	-9.27186	-1.17206	-6.78581	-1.91071	0	-1.71005	-0.212585	0	0	0	0	-1.95295	-2.22416	0	0	0	0	0	-9.19209	-7.73322
hsa-miR-149	-1.56554	0	0	0	0	-0.76159	0	-8.63024	-2.40598	-11.7165	-10.65	-6.04123	0	0	-0.622774	-3.71285	-0.680844	-3.02187	-0.6798	-0.6798	-1.59202	0	0.0398138	-0.514502	-0.781845	-1.4394	-9.80754	-12.339	-2.75831	-1.43422	0	-0.187576	-0.911352	0	-1.74324	1.80818	-8.58103	-0.986204	-2.14856	-1.76163	0	0	-8.58103	-8.07282	-2.20753	0.420543	0	-3.22381	-1.00803
hsa-miR-149*	0	13.4032	-0.0809539	0	16.0961	0	16.0961	0	0	0	0	0	8.68443	8.15427	0	0	0	0.342152	0	0	0	0.539068	0	0	0	0	0	0	0	0	5.3708	0	0	0	0	0	0	0	0	-0.0539275	8.11792	1.07957	0	0	0	0.0701432	0	0.424333	0
hsa-miR-150	0	0	0	26.241	1.65043	29.3929	1.65043	0	0	0	0.169266	0	3.10941	0	0	0	-2.5089	54.5461	0.0965157	0.0965157	0	0	0	0	0	0	130.496	150.458	33.3164	27.5125	0	23.7809	8.08039	0	-2.07903	-1.48549	0	0.452705	0	0	0	0	0	0	0	0	0	26.4746	22.5866
hsa-miR-150*	0	6.24021	0	0	11.58	0	11.58	0	0	0	0	0	4.45779	6.38991	0	0	0	4.32753	0	0	0	0	0	0	-0.0969521	0	4.4646	4.34649	2.02352	0	6.47862	0	0	-0.060214	0	0	0	0	-0.0794252	0	6.83532	0	0	0	0	0	0	0.446868	0.365232
hsa-miR-151-3p	1.63296	-7.84619	0	-0.571557	-11.5554	-4.79365	-11.5554	25.3495	5.06116	20.7394	16.5024	19.0948	-4.40115	-3.70359	1.05791	9.69127	0	-11.1438	1.63018	1.63018	6.18095	0	0	1.31639	1.20355	1.06798	-23.8687	-28.7192	-7.21124	-3.79417	-4.04899	-4.04733	-0.438781	3.04848	0.0478945	2.97311	18.9245	2.21939	2.62486	1.37568	-1.68452	-0.828251	18.9245	18.1817	15.4223	-0.0389652	-1.07508	-6.99143	-4.36386
hsa-miR-151-5p	0	-3.37918	0	-0.745135	-10.9285	-2.43377	-10.9285	1.50498	0	0	0	0	-4.42743	-3.54022	0	0	0	-10.7125	1.72975	1.72975	2.13181	0	0	0	0	0	-13.8115	-17.9838	-5.92022	-2.03429	-1.34483	-1.70783	-0.340733	0	0	0	0	0	0	0	-5.2579	0	0	0	0.623048	0	0	-2.32872	-3.04156
hsa-miR-152	0	0.874802	0	0	9.26966	-3.44888	9.26966	-35.8598	-7.97914	-36.9214	-31.1498	-30.2934	0	4.09989	0	-11.6748	-2.57074	-5.00964	-4.94806	-4.94806	-5.52995	0	0	0	0	0	-20.2545	-23.4323	-0.905518	-3.89265	0.653967	-4.59174	-3.30779	-11.6971	-3.58641	-16.3921	-28.2683	-3.30098	-4.69973	0	2.53916	0.0767775	-28.2683	-27.2162	-16.9808	0	0	-7.32013	-1.61358
hsa-miR-153	-0.115968	0	0	0	-3.40704	0	-3.40704	0	0	0	0	0	-3.68341	-2.01162	-0.0181123	0	0	-0.341587	0	0	0	0	0.586562	-0.467933	0	-0.244868	-1.38327	-3.32412	-1.23909	-0.0451457	-1.22312	0	-0.742953	0.392599	0	0	0	0	0	-0.222415	-3.0338	-0.0662456	0	0	0	0.731019	0	-1.78907	-2.33367
hsa-miR-154	0	8.49418	0.0809539	0	17.6097	0	17.6097	-46.8132	-10.7433	-52.116	-45.9894	-41.9283	3.48271	10.762	0	-21.8594	-5.21407	0	-6.11425	-6.11425	-10.0059	0	0	0	0	0	0	0	0	0	6.99255	0	-0.0991347	-11.9027	-6.03615	-15.0243	-38.0785	-4.8859	-8.51054	0	5.33778	1.95837	-38.0785	-36.9768	-34.1149	0	1.62768	0	0
hsa-miR-154*	0	11.4462	0.502132	0	16.8935	0	16.8935	-19.3109	-4.60837	-20.5028	-18.3668	-20.0143	3.63466	11.8118	0	-11.9351	-0.562093	0	-3.0973	-3.0973	-4.45017	1.2192	0	0	0	0	0	0	0	0	6.25609	0	0	-3.95669	-0.693808	-5.47871	-17.4802	-1.82429	-5.23205	0	3.99349	0.882636	-17.4802	-16.595	-21.6725	0	1.20267	0	0
hsa-miR-155	0.433446	0	0	26.7538	0.980333	25.3731	0.980333	14.0845	3.15055	15.9475	18.953	11.9495	0	-0.423209	0.0327213	2.24508	0.136119	35.9595	1.04554	1.04554	0	0	-0.148297	0.273084	0.918873	0.28429	112.571	130.353	17.3913	26.3661	0	24.5335	8.5574	1.50982	0.661726	2.32675	14.5701	1.52752	2.58261	0.646315	0	0.181815	14.5701	14.0698	3.3638	-0.148951	0	21.588	16.2012
hsa-miR-155*	1.70559	-1.62817	-1.76359	6.59842	-3.30947	3.98024	-3.30947	7.26006	0.68394	12.898	11.0293	7.36314	0	-4.62511	1.30178	4.55428	0.299937	13.3527	1.87781	1.87781	0	-0.83648	0	1.50907	1.98998	1.57272	33.5779	36.1825	3.2958	5.14295	-2.7205	4.39579	1.89753	0.854469	0	0.132481	9.21614	0.406642	0.90849	1.83475	-1.44778	-0.880686	9.21614	8.5937	8.0148	0	-3.24603	3.69328	3.84327
hsa-miR-15a	0	-4.32557	0	0	-16.4009	0	-16.4009	0	0	0	0	0	-5.21893	-1.67046	0	-1.12648	0.075478	-2.80683	0	0	0	-0.28248	0	0	-0.0330082	0	-2.30847	-4.13978	-2.34026	0	-3.09153	0	-0.111773	0	-0.464381	-0.598919	0	0	0	0	-4.90337	-0.84152	0	0	0	0	0	-0.83705	-1.75911
hsa-miR-15a*	0	-2.97293	0	0	-1.67453	0	-1.67453	0	0	0	0	0	-1.00129	-1.00609	0	0	0	0	0	0	0	0	-0.349087	0	0	0	0	0	0	-0.176825	-4.23566	0	0	0	0	0	0	0	0	0	-0.426405	0	0	0	0	0	-1.07267	0	0
hsa-miR-15b	0	-9.99274	0	0	-23.7602	0	-23.7602	43.7059	10.6761	36.8128	36.5456	32.5103	-4.94577	-9.43079	0	8.90991	1.79988	0	5.60807	5.60807	11.1274	-0.279335	0	0	0	0	0	0	0	0	-6.09925	0	0	6.83174	2.60035	9.52951	29.0855	4.63852	6.56858	0	-6.32921	-0.472568	29.0855	28.9181	17.1902	0	-1.37778	0	0
hsa-miR-15b*	0	-4.8819	0	0.691844	-9.01286	0	-9.01286	57.5773	14.0776	53.2582	55.0181	46.3107	-1.79763	-6.3588	0	22.0473	3.94487	0	7.59986	7.59986	14.0896	0	0	0	0	0	0	0	0	0	-5.65161	0	0	11.9254	4.95284	16.0808	43.8053	7.10007	8.16618	0	-2.05372	-0.160573	43.8053	42.446	33.6692	0	0	0	0
hsa-miR-16	0	-10.6959	0	0	-23.6542	0	-23.6542	0	0	0	0	0	-6.78711	-6.89375	0	0	0	0	0	0	0.720474	-0.867383	0	0	0	0	0	-0.0174535	0	0	-3.67093	0	0	0	0	0	0	0	0	0	-7.59588	-0.689351	0	0	0	0	-0.81141	0	-0.70282
hsa-miR-16-2*	0	-6.14661	0	2.95603	-16.9319	0	-16.9319	47.4772	10.8194	39.9416	40.0273	36.9914	-1.06346	-7.56155	0	9.50988	2.36686	0	5.50241	5.50241	10.1442	0	0	0	0	0	2.30549	2.3924	0	0	-6.32009	0.763658	0.127316	7.63298	3.08459	9.52951	34.2252	5.05692	7.18258	0	-4.85931	-0.513282	34.2252	33.0964	17.3135	0	-1.35453	0	0
hsa-miR-17	0.184064	-5.06027	0	0	-16.0205	0	-16.0205	63.7737	12.4016	48.3363	49.1313	46.5913	-0.760214	-5.59555	0	27.2082	4.77365	0	8.74275	8.74275	10.529	0	0	0.156002	0.825578	0.0317396	0	0	0	0	-5.20072	0	0	10.5877	5.58944	13.7823	40.1309	6.929	6.64323	0.286165	-2.94935	-0.0727234	40.1309	38.953	35.4488	0	-0.216265	0	0
hsa-miR-17*	1.03054	-3.98741	0	0	-10.3365	0	-10.3365	58.6695	10.1305	47.5753	45.9001	44.4276	-0.0582763	-5.73117	0.535563	25.3881	4.84248	0	10.3381	10.3381	9.53289	0	0	1.06129	1.9166	0.867853	0	0	0	0	-3.84946	0	0.078017	9.1495	5.73282	13.6524	39.149	4.62208	7.11647	1.17258	-1.4908	0	39.149	38.1551	30.1804	0	0	0	0
hsa-miR-181a	0	0	0	0	0	-1.55886	0	0	0	0	0	0	0	0.371509	0	0.799768	0	-0.374505	-0.284105	-0.284105	0	0	-1.28231	0	0	0.0301737	-5.43328	-6.4915	-0.214034	-0.819159	0	-0.418267	-0.955607	0	0	0	0	0	-1.76842	0.00794818	0.848201	0	0	0	0	0	0	-4.22096	0
hsa-miR-181a*	0	0.147986	0	0	7.14808	0	7.14808	-2.51597	-0.645866	-0.017896	0	-1.12149	0.866076	3.11539	0	0.266511	0	0	-0.708348	-0.708348	-2.01956	0	-0.538669	0	0	0	0	0	0	0	1.19483	0	0	0	0	0	0	0	-2.53049	0	3.88939	0	0	0	0	0	0	-0.0868234	0
hsa-miR-181a-2*	0	2.10423	0.0169591	0	6.66074	-0.592749	6.66074	0	0	0	0	0	2.00904	2.60402	0	3.51262	4.11027	0	0	0	-0.723368	0	0	0	0	0	-3.47745	-4.7858	0	-1.50021	0.558236	-1.88289	-1.65846	0	2.91088	1.60842	0	0	0	0	2.31348	0	0	0	2.22135	0	0.0612394	-3.08449	0
hsa-miR-181b	0	0	0	0	0	0	0	0	0	0	0	0	0	-0.730178	0	0.996481	0	-0.635594	0	0	0	0	-1.2615	0	0.0402854	0	-0.950562	-0.744028	-2.11037	0	-0.901963	0	0	0	0	0	0.704287	0	0	0	0	0	0.704287	0.53644	1.64179	-0.403626	0	-0.875693	0
hsa-miR-181c	0	0	0	0	-1.94693	-8.04022	-1.94693	1.23987	0	0	0	0.945645	-0.0664248	-1.43165	0	0	0	-15.208	0	0	0	0.0987727	0	0	0	0	-27.8504	-33.8552	-8.37352	-7.30968	-1.8777	-4.78934	-1.34839	0	0	0	0.378622	0.303153	0	0	0	0	0.378622	1.48012	0.471128	0	0	-9.10411	-3.1184
hsa-miR-181c*	0	0	0	0	0	-2.5855	0	1.12409	0.411856	0	0	0.309044	0	0	0	0	0	-2.99933	0	0	0	0	-0.638219	0	0	0	-7.97803	-8.85399	-0.645833	-1.56172	-0.901553	-0.371194	-0.127316	0.18054	0	0	0	0.953639	0	0	0	0	0	0.802482	0	-0.566061	0	-4.15507	-0.778043
hsa-miR-181d	0	-8.29542	0	-0.875297	-22.7256	-1.75481	-22.7256	2.40174	0	0.854665	0	1.76257	-4.03077	-6.79764	0	0	0	-2.75673	0	0	0	-1.68414	0	0	0	0	-6.86745	-10.1716	-2.79035	-0.790775	-5.21451	0	0	0.146003	0	0.426657	0.966972	0	0.0613065	0	-3.67784	-2.85115	0.966972	0.823529	2.11709	0	-1.80996	-3.11009	-2.57287
hsa-miR-182	0	-0.698225	0	-7.90599	-6.52122	-16.6372	-6.52122	0	0	0	0	0	-7.01598	-1.67386	0	0	0	-40.0757	0	0	0	0	0	0	0	0	-78.894	-87.5697	-24.7788	-15.7222	-0.43369	-14.1808	-4.09167	0	0	0	0	0	0	0	0	0	0	0	0	0	0.295627	-18.134	-12.6022
hsa-miR-182*	0.879398	-2.66687	0	-3.4473	-5.55333	-8.4006	-5.55333	5.67294	0.523649	9.2487	5.87488	6.1874	-3.26914	-3.9679	0.829491	0.132089	0.587449	-14.713	0	0	2.5357	0	0	1.23827	1.41587	1.01106	-23.5079	-32.4292	-10.5151	-6.86163	-2.59562	-5.81112	-1.98205	2.69597	1.77901	3.60991	5.47475	0	1.31588	0.988143	-0.40033	-1.74205	5.47475	5.10063	3.55986	0	0	-11.0899	-5.54002
hsa-miR-183	0	-2.06521	0	-9.5557	-12.5058	-9.05516	-12.5058	0	0	0	0	0	-10.6726	-3.59014	0	0	0	-28.3598	0	0	0	0	0	0.0414954	0	0	-54.1943	-60.3306	-19.2828	-7.56523	-2.02892	-4.6987	-0.82062	0	0	0	0	0	0	0	-1.37063	-1.70607	0	0	0	0	0	-8.52281	-8.79678
hsa-miR-183*	0.141788	-0.27604	0	-3.31832	-0.481561	-3.52417	-0.481561	23.4108	5.0459	23.7726	19.6217	22.9821	-0.402573	-2.15074	0.560976	7.31367	2.03651	-7.33012	0.476891	0.476891	3.86256	0	0	0.952067	1.11915	0.594462	-16.3221	-21.9643	-5.82786	-2.78975	-1.95496	-2.06851	-1.66039	5.71129	3.43716	8.62063	21.502	2.4275	1.95717	0.513051	0	-2.34759	21.502	21.1095	11.2563	0	0	-7.56411	-6.60203
hsa-miR-184	0	0	0	0	0.875163	0	0.875163	-10.4612	-0.0600184	-7.18279	-5.93586	-7.09194	0.0691073	1.59303	0	0	-0.770958	0	-0.993256	-0.993256	-1.69404	0	0	0	0	0	0	0	0	0	1.35354	0	0	-0.725755	-1.24889	-2.73051	-5.9025	0	-1.23044	0	0	0	-5.9025	-5.10224	-1.10549	0	0	0	0
hsa-miR-185	0	-17.7949	-1.71305	0	-16.9652	0	-16.9652	8.71185	1.50934	7.75693	5.00403	7.29321	-5.07543	-4.04563	0	0	0	0	0	0	1.40363	-2.4083	0	0	0	0	0	0	0	0	-6.30487	0	0	1.03292	0	0.725235	7.49682	0.837739	0.300176	0	-2.69528	-4.48186	7.49682	7.56897	0.793517	0	-6.70292	0	-0.25299
hsa-miR-186	0.882231	-16.137	-3.70093	0.89618	-25.1732	1.86696	-25.1732	13.987	3.63371	9.52569	10.6309	9.39745	-5.81059	-9.67816	0.107563	1.64422	0	1.06161	2.81169	2.81169	1.89888	-3.11884	0	0.88326	1.01011	0.525382	10.2167	11.1552	0	2.3417	-9.4952	2.95283	1.7616	1.26171	0	0	9.17229	1.81058	2.00317	0.875105	-5.30075	-5.19457	9.17229	9.82871	4.59257	0	-6.7207	2.62731	0.131264
hsa-miR-187*	-0.20588	3.38262	0	0	8.05876	0	8.05876	0	0	0	0	0	4.503	4.60938	0	0	0	0.695176	0	0	-0.660711	0	0	-1.35757	-2.24128	-0.372471	1.89498	1.047	1.438	0	4.84765	0	0	0	0	0	0	0	-0.149268	-0.282135	3.35287	0.41884	0	0	0	0	0.216996	0	0
hsa-miR-188-3p	0	-1.25681	0	0	0	0	0	0	0	0	0	0	0	-2.02319	0	7.43974	0	-0.395819	0	0	0	0	0	0	0	0	-0.569851	0	-0.99694	0	-2.99453	0	0	0.125294	0	0	0	0	0	0	-0.00476858	-1.49567	0	0	11.3811	0	0	-0.371754	-0.339656
hsa-miR-188-5p	0	6.58829	0	0	16.8743	0	16.8743	0	0	0	0	0	8.13787	6.67649	0	0	0	0	0	0	-0.117368	0	0	0	0	0	0	0	0	0	6.41647	0	0	0	0	0	0	0	-0.257443	0	7.19721	0.269239	0	0	0	0.16654	0.00877746	0.424333	0
hsa-miR-18a	0.352872	0	0	0.024297	-3.89701	0.956636	-3.89701	69.0971	13.705	53.3699	55.5166	50.8356	0	-2.74051	0	24.7745	5.54794	0	8.02522	8.02522	9.63429	0	0	0.527487	1.12145	0.0293887	3.68933	6.17077	0	1.63311	-2.13176	2.98342	1.21538	11.3169	6.29704	16.4635	44.143	8.25335	6.8622	0.340487	-0.406903	0	44.143	43.0444	35.8023	-0.0918267	0	2.4449	0
hsa-miR-18b	0.168077	-1.39436	0	0	-7.46994	0	-7.46994	73.6049	13.79	55.76	60.4392	53.2292	0	-3.49102	0	26.2432	5.44679	0	9.23071	9.23071	11.211	0	0	0.419388	0.966135	0	1.55731	2.30018	0	0.0267061	-2.71695	0.670583	0.838878	12.5248	6.19493	17.6227	44.85	7.80775	7.60669	0.10554	-1.34062	0	44.85	43.5596	37.144	0	0	0.450752	0
hsa-miR-190	0	0	0	0	0	0	0	-14.97	-7.1154	-13.4469	-13.9976	-16.4607	0	0	0	-2.75488	-0.0289961	0	-0.956756	-0.956756	-3.14219	0	0.536968	0	0	0	0	0	0	0	0	0	0	-3.14243	-1.07345	-4.92885	-13.5968	-6.00616	-2.21229	0	0	0	-13.5968	-13.3039	-5.39342	0.953873	0	0	0
hsa-miR-190b	0	-2.57738	0	0	-8.47111	-5.25957	-8.47111	0	-0.606283	-0.146943	-2.10254	-0.326482	-3.11852	0	0	-2.91801	-0.805906	-6.62318	-0.408178	-0.408178	0	0	0	0	0	0	-20.0851	-27.8519	-6.18488	-6.73493	0	-5.23675	-1.61374	0.557806	-0.921183	0.871056	-0.0538011	-0.464291	-0.92228	0	-1.04336	-1.70126	-0.0538011	0	0	0	0	-4.99855	-3.75462
hsa-miR-191	0	0	0	-11.4266	0	-12.1129	0	-14.9749	-6.13515	-15.075	-14.1057	-15.1981	0	0	0	-1.52089	0	-21.9311	-2.0013	-2.0013	-1.32919	0	0	0	0	0	-60.4336	-64.3456	-12.7692	-13.0792	0	-12.6342	-3.79315	-2.03887	0	-1.5603	-12.0229	-2.6951	-1.03337	-0.235327	0	0	-12.0229	-11.0613	-1.76147	-0.0521635	0	-12.3442	-8.89375
hsa-miR-191*	0.855862	-3.16014	-2.19158	0.037985	-1.78372	0	-1.78372	0	0	0	0	0	-1.66596	-3.11871	1.05146	0.618567	0	0	0	0	0	-0.162574	-0.361172	1.11879	1.50354	1.27596	0	0	0	0	-3.07925	0	0	0	0	0	0	0	0	1.20141	-1.33385	-1.1822	0	0	1.75837	-0.272068	-4.24482	0	0
hsa-miR-192	0	-13.3452	0	0	-32.7099	0	-32.7099	0	0	0	0	0	-12.0508	-9.60899	0	0	0	0	0	0	0	0	0	0	0	0	0	-0.662569	0	0	-5.45993	0	0	0.20109	0	0.34461	0	0	0	0	-9.9529	-2.81355	0	0	0	0	-0.597328	-0.0550647	0
hsa-miR-193a-3p	-0.148258	-0.636057	-0.502132	-11.6049	-6.4806	-9.12967	-6.4806	0	0	0	0	0	-9.44481	-1.17359	-0.0810259	0	0	-27.7705	0	0	0	-1.51912	0	-0.388442	-0.506908	-0.236503	-55.4861	-64.0616	-15.3358	-9.4402	-0.542382	-8.25427	-3.56851	0	0	0	0	0	0	-0.221157	-0.693428	-0.56525	0	0	0	0	-0.830257	-11.9484	-10.535
hsa-miR-193a-5p	-0.323529	0	0	-5.2329	0	-6.15592	0	-14.2399	-3.61275	-15.2911	-13.0959	-9.87397	-0.764786	0	-0.25623	-1.9548	-2.29613	-13.0948	-1.39345	-1.39345	0	0	0	-0.563915	-0.682462	-0.411856	-37.5329	-45.5293	-7.37596	-6.89718	0	-7.54911	-4.4715	-1.94732	-2.69102	-5.33466	-11.9636	-0.747387	-1.82702	-0.396495	0	0	-11.9636	-10.7979	-2.12765	0	0	-8.278	-6.49564
hsa-miR-193b	0	-1.45855	0	-5.28439	-1.58861	-4.2449	-1.58861	-10.8892	-3.18337	-14.7139	-9.00134	-6.73659	-0.773209	0	0	-1.52666	-0.7373	-13.3129	-1.89912	-1.89912	0	0	-0.752765	0	0	0	-33.8352	-36.8584	-9.18458	-5.11875	0	-4.40452	-2.68186	-1.47268	-1.12861	-2.95404	-9.63788	-1.59384	-1.71299	0	0	0	-9.63788	-8.58857	-1.51341	0	0	-7.34782	-6.35447
hsa-miR-193b*	0	0	0	-16.026	0.564366	-10.648	0.564366	-15.0392	-4.01206	-14.1917	-10.4671	-9.77517	0	1.3163	0	-0.57046	0	-22.1278	-2.52581	-2.52581	-1.11303	0	0	0	0	0	-56.1311	-65.9363	-8.90627	-10.8547	0	-10.4573	-5.98731	-1.81989	0	-1.89286	-10.38	-2.52496	-2.06954	0	1.5969	0	-10.38	-9.47055	-0.956696	0	0	-9.72065	-6.62139
hsa-miR-194	0	-18.3792	0	-0.843093	-31.2994	-1.04699	-31.2994	0	0	0	0	0	-14.6539	-10.5541	0	0	0	-8.0448	0	0	0	0	0	0	0	0	-10.6829	-13.8684	-5.92611	-0.155829	-7.46288	0	-0.254839	0.149345	0.33959	1.37559	0	0	0	0	-8.3939	-4.08767	0	0	0	0	-1.74527	-2.7416	-0.732695
hsa-miR-194*	0	3.05253	0	0	0	0	0	0	0	0	0	0	0.188752	0.105276	0	0	0	0	0	0	0	0	0	0	0	0	-1.36582	-0.292042	0	0	0	0	-0.14506	0	0	0	0	0	0	0	0.683596	0	0	0	0	0	0	-0.478066	0
hsa-miR-195	0	0	0	0	0	0	0	-35.4172	-7.88294	-36.9188	-36.5146	-38.3108	0	0	-0.561479	-14.7852	-5.40503	0	-2.71155	-2.71155	-4.48123	0	0	-0.651971	-0.937591	-0.138261	-1.40305	-2.23564	0	0	0	-0.141733	-0.222145	-10.0056	-6.06022	-18.4976	-34.011	-6.6423	-5.31044	-0.403227	0	0	-34.011	-32.8614	-18.9603	0	0	0	-0.222374
hsa-miR-195*	-1.91538	9.55147	1.12229	0	8.65694	0	8.65694	-14.7367	-7.97902	-12.309	-13.9593	-14.4106	1.95304	7.34755	-1.57606	0	0	0	-0.774596	-0.774596	-6.93638	1.01091	0	-1.86538	-1.69982	-1.69597	0	0	0	0	4.0066	0	0	-3.4068	0.183323	-2.12189	-11.4802	-5.42307	-1.41493	-2.29459	3.12848	4.44777	-11.4802	-10.9596	-3.92536	0	4.55607	0	0
hsa-miR-196a	0	0.0320097	13.3615	0	-1.02504	0	-1.02504	0	0	0	0	0	0	-0.457357	0	0	0	0	0	0	0	3.13848	0	0	0	0	0	0	0	0	-0.292758	0	0	0	0	0	0	0	0	0	0	0	0	0	0	0	10.3974	0	0
hsa-miR-196b	0	1.71515	14.384	0	0	0	0	-9.15375	-2.25207	-14.248	-12.3178	-13.1226	0	0	0	-4.39925	-1.43642	0	-1.34189	-1.34189	-3.53679	11.4919	0	0	0	0	0	0	0	0	1.24315	0	0	-3.65016	-2.21492	-5.8168	-13.8427	-3.08141	-3.45268	0	-0.220689	0.760079	-13.8427	-13.2386	-6.37658	0	12.0588	0	0
hsa-miR-197	0	-15.8529	-0.669658	0	-26.9563	0	-26.9563	0	0	0	0	0	-8.28272	-11.2388	0	-1.28049	0	0	0	0	0	-1.1322	0	0	0	0	0	0	0	0	-5.15973	0	0	0	0	0	0	0	0	0	-6.75842	-3.25678	0	0	2.38993	0	-1.71102	0	0
hsa-miR-198	0	14.1982	-1.14992	0	23.7738	0	23.7738	-7.67049	-4.1949	-5.10578	-4.49711	-5.39368	10.1428	11.4061	0	0	0	0	-1.73769	-1.73769	-2.81795	0	0	0	-0.192391	0	0	0.0694458	0	0	8.05432	0	0	-0.912275	0	0	-4.06954	-1.16127	-3.00909	0	5.30961	2.02664	-4.06954	-3.75736	-2.13618	0	1.52214	0	0.396736
hsa-miR-199a-5p	0	7.98786	0.380894	0	23.6701	0	23.6701	-43.6574	-9.05007	-45.0444	-42.8723	-37.1925	2.55767	8.45341	0	-19.25	-4.1655	0	-6.02905	-6.02905	-9.54139	0	0	-0.13765	-0.804894	0	0	0	0	0	4.89753	0	0	-12.701	-4.82381	-14.6491	-34.9943	-5.09207	-6.94014	0	3.92068	1.61077	-34.9943	-33.8616	-23.682	0	0.398095	0	0
hsa-miR-199b-3p	0	7.31082	0.380894	0	19.8774	0	19.8774	-42.2844	-6.57608	-43.0615	-42.9411	-37.607	1.91558	6.68571	0	-19.1301	-4.2804	0	-4.44378	-4.44378	-6.48445	0.119487	0	0	-0.51048	0	0	0	0	0	5.66468	0	0	-13.9038	-4.86282	-17.9422	-35.277	-5.37694	-6.29724	0	3.65864	1.41944	-35.277	-34.3386	-25.0435	0	0.255909	0	0
hsa-miR-199b-5p	-0.533248	11.5306	0.0809539	0	21.4872	0	21.4872	-27.5887	-5.45123	-33.523	-27.0737	-24.3728	3.50708	7.92794	0	-11.7598	-2.21487	0	-2.45225	-2.45225	-4.99642	0.2653	0	-0.882876	-1.50462	-0.266411	0	0	0	0	6.39806	0	0	-9.91077	-2.40394	-9.98444	-27.0497	-3.40906	-5.3644	-0.571713	3.69836	1.67073	-27.0497	-26.066	-17.4733	0	0.813127	0	0
hsa-miR-19a	0	-3.27757	0	0.295467	-14.2146	3.69578	-14.2146	58.2555	12.2528	47.3351	47.4251	42.2825	-0.686982	-6.18742	0	21.0105	3.04279	0.934288	11.1615	11.1615	9.70098	-0.499569	0	0	0.207204	0	11.1794	14.104	0	4.34901	-3.63378	5.97988	3.00077	10.7296	3.82388	11.6464	38.0315	4.94135	7.71038	0	-3.88002	-0.212069	38.0315	36.885	28.4975	-0.0742968	0	6.10227	0
hsa-miR-19b	0	-4.35985	0	0	-17.9647	0	-17.9647	50.6634	9.77252	41.6943	41.5274	40.8262	-0.474119	-8.36021	0	17.4323	1.78753	0	8.35617	8.35617	8.66468	-0.14112	0	0	0	0	0	0	0	0	-6.23673	0	0.862969	9.64325	2.52792	10.1321	34.6927	4.22221	5.22355	0	-5.20151	-0.198472	34.6927	33.4952	23.1138	0	0	0.0405282	0
hsa-miR-19b-1*	0	0	0	0	0.143229	0	0.143229	7.57537	0.037438	5.48619	3.29623	5.57843	0	-2.24763	0	0	0	0	2.83872	2.83872	0	0	0	0	0	0	0	0	0	0	-0.874797	0	0	0.836938	0	0	5.33811	0	0.468796	0	-1.65405	0	5.33811	4.96165	1.75038	0	0	0	0
hsa-miR-200a	0	-1.96905	0	-3.16749	-16.238	-4.79807	-16.238	0	0	0	0	0	-11.039	-6.03983	0	0	0	-25.4506	0	0	0	0	0	0	0	0	-33.6898	-40.0246	-16.8911	-4.44575	-1.9873	-2.23842	-0.202819	0	0	0	0	0	0	0	-6.36647	-2.1886	0	0	0.0761112	0	0	-8.40541	-9.0058
hsa-miR-200a*	0	-4.54685	0	-1.91246	-19.6058	-4.10061	-19.6058	6.5165	0.542937	6.79997	3.69842	5.52348	-7.58524	-7.85016	-0.0810259	1.84899	0	-18.755	0.650724	0.650724	1.90911	0	-1.52186	0	0	0	-34.3345	-38.0374	-11.9727	-3.33524	-3.19816	-1.85941	-0.227395	1.15831	0	0.802111	7.15208	0	2.04695	0	-4.25786	-4.88203	7.15208	7.15943	9.84531	-1.8196	0	-5.30466	-7.47133
hsa-miR-200b	0	-2.44734	0	-1.912	-20.5431	-4.04663	-20.5431	0	0	0	0	0	-14.5262	-6.74601	0	0	0	-24.1798	0.0666863	0.0666863	0	0	0	0	0	0	-29.1222	-34.6858	-16.9626	-4.44066	-2.69368	-1.86316	-0.392899	0	0	0	0	0	0	0	-7.30235	-0.154896	0	0	0.0314787	-0.200398	0	-6.68352	-5.98066
hsa-miR-200b*	0	-3.31801	0	-2.62035	-20.4362	-7.53048	-20.4362	0	0	0	0	0	-8.67601	-5.21164	0	0	0	-23.0605	0	0	0	0	-0.507872	0	0	0	-39.1863	-44.357	-13.0458	-7.28917	-1.90239	-5.15907	-0.45781	0	0	0	0	0	0	0	-5.9435	-0.284	0	0	0	-0.787262	0	-9.90093	-9.2466
hsa-miR-200c	0	-8.92973	0	-2.43466	-26.3924	-6.01432	-26.3924	13.2014	1.02009	12.0058	9.64034	10.4267	-12.4891	-11.7611	0	0.906657	0	-21.5802	0.0639161	0.0639161	3.38393	0	0	0	0	0	-39.9899	-47.947	-15.8515	-5.70699	-5.29873	-3.81664	-0.263255	2.03284	0.71783	3.04872	10.3585	0	2.77396	0	-5.32652	-4.65149	10.3585	10.8493	9.05969	0	-0.213225	-7.65784	-5.78873
hsa-miR-200c*	0	-13.5823	0	-4.16763	-27.625	-6.09465	-27.625	29.3795	4.89546	24.3544	22.1181	22.0424	-8.55118	-9.91107	0	6.77696	1.21779	-10.1945	1.14434	1.14434	8.0571	0	0	0	0	0	-26.3279	-35.2663	-6.87263	-4.96308	-7.75454	-4.30636	-1.73981	5.85406	2.43078	6.69291	21.5965	1.63539	4.056	0	-5.76715	-5.6927	21.5965	20.3877	15.1728	0	-0.81136	-8.44619	-4.85711
hsa-miR-202	0	0	-0.725861	0	3.8635	-3.5517	3.8635	0	0	0	0	0	0.64228	1.85819	0	0	0	-0.783772	0	0	0	-0.505411	0	0	0	0	-7.4578	-7.47857	-1.06772	-2.42196	0.869451	-3.08551	-0.290201	-0.481876	0	0	0	0	0	0	4.36014	0	0	0	0	0	0	-0.776302	-0.0850395
hsa-miR-203	0	0	0	0	0	0	0	-0.013496	-3.10244	0	0	0	0	0	0	0	0	0	0	0	0	0	0	0	0	0	0	0	0	0	0	0	0	0	0	-0.0245071	0	-0.0856	0	0	0	0	0	0	0	0	0	0	0
hsa-miR-204	0	7.99625	0.873319	0.164641	5.93626	0	5.93626	-6.97905	0	-5.01326	-4.31498	-6.62886	2.39009	1.75171	0	-5.61947	-1.41366	0.336864	0	0	-1.02341	2.17787	0	0	-0.00769796	0	0	0.216128	0.599793	0	5.38791	0	0	-1.02956	-1.69559	-2.98096	-4.31428	0	-1.40589	0	0	3.31688	-4.31428	-3.61204	-11.1742	0	3.28858	0	0.256748
hsa-miR-205	-0.130082	0	0	0	1.25162	0	1.25162	-18.1655	-4.11749	-19.689	-15.3732	-18.5821	0	0.460626	-0.340609	-2.03174	-0.39277	0	-1.65957	-1.65957	-3.18352	0	0	-0.497939	-0.935423	-0.462036	0	0	0	0	0	0	0	-2.46679	-1.19803	-5.92543	-14.525	-2.89723	-3.36538	-0.403103	0	0	-14.525	-13.5958	-5.24005	-0.1225	0	0	0
hsa-miR-206	0	7.56865	0	0	4.67549	0	4.67549	-2.20501	0	-2.02376	-1.52188	-1.42836	0	2.88692	0	0	1.7859	0	-1.96838	-1.96838	0	0	1.33428	0	0.0389364	0.132905	0	0	0	0	0	0	-0.143736	-0.755414	0	0	-4.08674	0	-0.193344	0.0990878	1.39152	20.4354	-4.08674	-5.34096	0	1.14607	0	0	0
hsa-miR-20a	0.0450332	-3.7577	0	0	-18.4429	0	-18.4429	50.352	10.4631	40.5261	39.1488	38.676	-0.922955	-6.72124	0	18.8622	2.02341	0	9.23071	9.23071	9.93567	0	0	0.039502	0.693922	0	0	0	0	0	-5.69491	0	0.883571	8.81135	2.77288	9.19768	33.5576	5.00839	5.85182	0.149567	-5.4424	-0.254562	33.5576	32.3397	24.3169	0	0	0.228707	0
hsa-miR-20a*	0	-2.24436	0	0	-20.1147	0	-20.1147	27.4619	5.31555	22.1076	20.4335	21.364	-2.25366	-9.99663	0	3.31805	0	0	6.02383	6.02383	7.66526	0	0	0	0	0	0	0	0	0	-3.62296	0	0	4.17791	0	2.87418	16.1078	0.802366	3.2578	0	-7.17411	-0.570013	16.1078	15.0184	5.53727	0	0	0	0
hsa-miR-20b	0	-5.67628	0	0	-19.8537	0	-19.8537	50.2637	13.0079	40.8725	40.0533	39.0231	-2.09287	-7.49364	0	20.3036	1.75081	0	7.94246	7.94246	9.65302	0	0	0	0	0	0	0	0	0	-5.41551	0	0	10.5281	2.42875	11.4667	32.9353	5.58453	6.30999	0	-5.97461	-0.886401	32.9353	32.005	24.9216	0	0	0	0
hsa-miR-21	0.0554338	-1.1234	0	0	1.4569	0	1.4569	0	0	0	0	0	0	1.66757	0	0	0	0	0	0	0	0	0	0.0595139	0.716599	0	0	0	0	0	-1.64273	0	0	0	0	0	0	0	0	0	0.160126	-1.96372	0	0	0	0	-1.21795	0	0
hsa-miR-21*	0	0.504945	0.219732	0	5.05479	0	5.05479	8.48657	1.49701	16.3587	12.8352	12.1521	0.890864	1.89808	0	8.16211	4.26538	0	0	0	0.31764	0	0	0	0.0158253	0	0	0	0	0	0.127716	1.38874	0	1.25692	3.77275	5.07636	15.1362	0.91014	0.500455	0	3.71894	0	15.1362	14.6157	7.8409	0	-1.00677	0	0
hsa-miR-210	10.5189	-3.04538	0	0	-5.3868	0	-5.3868	32.2365	6.46714	29.149	30.0755	27.9593	-1.46472	-3.03364	9.263	7.62602	2.93529	-0.0259795	2.05383	2.05383	2.46355	0	-0.433552	11.266	10.9648	9.9391	-0.586172	-0.569578	0	0	-3.6679	0	0	6.82116	4.5003	9.99524	27.9151	4.52236	3.13565	10.5199	0	-1.15328	27.9151	27.499	12.7687	-0.488227	-2.26511	0	-0.369258
hsa-miR-212	0	0	0	0	0	0	0	0	-0.374424	0	0	0	0	0	0	0	0	0	-2.75702	-2.75702	-1.11261	0	0	-0.143952	-0.407848	0	0	0	0	0	0	0	0	0	0	0	0	0	0	0	0	0	0	0	0	-0.112186	0	0	0
hsa-miR-214	-0.536042	8.81989	0.380894	0	25.9959	0	25.9959	-53.5473	-9.3748	-55.7842	-54.1716	-47.363	3.63203	8.8059	0	-25.131	-3.62343	0	-6.90914	-6.90914	-9.86758	0	0	-0.961868	-1.80699	-0.382193	0	0	0	0	5.94597	0	0	-14.8347	-4.37325	-18.1233	-45.359	-6.70334	-8.65344	-0.657937	4.22939	1.21511	-45.359	-44.2338	-34.1521	0	0.599013	0	0
hsa-miR-214*	-0.269255	9.09741	0.380894	0	24.2617	0	24.2617	-50.6479	-9.8549	-50.9322	-49.53	-43.5837	3.50264	9.15747	0	-22.2931	-4.61069	0	-6.60648	-6.60648	-9.25258	0	0	-0.532203	-1.24727	-0.0728887	0	0	0	0	5.43884	0	0	-14.8964	-5.56796	-19.0347	-40.7878	-6.32931	-7.33598	-0.34382	3.97429	1.30136	-40.7878	-39.7894	-29.0725	0	1.05366	0	0
hsa-miR-215	0	-14.6361	0	0	-33.2883	0	-33.2883	0	0	0	0	0	-12.6022	-9.66208	0	0	0	-0.282467	0	0	0	0	0	0	0	0	0	-0.485548	0	0	-5.13459	0	0	0.0183214	0	0.719934	0	0	0	0	-10.6038	-2.88625	0	0	0	0	-0.842807	-0.0596102	0
hsa-miR-218	-4.40512	2.39417	1.17023	0	3.64622	1.32808	3.64622	-38.6008	-7.8977	-40.376	-41.5947	-39.7797	0.905771	1.4025	-4.55397	-14.6536	-4.70504	0.512762	-2.788	-2.788	-5.85239	0.21625	0	-5.97485	-6.96937	-4.77122	5.97056	6.88689	0.687693	0.195677	2.0722	0.543553	0.236683	-11.0776	-5.73487	-15.3488	-35.2188	-6.00872	-4.90033	-5.02225	0	1.43395	-35.2188	-34.2806	-25.0041	0	4.14799	0.676584	1.65729
hsa-miR-219-5p	0	-8.56759	0	-2.77015	-17.7736	0	-17.7736	27.7808	5.62062	26.7693	21.6163	24.388	-6.07626	-9.75826	0	9.59874	0.28306	0	6.11834	6.11834	8.29299	-0.719874	0	0	0	0	-0.936151	-1.60942	0	0	-6.8245	0	0	5.3778	0.892648	4.88266	22.0598	2.24739	4.56829	0	-3.99486	-2.55916	22.0598	20.9036	16.4265	0	-0.580646	0	-1.49316
hsa-miR-22	0	2.57173	0	0	18.2127	0	18.2127	-25.091	-8.45583	-23.2161	-18.4189	-20.5969	2.1659	6.13634	0	-5.10736	-0.813708	0	-3.77486	-3.77486	-6.62669	0	-0.480478	0	0	0	0	0	0	0	2.42805	0	-0.298809	-4.90209	-2.22948	-6.38928	-20.097	-3.16154	-4.83838	0	6.41329	0.481876	-20.097	-18.6364	-8.11125	0	0	0	0
hsa-miR-22*	0	1.24312	0	0	17.2447	-4.10396	17.2447	-26.2383	-7.22263	-25.5313	-22.3018	-22.1045	0.765103	5.75297	0	-7.88692	-0.574775	-4.26634	-3.69331	-3.69331	-5.89181	0	0	0	0	0	-15.9987	-18.1341	-0.885349	-4.67152	1.66693	-4.99534	-2.15122	-5.6196	-1.54335	-7.16716	-21.309	-2.9994	-4.53004	0	6.15521	0.00669121	-21.309	-20.3497	-10.7067	0	0	-6.22659	-0.514561
hsa-miR-220c	0	0.454771	0	0	0	0	0	0	0	0	0	0	0	0	0	0.17889	0	0	0	0	0	0	0	0	0	0	0	0	0	0	1.20295	0	0	0	0	0	0	0	0	0	0	0	0	-0.678099	0.258106	0	0	0	0
hsa-miR-221	0	2.42965	0	0	10.2375	0	10.2375	0	0	-0.103393	0	-0.159812	3.87944	2.51086	0	0	0	0	0	0	-1.79913	0	0	0	0	0	0	0	0.290084	-0.157387	0.388483	-1.43051	-0.169448	0	0	0	-0.408959	0	-0.705527	0	5.34959	0.760079	-0.408959	-0.268927	0	0	0	0	0
hsa-miR-221*	0	-1.49213	0	11.7435	0	11.0704	0	0	0	0	0	0	0	-0.721828	0	0	0	19.6559	0	0	0	0	-0.678189	0	0	0	43.6309	52.3315	9.47608	10.7128	0	9.28276	4.0266	0	0	0	0	0	0	0	-1.0068	0	0	0	0	-1.18271	0	8.75004	6.84689
hsa-miR-222	1.56839	0	-0.550624	8.36876	1.65483	2.68493	1.65483	3.29365	0.00929044	3.01843	3.14049	3.31701	0	2.11251	1.35286	1.16811	0	14.7748	0.457859	0.457859	0	-0.955399	0	0.284301	0.671966	0.9741	27.2511	30.6921	5.79484	3.20026	-0.524131	2.65665	1.06694	0	0	0	3.97022	0	0	1.80522	0	0	3.97022	3.30352	0.211113	0	-0.702014	3.22691	4.50647
hsa-miR-223	0	0	0	23.0504	2.7224	23.543	2.7224	0	0	0.276917	0.599517	0	2.21064	0	0	0	0	42.0331	0.445525	0.445525	0	0	0	-0.0892647	-0.20749	0	96.2288	115.748	28.6321	21.9747	0	21.7932	8.39869	0	0	0	0	0	0.880208	0	0	0	0	0	0	0	0	19.1592	12.9421
hsa-miR-223*	0.515183	0	0	21.817	0.755374	18.9525	0.755374	0	0	1.48307	0.942913	0	1.55	-1.87386	0.407708	0	0	37.513	0	0	-0.0904906	0	0.374291	0	0	0.742238	91.901	102.203	19.8467	19.2292	0	18.0683	5.3939	0	0	0	0.811878	0	0	1.03669	0	0	0.811878	0.386721	0	0.518321	0	15.6053	11.5112
hsa-miR-224	0	0	0	1.83397	0	10.4535	0	0	0	0	0	0	0	0	0	0	-1.82039	17.0057	0	0	0	0	0	0	0	0	33.784	40.5936	11.8498	9.67728	0.148926	6.75236	3.49633	0	-1.53798	-1.31354	0	0	1.364	0	0.220689	0.432019	0	0	0	0	0	6.80413	7.6992
hsa-miR-23a	0	1.74337	0	0	7.69492	-2.91878	7.69492	-0.104543	-0.789857	-1.35536	0	-1.62163	1.76445	3.14231	-0.127113	0	0	-5.67495	0	0	-0.309742	0	0	0	0	-0.194612	-21.3459	-22.9752	-0.328925	-3.3377	0.417557	-2.99661	-1.14984	0	0	0	-0.724289	0	-1.65364	-0.142172	0	0	-0.724289	-0.364619	0	0	0	-2.85545	-0.682281
hsa-miR-23a*	0	8.98647	0	0	18.4054	0	18.4054	0	0	0	0	0	9.53717	7.17281	0	0	0	3.46691	0	0	0	0.844317	0	0	0	0	0	0.240983	3.6412	0	4.19955	0	0	0	0	0	0	0	0	0	7.73698	1.71943	0	0	0	0	0	0.424333	0
hsa-miR-23b	0	0	0	-0.712146	0.520439	-6.93373	0.520439	-11.7219	-4.52687	-12.2111	-8.3555	-11.0557	0	0	0	-3.75217	-1.64877	-10.1011	-2.09419	-2.09419	0	0	0	0	0	0	-36.9907	-41.4358	-4.05476	-7.3641	0	-7.61466	-3.27608	-3.4162	-2.61363	-5.99744	-11.6334	-2.0875	-2.39291	0	0	0	-11.6334	-11.1507	-4.35879	0	0	-10.2902	-3.01351
hsa-miR-23b*	0	2.54588	0	0	10.5463	-1.51226	10.5463	-19.3783	-5.43562	-14.6277	-13.3847	-10.8059	1.49189	2.56774	0	-4.2135	-0.311245	0	-0.954818	-0.954818	-0.917876	0	0	0	0	0	-3.63037	-6.14763	0	-1.61763	2.35682	-0.87771	-2.90557	-3.60912	-1.55204	-5.37645	-13.8076	-3.64091	-4.23682	0	4.27106	1.62104	-13.8076	-13.4734	-7.31869	0	0	-2.18657	0
hsa-miR-24	1.34116	0.866441	0	0	5.21271	-0.785309	5.21271	0	0	0	0	0	5.18682	0.819171	1.07629	0	0.345534	-0.0501841	0	0	0	0	0	2.03697	2.29963	1.48691	-6.88387	-8.80494	0	-1.15293	-0.651721	-0.665252	-1.71089	0	0	0	0	0	0	1.87286	0	0.851923	0	0	0	0	0	-1.61519	-0.876098
hsa-miR-24-1*	0	0	0	-1.41444	-1.16129	-7.34677	-1.16129	0	0	0	0	0.131084	0	-0.282362	0	0	0	-9.07392	0	0	0	0	0	0	0.163979	0	-26.6818	-29.8576	-3.93438	-6.51944	0	-5.73329	-3.59521	0	0	0	0	0	0	0	0	0	0	0	0	0	0	-6.51962	-3.49897
hsa-miR-25	0	-10.5482	0	0	-19.5471	0	-19.5471	35.0564	10.7372	28.1927	25.7876	23.9713	-3.02947	-6.86886	0	7.56857	0.832699	-0.315485	7.90704	7.90704	5.62918	0	0	0	0	0	0	0	0	0	-5.14148	0	0	6.00031	1.47229	6.12197	24.6392	5.65707	6.51728	0	-5.76112	-0.458067	24.6392	23.8065	13.9654	0	0	0	0
hsa-miR-25*	1.205	-1.72925	-0.039968	0	-1.87571	0	-1.87571	30.5399	5.59863	23.1457	20.9052	19.9726	0	-3.68983	1.14276	13.9595	4.40772	0	4.76687	4.76687	1.04038	0	0	1.6358	2.16717	0.990608	0	0	0	0	-1.80942	0	0	3.84741	5.69753	7.99136	25.8213	3.01525	2.44521	0.927778	-0.175361	-0.275588	25.8213	24.7862	18.8506	0	-0.802485	0	0
hsa-miR-26a	-0.539691	0	0	0	0	-4.76939	0	-24.3613	-5.87117	-26.2565	-23.1066	-20.7622	0	0	-0.246696	-9.97596	-6.5654	-5.05571	-3.42098	-3.42098	-4.68523	0	0	-0.311774	-0.875568	-0.438191	-14.2005	-20.8753	-3.60593	-7.03288	0	-6.44529	-1.66189	-6.59286	-7.8578	-13.3413	-23.0569	-3.59182	-3.07691	-0.872196	-0.0575757	0	-23.0569	-23.2327	-12.9713	0	0	-7.79061	-2.96163
hsa-miR-26b	-0.231759	0	0	0	-2.43483	-1.30328	-2.43483	-13.0879	-3.88916	-15.7868	-13.7079	-14.1005	-2.48993	0	-0.902111	-8.92639	-6.04673	-2.77823	-0.561135	-0.561135	-0.626319	0	0	-0.339964	-0.580541	-0.290332	-7.3523	-10.3575	-2.22547	-2.38976	0	-1.53639	-0.99622	-3.28308	-7.17095	-10.9248	-16.6199	-2.75673	-1.7707	-0.502284	-3.55521	0	-16.6199	-16.6316	-6.11848	0	0	-1.24533	-2.13353
hsa-miR-26b*	0	0	0	0	0	0	0	-26.5749	-8.93056	-23.7603	-23.1375	-24.1237	0	0	0	-11.242	-3.24264	0	-1.97253	-1.97253	-6.68348	0	0.0221688	-0.188541	-0.464804	0	0	0	0	0	0	0	0	-7.12344	-4.59579	-10.667	-19.2224	-6.07251	-4.06884	0	0	0	-19.2224	-19.3739	-16.0936	0.40131	0	-0.104919	0
hsa-miR-27a	0	2.35834	0	0	13.2896	-4.76732	13.2896	0	-0.0736618	-0.562578	0	-0.83926	2.87582	5.24728	0	0.402097	0.687849	-8.04543	0	0	0	0	0	-0.0907956	0	0	-28.1593	-31.5655	-1.83781	-5.25264	0.681791	-5.40135	-1.84797	0	-0.370247	0	-0.209747	0	-1.69958	0	1.20566	0.0770932	-0.209747	0	0	0	0	-6.96597	-2.73522
hsa-miR-27b	0	0	0	-0.712146	0	-7.88442	0	-11.3463	-4.18113	-12.1002	-7.84272	-11.1842	0	0.199922	0	-3.40298	-2.00659	-15.6084	-2.19769	-2.19769	0	0	0	0	0	0	-41.5444	-45.4737	-5.35928	-8.25324	0	-7.79069	-4.51883	-2.20762	-2.58596	-4.88223	-11.9481	-2.14899	-1.84751	0	0	0	-11.9481	-11.446	-3.0894	0	0	-10.1251	-3.31472
hsa-miR-28-3p	0	0	0.0809539	0	7.68673	-2.63064	7.68673	0	0	0	0	0	2.70934	1.89216	0	1.37084	2.32822	-0.142822	0	0	0	0	0	0	0	0	-5.13296	-6.63484	0	-2.32117	0	-2.93583	-1.50169	0	1.41007	0	0	0	-0.283463	0	3.61194	0	0	0	0	0	0	-1.79414	-1.75911
hsa-miR-28-5p	0	-5.93351	0	0	-14.812	-1.61543	-14.812	0	0	0	0	0	-5.15707	-5.06159	0	0	0	-9.42223	0	0	0	-0.600447	0	0	0	0	-11.3922	-12.8505	-6.16232	-1.43513	-2.15041	-0.132184	-0.732934	0	0	0	0	0	0	0	-5.04702	-0.447994	0	0	0	-0.0897039	0	-2.59771	-3.05805
hsa-miR-296-5p	0	0	0	0	3.24995	0	3.24995	0	0	0	0	0	3.00038	0.24621	0.0810259	1.26475	0	0	0	0	0	0	0	0	0	0	0.426331	0.247109	0	0	2.25521	0	0	-0.0316818	0	0	0	0	0	0	4.49619	0	0	0	0	0	0	0	0
hsa-miR-298	2.04555	0.916392	0	0	1.39621	0	1.39621	0	0	0	0	0	0.351461	0.954623	1.96088	0.342084	0	0	0	0	0	0	0	0.373239	0.711971	1.28265	0	0	0	0	0.801219	0	0	0	0	0	0	0	0	1.20806	2.54289	0	0	0	0	0	0	0	0
hsa-miR-299-3p	0	9.49767	0	0	23.7342	0	23.7342	-48.8775	-9.66794	-46.6561	-45.7178	-41.0404	4.32043	10.3386	0	-19.8297	-3.80607	0	-7.37907	-7.37907	-11.5138	0	0	0	0	0	0	0	0	0	5.18415	0	-0.271903	-11.2507	-4.80956	-13.8622	-39.0187	-6.88264	-7.28362	0	4.48607	1.23514	-39.0187	-38.0252	-27.3743	0	1.36877	0	0
hsa-miR-299-5p	0	11.0236	0	0	20.7607	0	20.7607	-56.8347	-12.7127	-59.7344	-56.2116	-52.1082	4.00361	9.82827	0	-27.1373	-4.41497	0	-7.35287	-7.35287	-12.1143	0.057847	0	0	0	0	0	0	0	0	8.39496	0	0	-15.1477	-5.29701	-20.7872	-45.5538	-7.3358	-9.57973	0	5.18526	2.07108	-45.5538	-44.5443	-38.8358	0	3.00009	0	0
hsa-miR-29a	0	-2.67874	-0.641699	0.283838	-4.65165	0	-4.65165	-7.68089	-0.916007	-11.2469	-8.72172	-10.9005	-0.330453	-0.630847	0	-8.59099	-3.46145	0	-0.629111	-0.629111	0	0	0	0	0	0	0	0	0	0	-0.164579	0	-0.319177	-2.44844	-4.24979	-7.34456	-11.4094	-1.83613	-1.94344	0	-4.11868	0	-11.4094	-10.8031	-6.43846	0	-0.450539	0	0
hsa-miR-29a*	0	0.327248	-0.686204	5.4918	0.853813	0.683547	0.853813	-5.81958	-0.314562	-3.69082	-2.81435	-5.30311	0.608935	0.691977	0	-0.566274	0	7.29691	-1.10212	-1.10212	-0.752902	0	0	0	0	0	10.3495	10.4984	3.56402	0.622261	0	0	0	0	0	0	-5.84046	-1.29851	-0.0961582	0	0	0	-5.84046	-5.47491	-1.42237	0	-0.481524	0	1.78695
hsa-miR-29b	0	-7.61739	0	0	-26.8397	0	-26.8397	0	0	0	0	0	-9.40854	-9.11586	0	-1.86937	-0.406628	0	0	0	0.37202	-0.391206	0	0	0	0	0	-0.749827	-0.165603	0	-4.51433	0	0	0	0.349862	0.127378	0	0	0	0	-5.90443	-2.69685	0	0	0	0	-0.284501	-0.0171574	-1.27595
hsa-miR-29b-1*	0	-2.93845	0	10.6121	-3.18601	10.2127	-3.18601	0	0	0	0	0	0	-0.496772	0	-1.21923	0	17.5309	0	0	0	0	0	0	0	0	36.8618	40.2415	9.16716	7.01227	0	6.62784	1.87297	0	0	-0.125985	-0.0425047	0	0	0	-3.27665	0	-0.0425047	0	0	0	0	5.09575	5.12477
hsa-miR-29b-2*	0	-0.414831	0	-0.289508	-1.63267	-8.23383	-1.63267	-5.09636	-2.05729	-8.93177	-8.10576	-5.56467	-2.03262	0	0	-3.79216	0	-5.81899	-0.501538	-0.501538	0	0	-0.100918	0	0	0	-25.2715	-34.1069	-4.7267	-9.09123	0	-8.18996	-2.85071	0.0239339	-0.640563	-0.7249	-6.43218	-0.99183	-0.422928	0	-0.776364	-1.10751	-6.43218	-6.01827	-2.07752	0	0	-9.48963	-3.82864
hsa-miR-29c	-0.376676	-1.04343	0	0	-3.43154	-1.06533	-3.43154	-12.0016	-3.03802	-15.1434	-13.6139	-11.3672	-2.02052	0	-0.0111342	-9.49876	-3.10484	-0.259113	-1.11085	-1.11085	-0.583561	0	0	-0.446991	-0.712332	-0.476468	-3.68613	-7.24701	-1.48426	-2.10453	0	-1.50362	-0.917023	-1.06631	-4.05147	-5.64773	-12.914	-2.17788	-0.779468	-0.803613	-1.91859	-0.837071	-12.914	-12.2526	-5.69947	0	0	0	-0.868006
hsa-miR-29c*	-0.166711	-2.58759	0	0	-1.41128	-1.84547	-1.41128	-12.0643	-3.61939	-16.3589	-13.5565	-11.6639	-0.970566	0	0	-8.23988	-3.26508	0	-1.59678	-1.59678	-0.849127	0	-0.384854	-0.437867	-0.747901	-0.333663	-2.93504	-7.38594	-1.68502	-3.06896	0	-3.12032	-1.02959	-0.91433	-3.95621	-4.4914	-12.675	-1.58152	-1.73574	-0.617486	-0.499537	-1.20335	-12.675	-12.0345	-5.56919	0	0	-1.8889	0
hsa-miR-301a	0	-1.7803	0	0	-3.35962	0	-3.35962	65.9914	16.0381	58.2833	60.8667	50.9751	-0.972678	-3.67327	0	25.6253	5.92108	0	7.09917	7.09917	16.2713	0	0	0	0	0	0	0	0	0	-3.95421	0	0	13.466	6.82854	18.6452	46.9384	8.1027	7.29399	0	-0.579693	-1.50008	46.9384	45.7135	38.1056	0	-0.631106	0	0
hsa-miR-301b	1.68763	0	0	0	0	0	0	67.9883	17.0728	56.9411	61.4228	50.3104	0	-1.26542	1.12936	23.7663	5.38771	0	8.57153	8.57153	12.9683	0	0	2.26018	2.70486	1.50934	0	0	0	0	-1.23506	0	0	13.9001	6.05683	19.7471	47.1407	8.10272	7.15317	1.84998	0	-0.845637	47.1407	46.2883	36.0541	0	0	0	0
hsa-miR-30a	0	0	0	-1.6442	0	-9.99794	0	-2.20849	-3.06513	-7.12541	-3.80908	-3.87348	0	0	0	0	0.86148	-17.6483	-0.30348	-0.30348	-0.32247	0	0	0	0	-0.0614422	-50.5762	-56.8816	-10.5491	-12.2843	-0.263213	-11.4183	-3.51512	0.35147	0.899748	1.06351	-5.68348	-2.12295	-0.971845	-0.318827	0	0	-5.68348	-5.0849	0	0	0	-11.5705	-7.87398
hsa-miR-30a*	-0.477197	0	0	-0.884159	0	-8.41154	0	-12.2638	-6.03868	-19.8058	-13.6676	-13.5742	0	0	-0.416578	-1.59477	0.790461	-14.6522	-1.1171	-1.1171	-1.84672	0	0	0	-0.346108	-0.607666	-40.6773	-46.4774	-7.89417	-10.325	0	-9.73357	-2.99414	-1.22159	0.74836	-3.2487	-17.369	-4.42627	-2.11569	-0.931851	0	0	-17.369	-16.5022	-4.30419	0	0	-9.83271	-6.35821
hsa-miR-30b	0	0	0	-5.89202	-12.7338	-8.76052	-12.7338	0	0	0	0	0	-4.91573	-1.54486	0	0	0	-21.5916	0	0	0	0	0	0	0	0	-51.7165	-58.243	-11.631	-9.14685	0	-6.55796	-1.74185	0	0	0	0	0	0	0	-4.4529	0	0	0	0	0	0	-8.56523	-6.3916
hsa-miR-30b*	0	0	0	-13.6836	-6.67283	-10.4387	-6.67283	5.61716	0.688982	4.69094	2.24273	5.61296	-1.91093	0	0	1.19358	0	-22.1861	1.15246	1.15246	1.99482	0	0	0	0	0	-68.9632	-74.9684	-13.2441	-12.528	0	-12.0742	-3.68877	2.13712	0	1.40845	3.5899	0	0.514101	0	0	0	3.5899	2.95978	3.57625	0	0	-13.9135	-13.5228
hsa-miR-30c	0	0	0	0	-0.00913031	-9.09986	-0.00913031	-3.62794	-1.6759	-7.59948	-5.58453	-8.44333	-0.74528	-0.143706	0	-0.797541	-1.8823	-10.0175	0	0	-0.729818	0	0	0	0	0	-27.9985	-37.2873	-4.19984	-10.2037	-1.09652	-8.34147	-3.34947	0.0870559	-1.83298	-2.23637	-7.76244	-1.98147	-1.34918	0	-1.46719	0	-7.76244	-7.34113	0	0	0	-7.16833	-2.43681
hsa-miR-30c-1*	0	2.37764	-0.746441	0	4.95827	0	4.95827	0	0	0	0	0	0.00446035	3.64885	0	0	0	0	0	0	0	-0.469194	0	0	0	0	0	0	0	0	1.36389	0	-1.6158	0	0	0	0	0	-0.543749	0	1.20859	2.40743	0	0	0	0	0	0	0
hsa-miR-30c-2*	-2.31865	0	0	-4.03284	0	-11.2586	0	-2.41466	-2.64943	-6.51371	-4.61288	-4.04334	0	0	-1.83411	0	1.15546	-12.7921	-0.301778	-0.301778	0	0	0	-1.64542	-2.36147	-2.38993	-46.0845	-53.04	-6.42284	-11.4315	0	-10.4687	-5.47503	0.618453	1.24037	2.15402	-5.10872	-1.71038	-0.995308	-2.87073	0	0	-5.10872	-4.54792	0	0	0	-11.0888	-6.76258
hsa-miR-30d	0	0	0	-10.6622	-9.44878	-14.9313	-9.44878	0	0	0	0	0	-6.15156	-0.267916	0	0	0	-29.2664	0	0	0.896261	0	0.0798399	0	0	0	-75.5594	-88.1905	-16.7692	-16.7761	-0.413355	-14.9056	-4.52543	0	0	0	0	0	0	0	0	0	0	0	0	0.22278	0	-16.1677	-14.6505
hsa-miR-30d*	0	0	0	-10.4756	-7.09636	-9.16109	-7.09636	5.84014	0.117708	6.81579	3.6321	4.52354	-6.18918	-1.04801	0	2.81448	0	-16.9497	1.35614	1.35614	4.16452	0	0	0	0	0	-50.4541	-61.7964	-7.59247	-9.53965	-1.66539	-9.22339	-2.84167	2.16625	0	2.3282	4.98665	0.515757	0.829147	0	-1.20563	0	4.98665	4.70982	6.09655	0.1225	0	-17.5744	-11.6512
hsa-miR-30e	0	-17.3254	0	0	-17.1864	0	-17.1864	0	0	0	0	0	-10.4556	-10.7421	0	0	0	0	0.795204	0.795204	0	-1.46059	-0.0553202	0	0	0	0	0	0	0	-7.97545	0	0	0	0	0	0	0	0	0	-5.88521	-2.3488	0	0	0	-0.318554	-2.81818	0	0
hsa-miR-30e*	0	0	0	0	0	-3.96945	0	-11.1465	-3.86808	-13.7353	-11.7588	-17.2244	0	0	0	-3.88415	-1.49775	-2.42519	-0.263304	-0.263304	-2.20968	0	0	0	0	0	-8.15354	-12.5376	0	-5.13206	-1.10842	-4.83692	-1.46065	-2.86816	-2.2173	-6.42529	-14.0848	-3.37102	-2.39392	0	-1.57452	0	-14.0848	-13.8625	-4.32442	0	0	-2.13428	-0.83693
hsa-miR-31	0	9.15984	0	0	15.4688	0	15.4688	0	0	0	0	0	5.2376	3.05608	0	-1.45085	0	0.631881	0	0	0	0	0.12314	0	0	0	2.11465	2.67998	0.0174689	0	3.29988	0	0	0	0	0	0	0	0	0	5.89356	0.554651	0	0	-4.78645	0	0.269494	0	0.652417
hsa-miR-31*	0	13.1151	0	0	18.2787	0	18.2787	0	0	0	0	0	2.95701	4.04009	0	-5.52481	0	0	0.290709	0.290709	0	0	0.134719	0	0	0	0	0	0	0	4.61771	0	0	0	0	0	0	0	0.0557771	0	5.60144	0.961334	0	0	-9.92352	0	0.0917172	0	0
hsa-miR-32	0	-3.75149	0	0	-10.2678	0	-10.2678	7.22229	1.47308	5.47392	3.78136	4.08277	-2.61798	-7.14805	0	-1.71442	0	0	1.56661	1.56661	4.20867	0	0	0	0	0	0	0	0	0	-4.37739	0.441409	0.200645	3.1419	0	1.46283	4.06218	0.175947	2.61494	0	-3.77312	-0.334522	4.06218	3.41169	2.95614	0	0	0.441364	0
hsa-miR-32*	0	0	0	0	0	0.8153	0	1.60294	0.0923418	5.98147	3.43248	4.3211	0	-0.989585	0	1.07981	0	2.67471	0.300465	0.300465	0	0	0	0	0	0	6.92878	6.3581	0	1.36219	-0.908916	0.818111	0.600851	-0.193631	0	0	3.80777	0.299605	0.216677	0	-0.566476	-0.382549	3.80777	3.13836	2.8323	0	0	0.470254	0
hsa-miR-320	0	0	0	0	0	-7.40683	0	-4.52672	-5.34289	-8.10721	-7.76042	-4.80873	0	0	0	0.470987	0	-8.91513	0	0	0	0	0	0	-0.0330082	0	-30.7105	-36.6668	-3.8901	-6.60239	0	-7.41194	-3.3209	-1.59848	-1.00366	-3.25932	-6.34679	-1.01689	-1.49055	0	0	0	-6.34679	-5.81388	0	0	0	-8.39101	-5.05738
hsa-miR-323-3p	0	0	0	0	0	-0.335708	0	-17.3714	-2.83881	-18.1608	-12.8221	-12.7223	0	0.49736	0	-1.73621	-0.718765	0	-2.17225	-2.17225	-4.45909	0	0	0	0	0	0	0	0	-0.632224	1.38172	-0.995848	0	-1.76258	-1.33342	-2.1624	-11.8215	-0.0836364	-3.28229	0	0.0480452	0	-11.8215	-10.9397	-7.68262	0	0	0	0
hsa-miR-324-3p	0	-3.71936	0	0	0	-3.86659	0	0	0	0	0	0	-1.18502	-0.351132	0	2.11624	0	-7.38435	0	0	0.0634325	0	0	0	0	0	-17.4775	-21.5774	-4.65858	-2.02085	-2.53107	-1.59822	-1.65103	0	0	0	0	0	0	0	0	-2.14251	0	0	4.73783	0	-0.367038	-4.8704	-5.03197
hsa-miR-324-5p	0	-0.75593	0	-6.84784	-10.8676	-4.91212	-10.8676	11.066	0	9.91999	8.38027	8.40789	-4.96209	-3.38878	0	2.46539	1.00268	-16.974	0.794689	0.794689	5.35106	-0.0440631	0	0	0	0	-35.8649	-42.488	-11.3715	-4.60631	-2.95698	-2.87969	-0.176547	3.84404	2.09469	6.99588	6.1885	0	0.90108	0	-0.358939	-0.7156	6.1885	6.1007	8.41487	0.054396	0	-4.76303	-8.94606
hsa-miR-326	-0.323715	-13.2621	0	0	-7.17082	0	-7.17082	0	0	0	0	0	-3.91172	0	-0.12885	-0.957453	-1.31637	0	0	0	0	-1.00948	0	-0.683975	-1.1311	-0.665287	0	0	0	0	-1.02994	0	0	0	-1.3882	-0.978229	0	0	-0.122271	-0.604743	-0.842741	-1.66464	0	0	0	0	-0.807856	0	0
hsa-miR-328	-0.972076	0	0	0	0	0	0	-27.8069	-5.94013	-24.1902	-24.7879	-22.1329	0	0	-0.570039	-6.96584	-2.575	0	-2.51406	-2.51406	-5.33856	0	0.126585	-0.195792	-0.687597	-1.05197	0	0	0	0	0	0	0	-6.5502	-3.44521	-9.23687	-21.0647	-5.52735	-6.15268	-1.43602	0	0	-21.0647	-20.6687	-11.6875	0.0102429	0	0	0
hsa-miR-329	0	2.13613	0.563177	0	4.29682	0	4.29682	-31.145	-9.75038	-26.2915	-28.3144	-25.9775	1.97402	3.25803	0	-11.8531	-1.59983	0	-3.52567	-3.52567	-7.4447	0.240525	0	0	0	0	0	0	0	0	3.46498	-0.090082	0	-4.21371	-2.00189	-6.49882	-19	-3.02511	-6.34218	0	0.849745	0	-19	-18.3986	-18.4686	0	0.249725	0	0
hsa-miR-330-3p	0	-10.8062	-1.84973	0	-11.8033	0	-11.8033	14.552	0.220873	10.524	9.70338	12.6327	-2.88557	-2.16378	0	2.37592	0.188649	-1.07599	0	0	2.59841	-3.51286	-0.331106	0	0	0	-0.497851	-1.63967	-1.70448	0	-4.04477	0	0	3.94335	0.717818	4.46092	9.30387	0.144228	0.776878	0	-1.40627	-4.47314	9.30387	9.27875	9.74229	-0.605078	-4.90989	0	-1.69345
hsa-miR-331-3p	0	-3.21403	0	-1.03475	-14.5864	-5.06873	-14.5864	0	0	0	0	0	-6.64099	-1.32136	0	0	0.778188	-17.2913	0	0	0	-0.636046	0	0	0	0	-34.3004	-38.4933	-13.0447	-5.4044	-4.17021	-2.41502	-0.49989	0.249129	0.904007	1.26471	0	0	0	0	-3.03177	-2.90909	0	0	0	0	-0.21714	-6.54721	-7.02928
hsa-miR-331-5p	0	0	-0.314625	0	0	0	0	0	0	0	0	0	0	-0.494194	0.11695	1.20891	0	0	-0.146573	-0.146573	0	0	-0.117867	0.542874	1.0606	0	0	0	-0.673253	0	0	0	0	0	0	0	0	0	0	0	0	0	0	0	0.807999	0	-0.168019	0	0
hsa-miR-335	-0.448662	0	0	-0.298627	0	-0.689675	0	-13.403	-2.04255	-15.3384	-12.2994	-16.0598	0	0	-0.358734	-11.8183	-4.4161	-7.49081	0	0	-1.87538	0	0	-1.00591	-1.28767	-0.651112	-16.0286	-18.3992	-1.53315	-1.84075	0	-1.25273	-0.463348	-2.30297	-3.80335	-5.44509	-14.1823	-1.76567	-1.83523	-0.615707	-0.0583856	0	-14.1823	-14.0533	-12.1772	0	0	-2.96264	-1.13065
hsa-miR-335*	0.148258	2.95403	0.257182	0	4.83337	0	4.83337	-7.10851	-4.23817	-5.15878	-5.02564	-5.56467	2.98383	2.55262	0	0	0	0	-0.201637	-0.201637	-4.76267	2.59711	0.876244	0	0	0	0	0	0	0	1.8902	0	0	0	0	0	-3.72355	-3.3791	-0.928648	0	0.280874	1.25295	-3.72355	-3.87811	-3.36611	1.23569	5.24592	0	0
hsa-miR-337-3p	-1.11093	8.98563	0	0	18.5718	0	18.5718	-54.9331	-11.677	-50.7809	-50.5991	-44.3116	2.84726	9.65326	-0.260004	-24.683	-6.93874	0	-8.12742	-8.12742	-10.9732	0.170476	0	-1.13059	-1.9928	-0.941006	0	0	0	0	6.0091	0	0	-10.8177	-7.85844	-17.7787	-39.7108	-5.65802	-7.71038	-1.25166	3.04438	1.69875	-39.7108	-38.5803	-34.0246	0	2.2418	0	0.0470304
hsa-miR-337-5p	-0.903257	11.8682	0.0809539	-1.28379	23.3821	0	23.3821	-43.3316	-8.70732	-45.0143	-41.1535	-39.8294	3.21394	12.3575	-0.752563	-19.2233	-3.4505	0	-5.48949	-5.48949	-8.5483	0.387513	0	-1.00568	-1.72153	-0.62326	-0.787558	-0.327901	0	0	6.61255	0	0	-9.69201	-3.67449	-11.9889	-38.1121	-4.97085	-7.01187	-1.00365	5.07424	2.2118	-38.1121	-37.0326	-34.5612	0	3.08039	0	0
hsa-miR-338-3p	0	0	0	-4.14742	-4.62401	-6.84302	-4.62401	0	-0.605623	-1.78275	-3.87557	-1.00078	-4.26955	0	0	-0.238706	0	-9.50169	0	0	0	-0.489521	0	0	0	0	-24.8693	-32.6352	-3.88184	-8.03393	0	-6.98312	-1.9516	0	-0.124451	-0.0423747	-2.02919	-1.67767	-0.869728	0	-1.02717	-0.311968	-2.02919	-1.51863	0	0	0	-8.87763	-7.10436
hsa-miR-338-5p	0	0	0	-1.7489	0	0	0	0	0	2.53403	0.768812	2.60253	0	0	0	3.51806	0	0	0	0	0	-0.242284	0	0	0	0	0	0	0	0	0	0	-0.174241	-0.00669121	0	0	2.14393	-0.055996	0.112805	0	0.477706	0	2.14393	1.90855	3.63978	0	0	-0.287788	0
hsa-miR-339-3p	-0.545474	0	0	-8.96393	0	-9.98029	0	0	0	0	0	0	0	0	-0.306753	0	0	-6.10997	0	0	0	0	0	0	-0.0886718	-0.869575	-25.0545	-36.2298	-1.63978	-10.0616	0	-8.65769	-4.4899	0	0	0	0	0	0	-0.812355	0.0309484	0	0	0	0	0	0	-8.52093	-3.41103
hsa-miR-339-5p	0	-3.90812	-0.380894	0	0	-2.24828	0	0	0	0	0	0	0	0	0	-0.12508	0	0	-0.801277	-0.801277	0	0	-0.363987	-0.202246	0	0	-0.0273787	-1.82052	-0.00578082	-1.27853	-0.293866	-1.35326	-0.0664586	-0.668554	0	0	0	0	0	0	0	0	0	0	0	0	0	0	0
hsa-miR-33a	0	-1.63849	0	-2.613	-7.79166	0	-7.79166	20.972	3.18209	18.41	14.6957	15.0952	-1.08844	-5.61484	0	8.10265	1.06334	0	2.70663	2.70663	3.97392	0	0	0	0	0	0	0	0	0	-3.16705	0	0	8.2698	1.82812	8.67958	12.9681	0	3.87824	0	-2.70235	-0.370319	12.9681	11.9071	20.179	0	0	0	-3.52144
hsa-miR-33b	0	-1.17333	0	-5.5081	-9.96309	-6.17238	-9.96309	0	0	0	0	0	-7.76502	-2.29057	0	0	0.698042	-19.6196	0	0	0	-8.82e-05	-0.344105	0	0	0	-44.9012	-50.1627	-15.6675	-6.83738	-1.72144	-4.86193	-1.78653	0	1.55068	1.87138	0	0	0	0	-0.35293	-0.797538	0	0	0.790411	0	0	-10.5979	-12.1026
hsa-miR-33b*	0	0	0	-2.48179	0	0	0	3.93965	0	6.36039	3.33224	6.34299	0	0	0	3.83612	0.115788	0	1.27956	1.27956	0.889966	0	0	0	0	0	0	0	0	0	0.494304	0	0	0.141864	0.0348775	1.08072	4.95054	0	1.78653	0	0	-0.453644	4.95054	4.79401	8.70406	0	0	0	0
hsa-miR-340	0	-14.9752	0	0	-21.9373	-1.20146	-21.9373	3.96882	0	1.46026	0.788826	0.670363	-9.48174	-5.68096	0	0	0	-6.88795	0	0	0.542325	-1.17012	0	0	0	0	-14.1799	-16.5881	-3.99317	-0.793919	-5.26269	-0.969196	0	0.0695178	0	0	0.93796	0.110146	0.183705	0	-4.34795	-3.42793	0.93796	1.0264	0	0	-1.43499	-0.577431	-0.87333
hsa-miR-340*	0	-3.31635	0	1.59617	-8.49504	0	-8.49504	0	0	0	0	0	-1.2681	-1.89381	0	0	0	0	0	0	0	0	0	-0.080244	0	0	0	0	0	0	-2.28159	0	0.789882	0.181815	0	0	0	0	0	0	-3.09711	-0.24267	0	0	0	0	0	0	0
hsa-miR-342-3p	-0.440033	-2.59068	0	0	0	0	0	-9.33658	-4.56945	-15.1783	-13.5737	-10.4539	0	0	-0.331386	-3.12928	-2.65612	0	-1.38605	-1.38605	-0.723301	0	0	-0.459233	-0.906865	-0.667017	0	-0.820269	0	0	0	0	-0.127316	-1.75969	-3.30186	-5.60641	-11.2697	-2.95021	-2.84253	-0.955234	0	-1.06234	-11.2697	-10.6144	-3.03748	0	0	-0.0405282	0
hsa-miR-342-5p	-1.54307	-3.47336	0	0	0	0	0	-5.48434	-2.9898	-10.5079	-9.90475	-7.32445	-0.108019	0	-1.39924	-3.59701	-3.15798	0	-0.713709	-0.713709	0	-0.535275	0	-1.13585	-0.982753	-1.83839	0	0	0	0	-0.945121	0	0	-0.26404	-3.71891	-4.53568	-8.19329	-1.70569	-1.82182	-2.18837	0	-1.22769	-8.19329	-7.75379	-1.57032	0	0	0	0
hsa-miR-345	0	0	0	0	0	0	0	24.5584	6.05377	27.3229	22.494	27.4403	0	0	0	13.3716	1.49241	0	1.90359	1.90359	4.11969	0	0	0	0	0	0	0	0	0	0	0	0	4.95826	2.49668	6.92365	28.4476	5.32419	4.58739	0	1.12205	0	28.4476	28.4267	19.1493	0	0	0	0
hsa-miR-34a	-0.148258	-2.02533	0	0	0	0	0	-19.9304	-4.40822	-19.8705	-17.6252	-14.4543	0	0	-0.0810259	-4.9262	-1.90915	0	-2.48979	-2.48979	-1.79037	0	0	-0.388442	-0.506908	-0.236503	0	0	0	0	0	0	0	-5.95993	-2.71083	-8.14656	-13.0667	-1.9586	-2.96197	-0.221157	0	-2.75985	-13.0667	-12.1307	-7.23835	0	0	0	0
hsa-miR-34a*	0	0	0	0	0	0	0	-20.9978	-5.38715	-23.6182	-19.6059	-14.8066	0	0	0	-7.49731	-2.26675	0	-2.01521	-2.01521	-2.04185	0	0	0	0	0	0	0	0	0	0	0	0	-5.94351	-3.03785	-7.67247	-16.3722	-3.05987	-2.82943	0	0	-0.796258	-16.3722	-15.4475	-9.48415	0	0	0	0
hsa-miR-34b	0	0.700124	0	0	0	0	0	-7.22232	-1.90072	-6.57707	-5.85986	-7.4573	0	0	0	0	0	0	-1.05418	-1.05418	-1.23827	0	0	0	0	0	0	0	0	0	0	0	-0.216677	-1.35271	0	0	-7.57153	-2.56113	-2.15701	0	0	0	-7.57153	-6.64754	0	0	0	0	0
hsa-miR-34b*	0	-4.40162	0	0	-0.386635	0	-0.386635	-16.6606	-3.14202	-15.2493	-12.6823	-11.909	-0.482629	0	0	-3.80983	-2.38769	-1.14803	-2.80508	-2.80508	-0.568548	0	0	-0.167829	-0.286134	-0.0161319	-2.50034	-2.97099	-1.10622	0	0	0	0	-3.8907	-2.75397	-6.90126	-11.0761	-1.66086	-2.50283	-0.000812	0	-3.96467	-11.0761	-10.2529	-5.66322	0	0	-1.10673	0
hsa-miR-34c-3p	0	0	0	-0.0447298	0	0	0	0	0	0	0	0	0	-0.662835	0.556372	2.4041	0	-0.83756	0	0	0	0	0	0	0	0	0	0	-0.325928	0	0	0	0	0	0	0	0	0	0	0	-0.570724	0	0	0	2.48056	0	-0.138224	-1.04558	-1.31915
hsa-miR-34c-5p	-0.780409	0	0.678336	0	1.40335	0	1.40335	-23.2397	-4.80212	-27.6453	-23.6919	-19.8531	0	1.63744	-0.30417	-8.38889	-2.41652	0	-2.66172	-2.66172	-4.39007	0	0	-0.436327	-0.7223	-0.640148	-3.20124	-3.25516	-0.21354	0	0.834763	0	0	-5.76149	-2.8907	-8.77239	-24.1238	-3.76929	-2.84755	-0.926124	0.0485705	0	-24.1238	-23.728	-11.416	0	0	-0.0301852	0
hsa-miR-361-3p	0	-23.5695	-3.53601	7.42432	-24.2239	1.8978	-24.2239	1.66894	0	0	0.281084	0	-6.06587	-10.9316	0	0	0	5.40018	0.282902	0.282902	0	-4.07404	0	0	0	0	16.4372	16.4627	1.30229	1.70549	-8.72565	1.90347	1.95395	0	0	0	0	0	0	0	-6.30696	-3.69717	0	0.286087	1.03848	0	-8.41721	3.11374	3.29299
hsa-miR-361-5p	0	0	0	0	0	-6.45135	0	-8.89902	-4.97754	-11.8673	-11.5654	-7.90815	0	0	0	-1.83609	-5.90582	-3.24726	-0.625595	-0.625595	-1.03272	0	-0.184588	0	-0.154218	0	-15.8192	-21.963	-1.70464	-7.13731	0	-6.44115	-2.44556	-0.828378	-5.59472	-7.02579	-10.1198	-2.69881	-1.41078	0	0	0	-10.1198	-9.67548	-2.6625	0.203533	0	-6.00992	-1.82058
hsa-miR-362-3p	0	-4.209	0	4.86333	-6.92135	5.8037	-6.92135	6.05953	1.04876	4.20254	3.00897	2.45702	-0.39589	-6.77818	0	0	0	6.02458	1.42984	1.42984	0.453977	0	0	0	0	0	21.0628	24.7493	1.48027	6.11295	-2.14963	6.05319	3.13555	1.03443	0	0	2.65335	0.331579	2.79487	0	-6.38897	-0.464113	2.65335	2.10326	0.614158	0	0	5.93143	1.75838
hsa-miR-362-5p	1.9353	0	0	11.0468	0	7.37427	0	23.3723	3.88327	22.0072	20.3041	18.8465	0	-0.341924	1.26954	7.36074	1.01497	13.0597	3.08059	3.08059	0.885542	0	0	1.32953	1.63893	1.69042	33.113	37.918	3.11488	8.35884	-0.94856	7.71019	4.16584	3.69202	0.927491	3.35743	18.6053	2.73382	3.79978	2.05926	-0.284524	0	18.6053	17.673	12.6011	0	0	8.05189	6.55845
hsa-miR-363	0	-1.21277	0	0	-7.28919	0	-7.28919	0	0	0	0	0	-3.65196	-1.15713	0	0	0.356724	-3.01274	0	0	0	0	0.951906	0	0	0	-2.43014	-3.52629	-1.29621	0	-2.07044	-0.20046	0	0	0.639402	0.648037	0	0	0.84105	0	-8.36137	0	0	0	0	0.752694	0	0	0
hsa-miR-365	0	0	0	-11.3116	-3.21245	-7.34947	-3.21245	-10.3487	-1.51335	-11.9195	-7.81677	-7.23872	-3.42364	-0.0383741	0	-2.72397	-3.76901	-24.7737	-0.392208	-0.392208	0	0	0	0	0	0	-62.9525	-66.8633	-14.9047	-8.82009	0	-7.83241	-3.03924	-1.21601	-4.18296	-5.67856	-8.90841	-0.759105	-1.21253	0	-0.00141366	0	-8.90841	-8.41512	-1.344	0	0	-9.60228	-9.83257
hsa-miR-369-3p	0.704295	0	0	0	0	-1.5762	0	-22.7017	-8.81249	-17.9583	-17.8928	-17.925	0	0	0.807655	-4.56848	-0.781421	0	-1.90905	-1.90905	-5.37717	0	0	0	0	0.603396	-0.247472	0	0	-1.80738	0	-2.08863	0	-4.36248	-1.02498	-3.14063	-13.1643	-4.23216	-3.48394	0.53456	0	0	-13.1643	-12.3045	-8.68295	0	0	-0.124339	0
hsa-miR-369-5p	0	9.16097	0	0	18.0994	0	18.0994	-57.762	-13.2211	-59.2828	-58.262	-49.6607	2.83218	8.0127	0	-29.4877	-6.35621	0	-7.36704	-7.36704	-10.9934	0	0	0	-0.00287764	0	0	0	0	0	6.18796	0	-0.00122992	-11.3219	-7.34605	-18.1553	-45.8517	-8.3565	-7.91442	0	3.08027	1.35842	-45.8517	-44.9331	-41.8742	0	0.893478	0	0
hsa-miR-370	0	13.9647	-0.380894	-1.32798	30.4701	-1.56197	30.4701	-5.591	-1.03158	-3.01705	-3.79586	-1.52788	7.65886	11.3756	0	0	0	-0.961369	-0.385002	-0.385002	-0.676371	0.973668	0	0	0	0	-5.52194	-6.26781	-0.386946	-1.04847	6.36714	-1.96091	-1.43883	0	0	0	-2.04085	0	-0.254406	0	9.44471	2.16453	-2.04085	-2.17543	0	0	0.909248	-0.904771	0
hsa-miR-371-5p	0	0	-0.0809539	0	0	0	0	11.0217	1.54433	14.0638	11.8841	15.7618	0	0	0	5.37071	0	0	1.81497	1.81497	1.93153	0	0	0	0	0	0	0	0	0	0	0	0	3.20924	0.19664	4.11198	14.7677	2.0679	4.45324	0	0.125198	0	14.7677	14.8251	10.4724	0	0	0	0
hsa-miR-373*	0	0	-0.689024	0	-1.71862	0	-1.71862	1.84547	0	2.91601	0.488788	3.60081	0	-2.00856	0	0	-2.41995	0.196329	0	0	1.42145	-0.302331	0	0	0	0	0	0	0	0.0683138	0	0.441746	0.294268	0.0441792	-0.816741	0	4.40001	0.449921	0.826995	0	0	-2.36536	4.40001	4.07209	0	0	-1.20821	0	0
hsa-miR-374a	0	-3.91014	0	0	-7.93067	0	-7.93067	0	0	0	0	0	-1.57806	-5.02769	0	-0.123956	0	0	0.708776	0.708776	0	0	-0.0570706	0.107842	0.349522	0	0.370266	0.326918	0	0	-2.33405	0	0.999878	0	0	0	0	0	1.57092	0.22967	-5.56454	-0.317519	0	0	0	0	0	0.837413	0
hsa-miR-374b	0	-8.73228	0	0	-19.777	-0.0436218	-19.777	0	0	0	0	0	-7.08875	-8.29856	0	-0.140006	-0.644457	0	0	0	0	-0.180755	0	0	0	0	0	0	0	0	-6.41759	0	0	0	-0.00641544	0	0	0	0	0	-7.25916	-1.24982	0	0	0	0	-0.108941	0	0
hsa-miR-374b*	0	-2.14795	0	0	0	0	0	0	0	0	0	0	0	-2.08398	0.427132	1.14746	0	0	0.346136	0.346136	0.876347	0	0	0.156002	0.397585	0.0317396	0	0	0	0	-2.66733	0	0	0	0	0	0	0	0	0	-2.40238	-6.65702	0	0	2.95445	0	0	0	0
hsa-miR-375	0	-2.26986	0	-3.95489	-1.68214	-6.75998	-1.68214	-14.0187	-4.28131	-16.3543	-15.8442	-10.9413	-1.31008	0	0	-2.57533	-1.02468	-11.7105	-2.9018	-2.9018	-4.32804	0	0	0	0	0	-35.626	-42.8534	-9.40954	-7.74912	0	-8.03424	-4.55418	-3.88669	-2.0642	-5.55037	-10.6301	-1.25773	-2.97264	0	-0.0627044	-1.80164	-10.6301	-10.1302	-3.43468	0	0	-9.98391	-4.99509
hsa-miR-376a	0	13.3545	0.0809539	-0.25284	23.6139	0	23.6139	-36.5189	-8.01236	-36.6487	-32.3554	-30.0252	3.84464	11.1833	0	-18.8807	-2.08788	0	-5.27405	-5.27405	-9.22881	0.711089	0	0	0	0	0	0	0	0	8.39672	0	0	-8.02148	-2.3793	-10.3171	-29.4016	-3.48081	-5.67757	0	6.32044	2.4804	-29.4016	-28.4859	-32.0195	0	2.8987	0	0
hsa-miR-376a*	0	8.25972	0	-0.287586	16.7736	0	16.7736	-58.3282	-11.1739	-54.3393	-50.9644	-46.6736	3.86439	8.18248	0	-27.6115	-5.78077	0	-5.98489	-5.98489	-11.052	0	0	0	0	0	-2.96975	-2.90174	0	0	6.42106	-0.465916	-0.456851	-9.47552	-6.68627	-14.3983	-43.8665	-6.37602	-7.36801	0	2.81377	1.0376	-43.8665	-42.7686	-39.7847	0	1.06436	0	0
hsa-miR-376b	0	14.4065	0	0	14.2055	-0.149386	14.2055	-20.0432	-1.20038	-11.4307	-14.4092	-15.9098	3.61327	6.17088	0	-2.68141	0	0	-1.03361	-1.03361	-4.57075	0	0.111312	0	0	0	0	0	0	-0.377228	5.68681	-0.655136	0	-0.58689	0	-0.344577	-12.6356	0	-1.9524	0	3.06344	1.47259	-12.6356	-11.55	-12.2454	0	2.57365	0	0
hsa-miR-376c	0	15.0092	0	0	25.6815	0	25.6815	-32.1683	-8.53818	-30.8509	-28.8913	-26.6354	4.6843	11.9614	0	-13.5555	-1.66413	0	-4.71196	-4.71196	-8.22905	0.715423	0	0	0	0	0	0	0	0	8.63036	0	0	-6.95965	-2.09753	-8.8479	-23.6034	-2.34816	-5.61019	0	8.10529	2.07108	-23.6034	-22.7387	-27.1711	0	2.55931	0	0
hsa-miR-377	0	12.7839	0.0809539	0	25.6564	0	25.6564	-35.0857	-8.08937	-33.1011	-29.7128	-29.8866	4.76863	12.036	0	-16.9998	-2.464	0	-3.88546	-3.88546	-11.1668	1.44635	0	0	0	0	0	0	0	0	9.96593	0	0	-8.05623	-2.59738	-9.6206	-27.9636	-2.85629	-5.6581	0	6.45416	2.17051	-27.9636	-26.7479	-30.381	0	3.64744	0	0
hsa-miR-377*	0	0	0	0.682568	8.40765	0	8.40765	-34.0611	-10.3887	-26.852	-27.9719	-26.9047	0.969732	2.99569	0.29104	-6.66309	-1.3211	0	-5.21261	-5.21261	-8.08072	0	0.442497	0	0	0	0	0	0	-0.277824	0.241761	-0.779795	0	-6.16827	-2.25965	-6.068	-21.0317	-4.10005	-5.35598	0	5.58828	0.435033	-21.0317	-20.0009	-10.8917	0.853596	0	0	0
hsa-miR-378	0.953645	3.47141	0	3.47144	6.48254	0	6.48254	0	0	0	0	-0.144441	2.46615	0	1.15828	0.201121	1.97541	1.05012	0	0	-1.83361	0	0	1.51688	0.782019	1.37819	3.45623	5.76309	0.825658	0	0	0	0	0	0	0	0	0	0	1.3029	1.48056	7.36985	0	0	0	0	0	0	1.66015
hsa-miR-378*	0.852136	3.14722	0	4.65429	5.38191	0.451273	5.38191	-0.301237	0	0	0	-0.240413	2.2487	0	0.70302	0	0.37877	1.2006	0	0	-1.66141	0	0	1.09151	0.461304	0.941186	4.14431	5.86437	1.58463	0.846491	0	0	0	0	0	-0.215827	0	0	0	0.869291	0.159762	5.01756	0	0	-0.657521	0	0	0	0.813322
hsa-miR-379	0	11.3654	0	0	24.55	0	24.55	-45.6109	-10.0686	-46.7282	-42.5817	-38.6925	5.85703	10.9849	0	-19.0373	-3.01181	0	-6.27345	-6.27345	-13.0632	0	0	0	0	0	0	0	0	0	6.66782	-0.0694568	-0.96929	-10.4672	-3.72423	-13.0188	-37.3538	-4.7081	-7.15785	0	5.55259	1.06617	-37.3538	-36.2772	-31.1563	0	1.63197	0	0
hsa-miR-381	0	11.4479	0.0809539	0	24.1988	0	24.1988	-38.1638	-10.0903	-40.3699	-36.3511	-34.0683	4.41317	11.5795	0	-13.762	-2.02509	0	-5.38829	-5.38829	-10.8643	0.0677681	0	0	0	0	0	0	0	0	6.59675	0	0	-10.6133	-2.71197	-11.2444	-32.3226	-4.35921	-5.99066	0	5.82376	1.835	-32.3226	-31.2894	-25.6902	0	1.99827	0	0
hsa-miR-382	0	9.71922	0	-0.278163	22.1374	-0.921397	22.1374	-53.3099	-10.8529	-51.7063	-47.9692	-42.0693	3.61012	10.2671	0	-20.4051	-3.51695	0	-7.75049	-7.75049	-12.0041	0	0	0	0	0	-5.44112	-6.02339	0	-1.16576	7.3927	-2.27983	-1.33127	-11.2833	-4.23934	-13.2621	-40.0599	-5.33841	-7.53502	0	5.2542	1.09381	-40.0599	-38.9736	-30.4413	0	1.72003	-0.0583379	0
hsa-miR-409-3p	0	10.2377	0	-0.669533	22.0737	0	22.0737	-41.086	-8.87042	-40.3252	-36.3779	-32.7175	5.26605	11.1636	0	-18.7488	-1.66674	0	-5.32103	-5.32103	-10.3938	0.087713	0	0	0	0	-0.843933	-0.647274	0	-0.0489676	6.60454	-0.833226	-0.306283	-8.33918	-2.32614	-9.9868	-31.765	-3.30607	-6.495	0	6.00601	1.49528	-31.765	-30.7765	-30.1507	0	1.80245	0	0
hsa-miR-409-5p	0	8.87422	0	-1.35927	20.7607	-0.131752	20.7607	-45.6576	-10.4681	-41.2533	-41.0778	-37.7985	3.33593	9.55478	0	-26.3499	-3.97039	0	-5.56768	-5.56768	-9.92612	0	0	0	0	0	-2.96785	-5.35468	0	-1.28632	6.25167	-2.38324	-1.64979	-7.2102	-4.85124	-10.5615	-34.2505	-5.23941	-6.44254	0	5.38245	0.882276	-34.2505	-33.3367	-38.3827	0	1.31392	-0.474648	-0.133732
hsa-miR-410	0	11.1755	0	-1.3348	21.8205	0	21.8205	-40.1035	-10.3791	-37.118	-37.7601	-33.0371	3.97999	10.6931	0	-17.478	-2.54005	0	-4.86095	-4.86095	-9.89407	0	0	0	0	0	0	0	0	0	7.36755	0	-0.135198	-7.74429	-3.67173	-10.6161	-32.3921	-3.60639	-5.81453	0	4.04819	1.0026	-32.3921	-31.4848	-29.8082	0	1.6221	0	0
hsa-miR-411	0	11.199	0	0	20.7943	0	20.7943	-51.3989	-10.5301	-51.7985	-47.6346	-46.8333	3.39989	9.93693	0	-22.1007	-4.50872	0	-7.51861	-7.51861	-12.4064	0	0	0	0	0	0	0	0	0	6.33601	0	0	-11.2044	-5.24636	-14.3559	-42.9925	-5.7021	-7.97572	0	4.61581	1.59577	-42.9925	-41.943	-33.7649	0	2.04721	0	0
hsa-miR-411*	0.738169	0	0	0	0	0	0	0	0	0	0	0	0	-1.32709	0.582518	0	0	0	-0.329374	-0.329374	0	0	0	1.30546	1.59127	0.944622	0	0	0	0	-0.103934	0	0	0	0	0	0	0	0	0.908548	-0.328975	-1.19784	0	0	0	0	-0.897731	0	0
hsa-miR-421	0.544049	0	0	0	0	0.697503	0	11.7751	2.71136	14.1855	13.6331	14.6926	0	-2.98052	0.644949	3.97729	0	0	1.44032	1.44032	2.31906	0	0	1.28282	1.67051	0.706351	0	0	0	1.58835	-0.616908	1.75343	0	3.44562	0.267388	1.9495	13.6045	1.85781	2.12083	1.02469	0	-0.715925	13.6045	12.8002	8.11251	0	-0.805869	0	0
hsa-miR-422a	0	20.6419	-0.0824103	0	20.8617	0	20.8617	0	0	0	0	0	8.38081	7.21374	0	0	0	0	0.256331	0.256331	0	0.527292	0.0587395	0	0	0	0	0	0	0	8.08638	0	0	0	0	0	0	0	0	0	6.99709	2.59518	0	0	0	0	0.593337	0	0
hsa-miR-423-3p	0	-4.78635	-0.380894	-4.67819	-5.17489	-3.35801	-5.17489	0.545576	0	0	0	1.04338	-3.48568	-0.200901	0	0	0	-7.90648	0	0	0.778534	-1.58206	0	0	0	0	-21.2947	-25.5318	-3.89771	-3.73189	-0.204411	-3.45326	-3.0455	0	-0.0624039	0	0	0	0	0	-0.305532	-3.77988	0	0	1.66789	0	-0.384868	-7.41513	-3.86417
hsa-miR-423-5p	0	-7.63085	0	-1.62112	-7.36253	0	-7.36253	0	0	0	0	0	-4.35315	-0.638057	0	0	-1.36118	0	0	0	0.620622	-0.645484	0	0	0	0	-0.407619	-1.03558	0	0	-2.03641	0	0	-0.181815	-1.30084	-0.0280712	0	0	0	0	-0.859129	-4.54645	0	0	0	0	-2.67497	0	0
hsa-miR-424	-1.3438	4.10494	2.93166	-0.352405	2.86247	2.0382	2.86247	-3.34091	0	-2.24501	-1.82713	-3.35636	0.427803	2.72991	-1.25338	-1.26901	0	1.78681	0	0	-0.396082	0	0	-1.84108	-2.49639	-1.11037	8.61119	8.69702	0.42564	0.688979	0.502418	1.12202	2.15083	0	0	0	-5.29134	0	0	-1.00455	0	0	-5.29134	-5.56774	-4.82148	0	3.0155	3.48605	2.00319
hsa-miR-424*	0	3.09775	-0.17869	0	5.14427	5.35945	5.14427	0	0	0	0	0	1.16762	0.938141	0	0	0	4.93503	0.155463	0.155463	0	0	0	0	0	0	11.8797	16.3202	1.88227	3.42675	2.18352	3.04293	1.29656	0	0	0	0	0	0.214191	0	0	0	0	0	0	0	0	5.7824	0.830151
hsa-miR-425	0	-6.88093	0	-5.39993	-9.70971	-6.22852	-9.70971	0	0	0	0	0	-6.54971	-2.4281	0	0	0	-25.2467	0	0	0	-0.206102	0	0	0	0	-41.7523	-42.6736	-15.4985	-5.643	-2.10466	-4.23903	-0.0868592	0	0	0	0	0	0	0	-1.3624	-2.12092	0	0	0	0	-0.178248	-4.54601	-7.19828
hsa-miR-425*	0.492584	-5.60373	-0.00914501	0	-3.71051	0	-3.71051	0	0	0	0	0	-2.22844	-3.42322	0.487496	2.8928	0.0845282	0	0	0	0	-0.249668	-0.114857	0.547493	0.881519	0.588831	0	0	-0.155204	0	-2.58662	0	0	0	0	0	0	0	0	0.503329	-0.377868	-1.99511	0	0	4.81932	0	-1.72283	-0.202587	-0.868961
hsa-miR-429	0	-4.31937	0	-2.18037	-16.6253	-1.06435	-16.6253	3.09479	0	2.90666	0.525498	1.32862	-11.338	-9.71472	0	0	0	-15.8142	1.06953	1.06953	2.19772	0	-0.282509	0.0229351	0.14108	0	-17.4405	-19.3715	-12.3817	-0.589389	-2.13265	0	0	0	0	0	3.49209	0	1.55401	0	-4.7427	-2.86121	3.49209	3.20985	4.62196	-0.554812	0	-2.70369	-6.20816
hsa-miR-431	0	1.80008	0	0	4.17439	0	4.17439	-19.1555	-3.09675	-16.3883	-15.4196	-15.6791	2.14209	1.87759	0	-3.10936	0	0	-1.50269	-1.50269	-5.09392	0	0	0	0	0	0	0	0	0	3.45134	0	0	-1.39083	0	-0.710188	-11.813	-0.00139162	-2.84222	0	2.82721	0	-11.813	-10.7319	-11.2426	0	0	0	0
hsa-miR-431*	1.62489	0	0	0	0	0	0	58.3757	8.10491	55.8735	58.639	52.6132	0	-0.305236	1.90067	27.0283	12.1456	0	6.01345	6.01345	5.31397	0	0	2.64445	3.74002	1.40837	0	0	0	0	-3.11453	0	0	15.2069	13.9476	28.4287	48.2257	6.18531	6.4254	1.75579	0	-0.17805	48.2257	47.2343	38.9808	0	-0.292052	0	0
hsa-miR-432	0	-0.151746	0	-5.55528	-3.62332	-3.10551	-3.62332	-16.4854	-4.35176	-14.2142	-18.6505	-12.6619	-0.204921	0	0	-12.8076	-4.09775	-0.481046	-2.01454	-2.01454	-0.262992	0	0	0	0	0	-13.5925	-17.7986	-0.227474	-3.27579	0	-3.99166	-3.9933	-2.76589	-4.92944	-5.87972	-12.8833	-2.56881	-1.56637	0	0	0	-12.8833	-11.7426	-7.45833	0	0	-7.02567	-2.99526
hsa-miR-433	0.0531659	0.362074	0	0	3.59001	0	3.59001	-5.34725	-3.67667	-4.23383	-3.61171	-4.37758	0.297311	2.43077	0	0	0	0	-1.48859	-1.48859	-2.44448	0	0	0.592698	0.867284	0.248561	0	0	0	0	0	0	0	0	0	0	-5.2834	-1.46222	-0.521116	0.214335	3.41071	-1.06419	-5.2834	-4.92144	0	0	0	0	0
hsa-miR-449a	0	-1.93104	0	0	0	0	0	0	0	-1.69666	0	0	0	0	0	0	0	-0.635045	-0.0696234	-0.0696234	0.309371	0	0	0	-0.0330082	0	-2.60021	-1.99284	-0.955491	0	0	0	-0.0668382	0	-0.330644	-1.48701	0	0	-1.15189	0	0	0	0	0	0	0	0	0	0
hsa-miR-449b	0	-0.583247	0	0	0	0	0	0	0	0	0	0	0	0	0	0	0	0	0	0	0	0	0	0	0	0	0	0	0	0	0	0	0	0.83482	0	0	0	0	0	0	0	0	0	0	0	0	0	0	0
hsa-miR-450a	-1.7738	3.76668	3.77999	-4.01821	5.32978	0	5.32978	-46.4246	-7.1252	-42.4338	-43.1557	-42.5454	1.38786	3.37099	-1.12616	-18.1636	-5.71992	0	-5.03284	-5.03284	-7.37765	0.991016	0	-2.41701	-3.43867	-1.4427	-2.92345	-3.19553	0	0	3.16534	0	0	-11.2611	-6.54829	-15.31	-39.4927	-4.39834	-5.42088	-1.79275	1.01942	0.771654	-39.4927	-39.8245	-29.5523	0	3.72656	0	0
hsa-miR-451	0	0	0	0	0	0.0883127	0	-19.8486	-5.91445	-16.1013	-20.0912	-18.0977	0	0	0	-6.78219	-1.73249	0	-1.53006	-1.53006	-3.28585	0	7.26425	0	0	0	0	0	0	0	0	-0.748531	-1.1142	-4.35253	-3.25394	-5.89184	-16.4747	-4.39834	-1.90548	0	0	0	-16.4747	-16.138	-9.75018	7.7782	0	0	0
hsa-miR-452	0	0.580681	0	4.11032	5.12696	13.1903	5.12696	0	0	0	0	-0.629432	2.48773	0	0	0	-0.284248	25.5968	0	0	0	0	0	0	0	0	45.3992	55.0547	17.3477	12.4948	0.515698	8.36185	4.91976	0	-0.346242	-0.168918	0	0	0.455865	0	0.213695	2.36512	0	0	-0.301526	0	0	10.5856	11.3821
hsa-miR-454	0	-6.14954	0	0	-18.5552	0	-18.5552	52.4012	14.855	42.9646	45.9719	39.9289	-4.23696	-9.75901	0	15.0515	2.65866	0	6.20798	6.20798	13.9587	0	0	0	0	0	0	0	0	0	-5.08145	0	0.129935	9.417	3.49349	11.0397	34.2303	6.45742	7.06728	0	-4.12525	-3.51763	34.2303	33.3378	23.6357	0	-0.890632	0	0
hsa-miR-454*	0	0	0	2.48253	0	1.43794	0	0	0	0.154485	0	0	0	0	0.151614	0	0	7.79736	0	0	0	0	0	0.353573	0.665352	0	12.571	12.0771	1.16852	1.21416	0	0	0	0	0	0	0	0	0	0	-0.134397	-0.437415	0	0	0	0	0	0	0
hsa-miR-455-3p	1.07256	2.5739	0	6.01904	2.61537	0	2.61537	1.59735	0	0.154485	1.19335	0	1.58021	0	0.628822	0	0.470631	0	0.513403	0.513403	0	0.395566	0	0.786958	0.970425	0.78143	0	0	0.219667	0	0	0	0	0	0.644212	0	0	0	0	1.12209	0.407058	0.483405	0	0	0	0	0	0	0
hsa-miR-455-5p	1.47939	1.20128	0	0.668705	1.60237	0	1.60237	16.5034	2.53783	18.6529	18.69	12.8024	0	0	0.865849	3.70179	4.65392	0	3.70219	3.70219	0.938192	0	-0.0687203	0.995488	1.66759	1.09157	0	0	0	0	-0.459639	0	0	1.79373	4.69621	6.05334	14.6085	2.21825	1.77202	1.47941	0	0.257048	14.6085	14.6738	4.48774	0	0	0	0
hsa-miR-483-3p	-2.36574	6.05006	0.0570972	0	8.60248	0	8.60248	-35.2245	-6.34167	-37.3365	-39.5173	-32.5835	1.90048	7.75768	-1.29932	-9.8415	-4.36518	0	-3.54441	-3.54441	-5.20067	0	0.87184	-3.14301	-4.39959	-2.22453	0	0	0	0	4.88104	0	0	-8.61569	-5.10091	-11.9167	-29.9094	-5.26759	-4.61711	-2.5861	1.14586	0.621642	-29.9094	-28.9884	-17.0533	1.15983	2.04696	0	0
hsa-miR-483-5p	0	17.6396	-0.0548672	0	19.9752	0	19.9752	0	0	0	0	0	8.37707	9.1207	0	0	0	0.381065	0	0	0	0.156868	0	0	0	0	0	0	0.162169	0	9.73912	0	0	0	0	0	0	0	-0.251811	0	5.64745	2.86879	0	0	0	0.00507876	1.36046	0.424333	0
hsa-miR-484	0	-10.7402	-1.57265	0	-8.30922	-1.11859	-8.30922	2.55892	0	4.4001	2.75817	4.15375	-3.90344	-4.86321	0	0.661882	0.548355	-3.48862	0	0	1.00382	-1.21761	0	0.0816705	0	0	-5.60786	-7.88799	-2.51778	-0.100329	-6.19986	0	0	0.00925758	1.44015	2.52131	2.95083	0	0.911925	0	-1.72254	-2.04199	2.95083	3.37133	6.80455	0	-3.71626	-1.15286	-2.11553
hsa-miR-485-3p	0	11.4965	0	0	16.0156	0	16.0156	-37.3422	-10.9753	-37.398	-37.656	-33.0074	4.6591	7.26392	0	-10.3203	-2.27745	0	-5.36152	-5.36152	-9.97164	0.302299	0	0	0	0	0	0	0	0	5.95624	-0.0573873	0	-7.68576	-3.09823	-9.87164	-25.2545	-5.33436	-7.08607	0	2.90367	1.37916	-25.2545	-24.4378	-22.0548	0	2.27447	0	0
hsa-miR-485-5p	0.0409215	2.03415	0	0	5.14288	-2.09269	5.14288	-30.1543	-10.8626	-24.7157	-24.4622	-24.4826	0.425929	2.36459	0	-6.57818	-0.0855389	0	-3.58689	-3.58689	-6.43974	0	0	0	0	0	-2.90066	-4.14908	-0.788737	-2.082	0.321563	-3.30037	-2.09245	-5.82708	-1.25464	-4.23262	-20.1662	-4.31487	-5.69228	0	3.31165	0	-20.1662	-19.0896	-10.8204	0	0	-2.14061	0
hsa-miR-486-5p	0	3.07347	0	0	7.2685	0	7.2685	-33.1719	-10.0507	-23.6989	-29.5134	-25.1661	0.753209	2.73698	0	-8.48697	-0.994604	0	-5.14786	-5.14786	-3.91791	0	7.11195	0	0	0	0	0	0	-0.114362	0.460881	-1.64774	-0.759397	-6.75041	-1.69992	-5.64572	-25.8055	-4.08796	-3.7742	0	2.21017	5.98959	-25.8055	-24.9107	-11.9605	7.62562	0	0	0
hsa-miR-487a	0	9.39439	0.699759	0	11.9068	0	11.9068	-25.6944	-7.13016	-23.4935	-22.8104	-22.0168	3.89244	5.44478	0	-8.06553	-0.889942	0	-1.92956	-1.92956	-7.87507	0.275672	0	0	0	0	0	0	0	-0.0441666	6.3937	-0.471026	0	-3.57333	-1.52889	-4.90926	-17.5677	-1.91724	-5.52878	0	2.12417	0.986833	-17.5677	-16.4222	-15.8837	0.102521	1.95058	0	0
hsa-miR-487b	0	6.70188	0	-0.0254705	15.1227	0	15.1227	-49.5513	-11.2589	-48.2192	-43.6989	-39.4998	2.11499	9.8155	0	-21.3123	-4.90314	0	-6.17197	-6.17197	-9.44561	0	0	0	0	0	-0.635097	0	0	0	6.35116	-0.21144	-0.287304	-8.64319	-5.76012	-13.5528	-35.9186	-5.88565	-5.24916	0	3.07706	0.942889	-35.9186	-34.9349	-32.9524	0	0.766015	0	0
hsa-miR-489	0	0	0	0	0	0	0	-40.0688	-8.65909	-31.5575	-31.1975	-31.9508	0	0.0949634	0	-17.4297	-3.0496	0	-5.67973	-5.67973	-7.08906	0	0.408531	0	0	0	0	0	0	0	0	0	-0.312108	-9.60725	-4.33065	-12.9477	-28.7912	-6.32289	-2.95003	0	0	0	-28.7912	-27.8784	-24.8336	0.817436	0	-0.633204	0
hsa-miR-490-3p	0	0	0	-12.1558	-5.2983	-5.25348	-5.2983	1.7974	0	5.13182	1.51035	1.82059	-2.28815	-1.14932	0	1.38634	0	-18.7454	0	0	1.59721	0	0	0	0	0	-34.0608	-35.0908	-11.1955	-3.04724	-0.313533	-2.47475	-0.367381	0	0	0	3.21619	0	0	0	0	-1.08902	3.21619	2.59386	4.47439	0	0	-6.24953	-9.2818
hsa-miR-490-5p	0	0	0	-11.8887	0	-0.200857	0	14.1111	4.66602	13.2672	10.3199	13.3612	0	0	0	7.05238	0	-5.66572	2.1155	2.1155	3.09769	0	0	0	0	0	-12.0962	-10.8484	-2.35534	-0.2476	0	-0.696681	0	1.93943	0	2.01347	12.3906	1.91973	2.18078	0	0	0	12.3906	11.6191	11.3575	0	0	-1.12997	-3.88302
hsa-miR-491-3p	0.0197432	0.696531	0	0	0	0.0425173	0	0	0	0	0	1.14325	0.451487	0	1.05694	1.92395	2.06268	1.34064	0	0	0	0	0	0.797512	1.20852	0.296457	0.587569	1.34542	0	0.292381	0	0	0	0.00669121	1.56559	1.93613	0.614513	0	0	0.247555	-0.271413	0.481876	0.614513	0.531281	2.55471	0	0	0	0
hsa-miR-491-5p	0	-2.22593	0	0	-2.92454	-1.83137	-2.92454	0	0	0	0	0	-1.81219	-3.47422	0.85981	0	0	-4.43939	0	0	0	0	0	0.672518	1.11908	0.135361	-8.47757	-10.7176	-4.06712	0	-0.636094	-0.00601036	-1.04299	0	0	0	0	0	0	0.0851079	-0.972594	-1.54487	0	0	0	0	-0.332722	-2.26548	-3.75403
hsa-miR-492	0	-2.63094	0	-4.42372	-4.36757	-1.09484	-4.36757	20.3395	3.15329	17.5585	16.806	19.5524	-1.3351	-0.00797727	0	3.58716	-0.00264657	-1.58661	1.2058	1.2058	4.22532	0	0	0	0	0	-5.5274	-7.48484	-1.18295	-0.403366	0	0	-0.242788	1.81566	0.616526	4.16555	17.0161	1.50059	3.00169	0	0	-3.97016	17.0161	16.5459	7.41769	0	0	-2.32705	0
hsa-miR-493	-0.842767	5.09959	0	0	0	0	0	0	0	0.716824	0	0.63664	0	0.472868	-0.885277	0	0	0	0.771299	0.771299	0	0	0	-0.743531	-1.35488	-1.37185	0	0	0	0	2.1489	0	0	0	0	0	0	0	0.840507	-1.27711	1.96753	0	0	0	0	0	0	0	0
hsa-miR-493*	0	5.4529	0.0809539	0	15.0195	0	15.0195	-61.2336	-15.0643	-61.6698	-61.2284	-54.1566	0.897806	7.12287	0	-25.2564	-4.52879	-3.14996	-5.1065	-5.1065	-9.54251	0	0	0	0	0	-4.20912	-4.26033	-0.125849	0	5.06436	-0.0417792	-0.516394	-12.8398	-5.34072	-18.4593	-49.8406	-5.99036	-8.34755	0	4.14156	0.308011	-49.8406	-48.7523	-37.3979	0	0.664635	-0.104797	0
hsa-miR-494	1.00203	0	0	0	0	0	0	21.921	2.22414	26.5173	24.5184	24.8099	0	0	1.57201	16.8227	7.05931	0.351089	1.27956	1.27956	0.507945	0	0	0.907337	1.57263	1.04142	1.13716	1.26755	0	0	-0.299194	0	0	5.02483	7.621	11.4667	30.5143	2.03175	4.73705	1.44479	0	0	30.5143	30.6646	19.1059	0	-0.304887	0	0
hsa-miR-495	0	9.74146	0.220553	0	12.0047	0	12.0047	-21.0754	-3.37904	-26.5018	-21.1546	-22.3759	1.29614	6.70637	-0.0849276	-11.649	-2.64283	0	-1.39945	-1.39945	-4.93213	0.767897	0	-0.251186	-0.424653	-0.0301737	0	0	0	0	6.04793	0	0	-4.80066	-2.9244	-8.53282	-20.428	-1.81949	-4.26437	-0.00794818	2.10098	1.02473	-20.428	-19.9037	-22.8383	0	1.92463	0	0.238103
hsa-miR-497	0	0	0	0	0	0	0	-27.8595	-8.98002	-30.9373	-28.9666	-29.5019	0	0.27749	-0.151054	-9.54272	-5.65242	-0.393432	-3.27073	-3.27073	-6.3893	0	0	-0.260268	-0.478425	-0.0112696	-2.23502	-2.71713	0	-0.396709	0	-0.797535	-0.49358	-6.79011	-6.84856	-14.0956	-28.0105	-7.39245	-5.22355	-0.0900004	0	0	-28.0105	-27.1014	-14.6339	0	0.160827	-1.10098	-0.786455
hsa-miR-498	-1.67248	6.10588	0	0	3.48436	0	3.48436	0	0	0	0	0	2.77389	3.45496	-1.15554	0	0	1.39952	0	0	0	0	0	-1.49859	-1.7736	-1.40648	0	0	0.385104	0	4.05602	0	0	0	0	0	0	0	-0.482	-1.76906	3.04606	0.545597	0	0	0	0	0	0.424333	0
hsa-miR-499-5p	-0.381608	-1.07865	0	0	-2.16984	0	-2.16984	-11.142	-3.43732	-13.0372	-15.3434	-11.6938	0	0	-0.130087	-10.6295	-4.16278	0	-1.09967	-1.09967	-0.392668	0	0	-0.182544	-0.564719	-0.329455	0	-0.245171	0	0	0	-0.0186039	-0.160463	-0.999629	-5.19786	-6.40528	-12.9547	-2.52916	-3.20381	-0.697078	-0.29343	0	-12.9547	-12.7645	-9.20591	0	0	0	0
hsa-miR-500	0	-0.956138	0	0	-0.366319	0	-0.366319	0	-0.0161319	0	0	0	0	-0.592413	0	0	0	0	-0.10521	-0.10521	0	-0.187962	0	0	0	0	0	0	0	0	1.09777	0	-0.759491	0	0	0	0	-0.556868	-0.222145	0	0	0	0	0	0	0	0	0	-0.200781
hsa-miR-500*	0	-2.32861	0	9.4882	-1.01066	6.23242	-1.01066	12.2821	3.19595	12.4025	10.81	9.98758	0	-1.62136	0	3.34874	0.262944	11.0506	1.77442	1.77442	0.416081	0	0	0	0	0	33.713	40.2854	4.48599	7.18464	-1.76387	6.55796	4.17916	1.64249	0	1.46413	9.98658	1.98535	3.4213	0	-2.99249	0	9.98658	9.17133	6.0039	0	0	9.18982	5.53616
hsa-miR-501-3p	0	0	0	0	0	0	0	55.1068	12.5807	48.9369	48.7237	46.191	0	-0.734484	0	22.0321	4.42333	0	6.83629	6.83629	10.8079	0	0	0	0	0	1.1607	1.11957	0	0	0	0	0.784775	11.1306	5.37616	15.5248	36.4547	6.96498	6.67501	0	0	0	36.4547	35.478	31.2577	0	0	1.76882	0
hsa-miR-501-5p	0	-4.22252	-1.15368	0	-1.13143	0	-1.13143	0	0	0	0	0	0	-0.909569	0	0	0	0	0	0	0	-0.479128	0	0.1402	0.55624	0	0	0	0	0	-1.18615	0	-0.512956	0	0	0	0	-0.00562001	0	0	0	-1.21168	0	0	0	0	-0.829769	0	-1.3467
hsa-miR-502-3p	0	-1.78529	0	12.17	0	7.26633	0	4.86053	0.606919	5.47258	4.46138	3.04816	0	0.0753961	0	0	0	15.6146	0	0	0	0	0	0	0	0	42.9726	48.5215	7.09087	8.36491	-1.01299	6.9005	4.68164	0.193111	0	0	3.57618	0.368138	2.39992	0	-2.25785	0	3.57618	2.92728	2.11831	0	0	8.78648	7.25135
hsa-miR-502-5p	0	0	0	8.89584	-0.73368	8.2152	-0.73368	15.584	4.50921	18.3555	16.6672	12.5872	0	-3.18406	0	6.40095	0.344822	15.3183	5.06069	5.06069	2.71324	0	0	0	0	0	28.8726	38.2669	5.12466	8.80153	-0.584333	8.52658	3.09779	4.15389	0.223302	3.2718	13.4025	0.658008	3.25141	0	-2.06468	0	13.4025	12.6631	11.2496	0	0	3.87959	4.19739
hsa-miR-503	0	6.25413	1.87147	1.17907	4.89956	0.353773	4.89956	0	0	0	0	0	0.663264	1.54684	0	0	0	1.04916	0	0	0	0.805382	0	0	0	0	2.2829	3.50381	1.71984	0	0.930761	0	0.848681	0	0	0	0	0	0	0	3.38583	0	0	0	0	0	3.14323	3.43792	0
hsa-miR-505	1.19828	0	0	6.93563	0	9.28226	0	15.7649	4.1541	17.6617	17.2024	13.9245	0	-1.80637	0.408748	3.8204	0	7.43676	3.33335	3.33335	2.16313	0	0	0.862465	1.19713	1.06057	26.4259	35.6196	3.41096	10.3011	0	9.34301	4.46651	2.50615	0.150343	1.77664	13.9322	2.23016	3.21378	1.3677	-0.952185	0	13.9322	13.3689	6.15451	0	0	9.24692	2.12364
hsa-miR-505*	0.351843	0	0	0.552205	-2.19401	4.91413	-2.19401	32.2412	7.45545	31.6099	30.198	26.7763	0	-2.95501	0	10.5533	0.660559	3.40235	5.4813	5.4813	7.39357	0	0	0.329969	1.02068	0.547965	18.4556	24.1325	1.89076	5.01952	0	5.44417	4.34177	7.20988	1.39583	8.18643	26.2854	3.44029	4.5168	0.838501	-0.597813	0	26.2854	25.0014	14.6959	0	0	6.27151	1.2869
hsa-miR-510	0	0	0	0	0	0	0	7.71136	0	12.1302	6.97346	9.84697	0	0	0	8.15101	0	0	0.8268	0.8268	1.83274	0	0	0	0	0	0	0	0	0	0	0	0	2.3742	0	2.03875	8.12154	0	1.76842	0	0	0	8.12154	7.40175	9.89406	0	0	0	0
hsa-miR-512-3p	0	0	-1.50116	0	0	0	0	-3.23293	0	-2.14742	-2.32115	-3.37984	0	0	0	-0.441328	0	0	-0.0746914	-0.0746914	0	-0.0454935	3.47961	0	0	0	0	0	0	0	0	0	-0.153111	-1.05626	0	0	-3.82208	0	0	0	0.490628	0	-3.82208	-3.88326	-3.09927	1.91432	-0.296313	0	0
hsa-miR-513a-5p	0	0	0	0	5.1471	0.0436218	5.1471	4.13448	0	7.16727	10.9926	9.78674	1.30723	0	0.0957031	10.1352	3.65172	0	0.161071	0.161071	0	0	0	0	0	0.0398909	0	0	0	0.27091	0	0.548264	0	1.20342	3.50873	4.61806	10.1398	0	1.13899	0	3.19743	0	10.1398	9.5874	7.848	0	0	0	0
hsa-miR-513b	0.424785	0	0	0	7.40518	0	7.40518	0	0	0	0.826352	0	1.56273	0.169185	1.36247	3.35191	2.08761	0	0	0	0	0	0	0.479043	0.751255	0.744281	0	0	0	0	0	0.221549	0	-0.258162	1.49062	1.15688	1.45673	0	0	0.687832	4.16105	0	1.45673	1.25969	1.20852	0	0	0	0
hsa-miR-513c	0.148258	0	0	2.27483	0.667378	1.45569	0.667378	7.54775	0.668705	14.2232	10.3732	12.5832	0.109878	0	1.07349	9.06478	3.42926	8.05298	1.41093	1.41093	0	0	-0.623927	0.388442	0.506908	0.236503	17.1731	20.5275	1.46945	2.39802	0	2.93131	1.16585	1.98496	2.79132	5.5758	13.2395	0.391516	1.9045	0.221157	1.04874	0	13.2395	13.2665	10.4541	-1.12459	0	2.53863	1.74119
hsa-miR-516a-5p	0	1.76141	0	0	0	0.035227	0	19.1123	3.56836	17.5393	18.4769	16.5914	0.440155	0	0	3.20704	0.950851	0	2.25405	2.25405	2.29065	0	0	0	0	0	0	0	0.653413	0.452023	-0.284247	1.2062	0	2.13903	1.82273	3.55645	14.463	2.06401	2.7477	0	0	1.69416	14.463	13.7325	5.26531	0	0	0	0
hsa-miR-516b	0	1.26025	0	0	1.62032	0.0159219	1.62032	7.35902	0.523508	8.20048	9.03256	9.92442	1.3954	0.42326	0	1.78243	0	7.15127	1.67969	1.67969	1.00495	0	0	0	0	0	6.17854	8.43527	6.31078	0	0.149779	0.178344	0	1.16796	0	0.553337	6.79655	0	0.488112	0	1.94603	0.0841724	6.79655	6.48974	0	0	0	1.37478	0.574766
hsa-miR-517a	1.10686	0	0	0.501507	0	0.949387	0	37.768	6.95663	27.8693	30.8913	26.9871	0	-1.246	0.486121	12.1302	3.07406	3.49248	4.7923	4.7923	5.24245	0	0	1.2649	1.98895	0.937306	8.70113	11.0972	1.64299	1.3251	-0.75997	1.19145	1.26993	4.50224	4.53392	8.74241	24.7414	2.43926	4.1214	1.30014	0	0	24.7414	23.7731	16.6753	0	-0.318431	2.08799	1.57981
hsa-miR-517b	2.29423	0	-0.157268	3.5207	-2.74358	3.5521	-2.74358	26.2219	4.7492	20.4856	23.2802	19.8942	0	-1.49473	1.29865	2.70135	2.12989	11.1596	3.71939	3.71939	3.30024	-0.0658222	0	1.61674	1.70907	1.91456	22.9312	27.0831	5.82352	5.01485	-1.00324	4.64775	0.856905	2.91239	2.05413	4.63071	17.0437	1.76651	2.57543	2.33556	0	0	17.0437	16.1635	7.36004	0	-1.93605	3.51675	4.03688
hsa-miR-517c	0.558817	0	0	0	0	0	0	39.0594	7.96806	33.1185	34.1849	29.1429	0	-0.828288	0.0961391	13.6086	4.20201	1.23884	5.54234	5.54234	6.69627	0	0	0.960874	1.673	0.54442	4.52315	4.57524	0.353559	0	-0.75997	0	0.598977	6.17949	5.3367	11.4481	29.5044	3.27065	5.52165	0.878494	0	0	29.5044	28.6289	19.7682	0	-0.23966	0	0.664419
hsa-miR-518c*	0	13.539	0	0	14.1664	0	14.1664	0	0	0	0	0	5.67729	6.81769	0	0	0	2.07608	0	0	0	0	0	0	0	0	1.3694	2.19147	0.946758	0	8.65166	0	0	0	0	0	0	0	0	0	4.48604	1.96478	0	0	0	0	0.747495	0.424333	0.413463
hsa-miR-518d-5p	0	6.55048	0	0	4.59364	0	4.59364	0	0	0.61929	1.82199	2.35252	1.63581	2.64056	0	0	0	0	0	0	0	1.57003	0.127372	0	0	0	0	0	0	0	1.54155	0	0	0	0	0.0431312	0.857315	0	0	0	5.04159	0	0.857315	0.676447	0	0.334426	0	0	0
hsa-miR-518e*	0.11962	0	0	0	0	0	0	24.6958	4.94385	21.2673	24.5254	23.6514	0	0	0	7.65935	3.86715	0	3.51609	3.51609	5.39329	0	0	0.207113	0.263466	0.0528615	0	0	0	0	0	0	0	4.9861	4.59579	8.24825	18.0736	2.48973	4.68889	0.431683	0	0	18.0736	17.1994	10.5485	0	0	0	0
hsa-miR-518f*	0	0.910342	0	0	0	0	0	8.29168	0	8.11738	10.9395	9.36866	0	0	0	1.12759	0	0.237079	0.548617	0.548617	0.45361	0	0	0	0	0	0.139907	0.999508	0	0	0	0	0	0.234775	0.0184028	0.983793	8.60095	0	1.79456	0	1.79056	0.218715	8.60095	8.21094	1.3093	0	0	0	0
hsa-miR-519a	1.04551	0	0	0	-0.0652321	0	-0.0652321	39.3131	8.01975	32.6622	34.6935	29.1488	0	-2.03904	0.522812	11.8584	4.62349	0.942792	5.2249	5.2249	6.24351	0	0	1.44141	2.33266	1.00378	3.82157	3.90232	0	0	-0.75997	0	0.536692	6.53876	5.81487	11.0847	29.2777	3.7607	4.88319	1.38322	0	0	29.2777	28.4031	19.4234	0	-0.380236	0.275169	0.885944
hsa-miR-519e*	0	11.6822	0	0	22.9091	0	22.9091	-0.209431	0	0	0	0	9.74937	10.3112	0	0	0	0.527321	0	0	-0.561557	0.378931	-0.158037	0	0	0	0	0	0.696161	0	4.81416	-0.242939	0	-0.0354879	0	0	0	0	-0.106657	0	6.65591	4.9335	0	0	-1.06729	-0.365751	0.799179	0	0
hsa-miR-520d-3p	0	-2.19685	0	0	-2.9829	0	-2.9829	0	0	0	-0.489694	0	0	-1.29117	0	0	0	0	0	0	0	-0.226646	0	0	0	0	0	0	0	0	0	0	-1.81515	0	0	0	0	-0.165979	-0.437887	0	0	-1.96069	0	0	0	0	0	0	0
hsa-miR-521	2.40955	0	0	0	0	0	0	37.2714	7.53404	33.5007	35.5518	27.8354	0	-1.21479	1.35196	11.7332	4.18568	1.8712	5.37889	5.37889	5.5585	0	0	2.48472	3.56839	2.21832	8.0118	8.12679	0.356985	0	-0.75997	0	0.622979	6.70735	5.39301	11.9059	30.4267	3.61349	4.73079	2.59392	0	0	30.4267	29.5064	18.577	0	-0.250093	0.594707	1.67016
hsa-miR-522	1.31231	0	0	0	0	0	0	38.3749	7.3778	29.6429	31.5197	28.7688	0	-1.60909	0.837244	11.2008	3.59384	0.645429	5.19048	5.19048	5.95676	0	0	1.85277	2.67776	1.37008	3.06704	3.25692	0	0	-1.09889	0	0.470984	6.12881	5.21285	10.6447	26.0694	3.26463	4.99338	1.76428	0	0	26.0694	25.1707	18.534	0	-0.218185	0.00994521	1.17286
hsa-miR-525-5p	0	0	0	0	0	0	0	21.888	4.71302	21.9896	22.5454	22.1057	0	0	0	7.79095	2.13664	0	3.03183	3.03183	4.51035	0	0	0	0	0	0	0	0	0	0	0	0	5.21836	3.0119	6.93301	18.0073	1.70378	4.2567	0	0	0	18.0073	17.3064	11.6933	0	0	0	0
hsa-miR-526b	0	16.1586	0	0	20.8978	0	20.8978	0	0	0	0	0	7.75768	7.24121	-0.244358	0	0	6.94588	0.0978149	0.0978149	0	0.25535	0	-0.263484	0	0	3.42181	4.16309	6.17637	0	8.77112	0	0	0	0	0	0	0	0	0	6.53265	2.48991	0	0	0	0.133196	0.00139259	0.424333	1.26376
hsa-miR-532-3p	0	-0.182131	0	15.9945	0.0697474	11.4018	0.0697474	8.38535	1.2005	9.74759	8.35188	7.94478	0	-1.65511	0	3.48047	0.0562748	24.1901	2.04795	2.04795	0	0	0	0	0	0	53.3275	63.5033	8.409	12.1765	-0.817463	9.91185	5.25404	0.519876	0	0.784757	6.68647	0.898389	2.31362	0.195141	-1.70187	0	6.68647	5.89409	5.45551	0	0	12.4514	8.90006
hsa-miR-532-5p	0.686068	-2.05735	0	8.83774	-3.86696	6.65692	-3.86696	20.2596	3.40077	18.4064	15.6716	15.8898	0	-5.1527	0.283506	4.94203	0.702799	7.97609	3.34997	3.34997	1.7462	0	0	0.216102	0.781847	0.698299	22.0178	27.99	1.86835	6.88935	-2.57933	6.92366	4.18065	2.57615	0.447747	3.19137	14.0146	1.9909	3.94219	1.04784	-3.7757	0	14.0146	13.3785	11.1603	0	0	5.38862	5.61657
hsa-miR-539	0	11.2056	0	0	16.1664	0	16.1664	-38.3414	-10.2333	-33.04	-30.3106	-31.9354	4.87752	7.96064	0	-14.5347	-3.82179	0	-5.74549	-5.74549	-10.6191	0	0	0	0	0	0	0	0	0	6.62562	0	0	-7.61234	-4.54942	-10.0767	-25.104	-3.75419	-6.89258	0	2.7582	1.68491	-25.104	-24.4227	-23.283	0	2.7307	0	0
hsa-miR-542-3p	-1.74958	4.01846	2.9112	-7.10366	0	0	0	-19.5411	-3.48592	-18.9728	-22.7175	-18.4278	0	0.293083	-0.847482	-12.813	-1.61827	0	-1.78909	-1.78909	-2.19977	0	0	-1.66678	-2.57736	-1.27317	-5.94855	-5.44667	0	0	1.01698	0	0	-4.15339	-2.84262	-6.55871	-22.5034	-1.55013	-2.04695	-1.6997	0	0	-22.5034	-22.3616	-18.8592	0	3.23333	0	0
hsa-miR-542-5p	-1.49899	5.19743	0.995483	-2.83425	3.88063	0	3.88063	-46.3523	-6.7195	-42.829	-46.7582	-37.2709	0.616804	2.74046	-0.578264	-15.5319	-4.90314	0	-5.08508	-5.08508	-8.07592	0	0.643243	-2.08053	-2.5258	-1.33642	-0.351532	-0.158738	0	0	3.11114	0	0	-9.91345	-5.72087	-13.424	-40.4502	-4.09406	-6.1581	-1.66432	2.90321	0.66868	-40.4502	-39.4972	-28.4634	0.994339	2.93176	0	0
hsa-miR-543	0	11.4544	0	0	12.0234	1.48386	12.0234	-19.0037	-2.72612	-19.9383	-16.6363	-19.3376	3.09962	7.40957	0	-9.93337	-0.0778134	3.01014	-2.28173	-2.28173	-5.72235	0.0731603	0	0	0	0	4.72399	6.74033	1.5933	0.116071	4.53505	0.409203	0.799325	-3.25971	-0.899344	-4.53029	-15.6607	-0.989016	-3.84785	0	1.1867	1.4398	-15.6607	-14.9409	-21.4282	0	1.60389	1.62521	1.44091
hsa-miR-545	0	0	0	0	0	0	0	26.9861	5.22402	31.4154	28.988	21.9009	0	-3.57292	0	13.4148	1.95384	0	3.29126	3.29126	7.64315	0	0	0	0	0	0	0	0	0	-1.20755	0.395343	0.0794252	5.17548	2.07845	6.95918	21.7191	2.17542	3.30605	0	-0.46471	0	21.7191	21.274	19.5869	0	0	0	0
hsa-miR-548c-3p	0.19764	-0.889481	0	0	-2.29274	0	-2.29274	0	0	0	0	0	-0.0917509	-1.40921	0.455899	0	0	-2.0153	0	0	0	0	-0.467275	0.225783	0.533166	0	-2.22943	-1.68297	-2.48476	0	-0.605176	0	-1.22182	0	0	0	0	0	0	0	-1.98913	-1.72765	0	0	0	0	-0.231541	-1.50658	-1.70829
hsa-miR-548c-5p	0	-1.26633	0	0	-5.59277	0	-5.59277	0	0	0	0	0	-1.08276	-3.20118	0	0	0	0	0.234541	0.234541	0.426195	0	0	0	0	0	0	0	0	0	-0.254129	0	0	0	0	0	0	0	0	0	-4.53831	-2.37192	0	0	1.85231	0	0	0	0
hsa-miR-548d-5p	0.0869257	0	0	0	0	0.802974	0	5.29954	0	10.3296	7.82343	9.12332	0	-0.927303	1.04362	0.939215	0	0	1.30663	1.30663	1.07707	0	0	0.857663	1.19232	0.283452	0	0.201235	0	0.941218	0	0	0.0940029	0.548769	0	0	6.32728	0	1.92555	0.190759	0	0	6.32728	5.49907	5.9444	0	0	0	0
hsa-miR-550	0	1.57563	0	0	7.79599	0	7.79599	0	0	0	0	0	1.71841	2.56572	0	0	0	0	0	0	0	0	0	0	0	0	0	0.611889	0	0	3.75935	0	0	0	0	0	0	0	0	0	3.14266	0	0	0	0	0	0	0	0
hsa-miR-550*	0.172912	-11.5637	0	0	-20.2718	0	-20.2718	1.94668	0.300222	3.76372	3.21109	1.54913	-4.22842	-8.83241	0	-1.66246	0	0	0.683409	0.683409	0.498644	0	0	0.204406	0.556931	0.428901	0	0	0	0	-5.28303	0	0	0	0	0	1.64214	0	0.869616	0.383836	-4.90166	-1.19993	1.64214	1.42272	1.69785	0	0	0	0
hsa-miR-551b	-2.65986	6.22273	0	0	10.9951	0	10.9951	-28.7714	-7.27158	-23.6264	-22.9517	-22.9905	0.712368	4.95001	-1.64485	-13.1865	-1.84734	0	-2.92413	-2.92413	-5.10487	0	0	-2.24487	-2.23226	-2.61605	0	0	0	0	2.1339	0	0	-5.64622	-2.70844	-8.68825	-20.9756	-5.23764	-3.20836	-2.51635	1.7919	1.88314	-20.9756	-19.9454	-22.5936	0	0	0	1.28407
hsa-miR-557	-0.232906	6.58533	0	0	12.1661	0	12.1661	0	0	0	0	0	4.24876	6.11816	0	0	0	0	0	0	-0.372815	0	0	-0.596908	-1.03964	-0.0653943	0	0	0	0	4.44873	0	0	0	0	0	0	0	-1.18782	-0.510279	4.26951	2.39089	0	0	0	0	0	1.01823	0
hsa-miR-564	-0.255773	13.6008	-0.0809539	0	21.0141	0	21.0141	-25.6707	-8.95731	-22.5922	-19.0715	-19.7873	7.57304	8.01517	0	-7.2392	-2.21433	1.03955	-2.69211	-2.69211	-4.51842	1.28154	0.166179	-0.948412	-1.23181	-0.0610055	0.173634	1.05802	0.562989	0	7.71338	0	0	-7.24039	-3.71079	-10.6819	-19.4478	-3.08446	-2.82819	-0.330701	3.36315	1.64973	-19.4478	-18.3983	-10.9054	0	1.14812	0.0587069	0.986173
hsa-miR-566	-1.35466	10.0095	0	0	4.22237	0.895398	4.22237	0	0	0	0	0	4.5468	4.10049	-1.47798	0	0	2.60628	0.851081	0.851081	0	0	0	-1.63325	-2.30226	-1.88482	2.81315	5.08035	1.40662	0	7.24695	0	0.272787	0	0	0	0	0	0	-1.79042	2.20472	0.941678	0	0	0	0	0	0.424333	1.41273
hsa-miR-572	-0.115701	5.46451	0	0	13.9258	0	13.9258	-8.02928	-5.75175	-6.57053	-5.60822	-4.64589	2.78765	5.89497	0	0	0	0	-0.573754	-0.573754	-2.71269	0	0.0937649	-0.840441	-1.45908	-0.124208	0	0	0	0	4.79847	0	0	-2.07439	-0.836941	-2.78114	-4.45085	-2.21542	-2.78438	-0.0567946	4.87163	0.833211	-4.45085	-3.7427	-2.13222	0.358697	0	0.0108244	0
hsa-miR-574-3p	-1.05148	0	0	-4.08936	0	-8.55433	0	-34.588	-6.88445	-30.8667	-28.6633	-29.1089	-0.747543	0	-0.451398	-18.7633	-8.68749	-10.2502	-4.09246	-4.09246	-1.61886	0	0	-0.385404	-0.421624	-0.733676	-37.2039	-44.7164	-7.7245	-10.076	0	-10.4291	-4.88611	-8.39933	-8.8357	-18.864	-32.3921	-4.8859	-4.6067	-1.14994	-0.0443145	0	-32.3921	-31.4848	-21.9352	0	0	-9.0173	-4.06776
hsa-miR-574-5p	0	-2.45559	0	-1.4989	-5.17135	0	-5.17135	25.6022	3.84061	27.2336	22.4323	25.9709	-1.70881	-2.97311	0	12.1211	1.30284	0	0.78368	0.78368	4.32061	0	-0.0475471	0	0	0	0	0	0	-0.112475	-1.17895	0	0	4.38652	2.13327	5.20768	21.1104	3.29363	2.73896	0	0	-2.71051	21.1104	20.7655	21.2547	-0.368065	-0.529033	0	-0.198943
hsa-miR-575	0	8.27707	0	0	19.7637	0	19.7637	-16.9557	-4.69969	-17.5505	-17.4877	-13.2583	5.59002	8.57757	0	-4.91171	-0.542169	0	-2.89748	-2.89748	-7.13351	0	0	0	0	0	0	0	0	0	8.48896	0	0	-4.17681	-1.36654	-4.57081	-14.1988	-2.4499	-4.18795	0	3.82619	1.05237	-14.1988	-13.1447	-8.22985	0	1.04964	0	0
hsa-miR-576-3p	0.109689	0	0	0	0	0	0	5.55216	0.638384	8.0682	5.32385	5.74785	0	-2.39203	0.695449	4.88912	0.989435	0	0.188214	0.188214	0	0	0	0.0937356	0.755318	0.678853	0	0	-0.102326	0	-0.791765	0	0	2.35468	1.28586	3.65486	6.95879	0.62839	1.92007	0.575089	-0.271413	0	6.95879	6.9987	11.1689	0	-0.556364	-1.04891	-0.280863
hsa-miR-582-5p	0	0	0	0	0	0	0	-3.52597	0	-3.57739	-1.12994	-4.13662	0	0	0	0	0	0	-0.710747	-0.710747	-0.0640229	0	0	0.126851	0	0	0	0	0	0	0	0	0	-0.362893	0	-0.274385	-2.5842	0	-0.44186	0	0	0	-2.5842	-2.33542	-0.708218	0	0	0	0
hsa-miR-583	0	16.3391	0	0	17.5777	0	17.5777	0	0	0	0	0	8.02579	9.32651	-0.189066	0	0	5.17199	0	0	0	0	0.128632	-0.160056	0	0	0.578188	0.665377	2.86864	0	10.8699	0	0	0	0	0	0	0	0	-0.261911	4.7356	1.75141	0	0	0	0	1.31112	0.424333	0
hsa-miR-584	0	8.39009	0	0	16.4389	1.5662	16.4389	0	0	2.32698	1.36397	2.62247	5.85633	4.28938	0	3.10607	-0.572087	6.17419	0	0	0	0	0	0	0	0	5.16587	7.70863	5.48884	0.946421	2.78236	0	0.288024	0	-0.496598	0.189065	2.60443	0	0.944407	0	7.46652	1.30717	2.60443	2.36504	0	0	0	1.89424	0.25626
hsa-miR-590-5p	0.100556	-6.64433	0	0	-18.9866	2.56863	-18.9866	40.9672	11.8499	37.7569	32.3717	31.0902	-3.0343	-9.14524	0	10.8266	1.40073	0	7.12185	7.12185	8.33967	0	0	0.460672	1.20677	0	3.05229	3.93858	0	2.82139	-5.90553	4.58614	1.38567	8.20136	2.18145	9.18536	28.8151	4.3662	6.66268	0.204155	-4.4914	-1.56618	28.8151	27.6765	20.4434	-0.145174	0	1.62636	0
hsa-miR-592	0	-1.62055	0	0	-0.694385	-1.45619	-0.694385	0	0	0	0	0	0.616804	-1.34083	0	1.35651	0	-7.22149	0	0	0	-0.0545331	0	0	0	0	-14.4943	-16.0016	-5.8608	-0.918036	-0.909367	-1.05739	-1.15257	0	0	0	0	0	0	0	-1.04785	-2.27415	0	0	4.47257	0	-0.918481	-5.90021	-4.00976
hsa-miR-595	0	0	0	0	0	0	0	0	0	0	0	0	0	0	0.0324061	1.40894	0	3.66056	0	0	0	0	0	0	0	0	2.12886	0.88037	0	0	0	0	0	0	0	0	0	0	-0.104029	0	0.827671	0	0	0	0	0	0	0	0
hsa-miR-596	0.310155	0	0	0.174746	0	0	0	0	0	0	0	0	0	-1.35882	0.246401	0	0	0	0	0	0	0	0	0	0.371137	0.108941	0	0	0	0	-0.491479	0	0	0	0	0	0	0	0	0.0269698	-0.853015	-2.11498	0	0	0	0	-1.01961	0	0
hsa-miR-598	-0.0103756	0	0	0	-2.03976	0	-2.03976	-12.3436	-3.47412	-12.6419	-9.50144	-11.7541	-1.19314	-1.08263	0	-1.92537	0	-0.0038994	-0.0037684	-0.0037684	-0.870815	0	-0.569689	0	-0.13079	0	0	0	0	0	-0.0698633	0	0	-0.756084	0	-1.95284	-8.37227	-0.831777	-1.29536	0	-4.51938	0	-8.37227	-7.8821	-1.30528	-0.71412	0	0	0
hsa-miR-601	0	10.7104	0	0	16.2201	0	16.2201	0	0	0	0	0	6.75369	8.42589	0	0	0	1.9418	-0.0778781	-0.0778781	0	0.0279167	0	0	0	0	0	0	0.430355	0	8.02046	0	0	0	0	0	0	0	-0.426579	0	6.56857	0.914662	0	0	0	0	0.339456	0.424333	0
hsa-miR-602	0	0	0	-5.64117	0	0	0	8.12613	0.0899352	9.43743	6.67774	11.9455	0	-0.59386	0	3.3475	0	0	0.0887728	0.0887728	2.20286	0	0	0	0	0	0	0	0	0	0	0	0	-0.954934	0	0.895458	10.0486	1.09096	1.45819	0	0	-0.272339	10.0486	9.6044	6.90317	0	0	0	0
hsa-miR-605	0	0	0	0	2.85112	-1.59833	2.85112	0	0	0	0	0	3.15848	0.355914	0.0810259	0.0683644	0.652583	-1.09086	0	0	0	0	-0.0992696	0	0	0	-9.16344	-8.37422	-0.531373	-1.2028	0	-1.94255	-1.07967	-0.481876	0.854487	0	0	0	0	0	7.02599	0	0	0	0	0	0	-2.81443	-0.169113
hsa-miR-610	0	0	0	0	0	0	0	1.61395	0.57394	5.35972	1.53756	4.29665	0	0	0	0	0	0	0.88821	0.88821	0.66148	0	0	0	0	0	0	0	0	0	0	0	0	0.266513	0	0.267852	3.16394	0.912409	1.43384	0	2.34087	0	3.16394	2.97138	0	0	0	0.124339	0
hsa-miR-612	1.46963	-0.841421	-2.45898	0.25788	0	0	0	0	0	0	0	0	0	-2.0546	1.16394	0	0	0	0	0	0	0	0	2.1478	2.69671	1.47658	0	0	0	0	-0.158052	0	0	0	0	0	0	0	0	1.41087	-0.0627044	-1.55729	0	0	0	0	-2.84221	0	0
hsa-miR-615-3p	0	0.807092	7.22711	0	0	0	0	-4.38768	-0.864578	-4.20252	-5.10272	-2.63627	0	0	0	0	0	0	-0.086201	-0.086201	-1.52594	1.25587	0	0	0	0	0	-0.961333	-0.179836	0	0	-0.214333	-0.877413	-0.494587	0	-0.654918	-2.67318	-1.09247	-0.957977	0	0	0.368839	-2.67318	-2.10456	-0.805293	0	6.2909	-1.44134	-0.241259
hsa-miR-616	0	4.97349	0	0	2.99243	-1.03348	2.99243	0	0	0	0	0	0	2.45414	0	0	0	-0.260561	0.0622947	0.0622947	0	0	0	0	0	0	-1.3645	-1.10284	0	0	3.2005	-0.112917	-0.38167	0	0	0	0	0	0	0	2.05573	0	0	0	0	0	0	-1.80151	-0.132747
hsa-miR-617	0	1.80356	0	-2.05676	4.48177	0	4.48177	0	0	0	0	0	0.897347	3.62743	0	0	0	0	0	0	0	0	0	0	0	0	-3.07993	-2.92966	0	0	2.61085	-0.181496	-0.962134	-0.695491	0	0	0	0	0	0	3.406	0	0	0	0	0	0	-0.807626	-0.0805855
hsa-miR-622	0	0	0	-0.517692	0	0	0	9.69202	1.07914	10.1793	8.54238	12.4116	0	0	-0.162458	2.00127	0	0	0.607893	0.607893	1.944	-0.233524	0	0	0	0	0	0	0	0	0	0	0	0.13442	0	0.694089	8.14182	1.94478	1.20755	0	0.572723	0	8.14182	7.43443	0.588218	0	0	0.424333	0
hsa-miR-623	0	0	0	0	0	-0.302349	0	-0.537381	0	-0.191035	-2.38138	0	0	0	0	0	0	0	-0.424007	-0.424007	0	0	0	0	-0.295961	0	0	-0.021384	0	-0.105785	0.801488	-0.990086	-1.54392	0	0	0	-0.569078	0	-0.536106	-0.142117	2.0193	-0.203939	-0.569078	-0.202196	0	0	0	-0.751471	0
hsa-miR-624*	0	-2.61351	0	0	-1.30601	0	-1.30601	0	0	0	0	0	0	-1.2168	0	0	0	0	0	0	0	0	-0.363987	0	0.282328	0	0	0	0	0	-0.417384	0	0	0	0	-0.148334	0	0	0	0	0	-1.38474	0	0	0	-0.50799	-0.714846	0	0
hsa-miR-625	0.623739	-3.50105	0	0	-5.91855	0	-5.91855	0	0	0	0	0	-1.30169	0	0.556372	0	-0.668151	0	0	0	0	-0.955676	0	-0.595189	0	0.712146	0	0	0	0	-0.337652	0	0	0	-0.73456	-0.32772	0	0	-0.243216	0.696772	-1.17617	-4.02168	0	0	0	0	-0.927453	0	0
hsa-miR-625*	1.50794	-1.24218	0	0	-0.024273	0	-0.024273	-1.66444	-1.58642	-1.39243	-2.27065	-1.62924	-0.393154	-1.29515	1.34609	0	0	0	-0.24485	-0.24485	0	-0.568633	-0.7343	0	0	0.600309	0	0	-0.0640042	0	0	0	0	0	-0.422873	-0.372474	-0.621323	-0.894481	-0.223454	0.570994	-0.279923	-3.47625	-0.621323	-0.452444	0	0	-0.714911	-0.435245	0
hsa-miR-627	0	-5.6132	-0.425029	0	-2.58897	0	-2.58897	0	0	0	0	0	-1.2809	0	0	0	0	0	0	0	0	-1.69251	0	0	0	0	0	0	0	0	-0.194458	0	-0.227081	0	0	0	0	0	-0.282149	0	-2.44335	-3.47548	0	0	0	0	-2.53615	0	0
hsa-miR-628-3p	0	0	0	0	0	0	0	-17.6307	-5.95171	-16.3843	-17.2396	-16.402	0	0	0	-5.36262	-0.903075	0	-2.29044	-2.29044	-4.38771	0	0	0	0	0	0	0	0	0	0	0	0	-2.00208	-1.97975	-3.90855	-13.4315	-3.53168	-2.22914	0	0	0	-13.4315	-12.9703	-7.18884	0	0	0	0
hsa-miR-628-5p	-0.892107	0	0	0	0	0	0	-24.1514	-4.3023	-23.1109	-19.8713	-22.4868	0	0	0	-11.464	-4.21419	0	-1.9691	-1.9691	-3.05081	0	0	-0.995879	-1.17286	-0.181759	0	0	0	0	0	0	0	-3.88295	-6.00425	-10.4483	-23.7377	-3.96897	-3.60978	-0.493739	0	0	-23.7377	-23.5008	-14.4891	0	0	0	0
hsa-miR-629	0	-9.06424	0	-3.00168	-17.8358	-2.9332	-17.8358	0	0	0	0	0	-5.7618	-2.94337	0	0	-0.132427	-9.95737	0	0	0	-1.13788	0	0	0	0	-16.1771	-20.2162	-7.48813	-3.16908	-3.64336	-2.01743	0	0	-0.871387	0	0	0	0	0	-2.72884	-6.58631	0	0	0.328286	0	-2.4261	-5.70962	-5.41002
hsa-miR-629*	0	-4.90271	-0.0057942	-0.719808	-7.4042	0	-7.4042	49.5089	9.92631	42.3676	40.7394	42.9731	-0.687607	-5.52342	0	24.5097	3.48671	0	2.80239	2.80239	9.28341	0	0	0	0	0	0	0	0	0	-3.07632	0	0	7.88943	4.47929	12.7729	38.4445	7.52452	5.14896	0	-1.5198	-4.16068	38.4445	37.4306	38.9532	-0.0941221	-2.25669	-0.0915587	-0.0931262
hsa-miR-630	0	15.8909	0	0	12.4751	0	12.4751	0	0	0	0	0	8.52757	4.2954	0	0	0	1.35085	0	0	0	0.963385	0.0440292	0	0	0	-2.75544	-1.58036	1.9049	0	4.22134	0	-0.290201	0	0	0	0	0	0	0	7.51416	3.86323	0	0	0	0.30675	0.0636856	-0.687329	0
hsa-miR-631	0	4.10216	0	0	0.996199	-1.0898	0.996199	0	0	1.51886	0.0390483	0.863705	0	0.318816	0	0	0	0	1.42269	1.42269	0	0	-0.115052	0	0	-0.0136971	0	0	0	0	1.83794	-0.221549	0	0	0	0	1.66061	0	0.202684	0	2.15471	0	1.66061	1.52717	0	-0.380893	0	0.424333	0
hsa-miR-634	1.62987	0	0	0	0	0	0	0	0	0	0	0	0	-0.195364	2.18471	0	0.450648	0	0	0	0	0	0	2.52242	2.97997	1.95222	-0.116681	0	0	0	-0.175503	0	-0.313495	0	0	0	0	0	0	1.89568	-0.220689	0	0	0	0.2873	0	0	-0.698578	0
hsa-miR-636	-0.912502	-2.86043	0	0	-3.37229	0	-3.37229	0	0	0	0	0	-1.14562	-0.545736	-0.6666	0.00345504	-1.2412	0	0	0	0	-0.375736	0	-1.40491	-1.71352	-1.3055	0	0	0	0	0	0	0	0	0	0	0	0.0492395	-0.418042	-1.21371	0	-5.00758	0	0	0	0	0	0	0
hsa-miR-638	-0.353967	4.73484	0	0	10.4985	0	10.4985	-19.0536	-6.89657	-17.8681	-18.2517	-13.5746	1.30923	6.85165	0	-5.53689	0	0	-1.91405	-1.91405	-6.1789	0	0	-1.11486	-1.44921	-0.163476	0	0	0	0	5.00292	0	0	-4.91468	-0.887804	-5.48709	-13.6596	-3.13762	-3.90131	-0.430909	3.20344	0.563861	-13.6596	-12.8702	-10.548	0	0	0	0
hsa-miR-640	0	3.99771	0	0	0.868207	0	0.868207	-0.780366	0	0	-0.322824	0	0	0	0	0	0	0	0	0	0	0	0	0	0	0	0	0	0	0	0.518676	0	0	0	0	0	0	0	0	0	1.40812	0	0	-0.860081	0	0	0	0	0
hsa-miR-645	-0.536006	7.53576	0	-4.4565	15.5251	-2.66708	15.5251	-15.5748	-2.06851	-8.0192	-13.4673	-9.84017	2.38159	5.28197	-0.795526	0.748576	0	-0.840161	-1.35858	-1.35858	-1.13702	0	0	0	-0.21069	-0.463489	-9.71765	-12.6899	0	-1.93095	3.34509	-3.33005	-1.20259	-1.12975	0	0	-9.12596	-0.325427	-0.875738	-0.82496	6.53931	0	-9.12596	-9.63103	0	0	0.0933673	-1.97556	-0.463429
hsa-miR-648	0	0	0	0	0	-0.804841	0	11.5499	3.17846	15.8103	10.3235	13.6307	0	0	0	3.42243	0.296047	0	4.8372	4.8372	1.68586	0	0	-0.113071	0	0	0	0	0	-1.03491	0	-1.31504	0	2.34885	1.01347	3.95364	11.5253	1.3754	4.30701	0	0.0383711	0	11.5253	10.9668	4.90513	0	0	0.424333	0
hsa-miR-650	0	0	0	0.811703	0	10.1132	0	18.9101	4.56244	25.3452	22.6081	19.1916	0	-1.87484	0	5.05316	2.27339	8.99012	3.38738	3.38738	4.38161	0	0	0	0	0	31.1125	36.7974	3.32258	11.846	0	13.6368	4.43642	4.19786	1.76889	6.42953	17.6242	1.60449	3.25626	0	0	0	17.6242	16.7719	10.9027	0	0	9.21171	3.54022
hsa-miR-652	0	-12.4816	0	0	-15.9311	0	-15.9311	0	0	0	0	0	-7.16873	-2.7194	0	0	0	0	0	0	0	-0.605992	0.918796	0	0	0	0	0	0	0	-4.14653	0	0	0	-0.0101602	0	0	0	0	0	-4.05056	-1.58168	0	0	0	0.745165	-1.06796	0	-0.0765323
hsa-miR-654-3p	-0.563101	12.4392	0.0809539	0	22.964	0	22.964	-54.9904	-11.379	-56.0552	-52.3633	-48.4251	4.81723	11.215	0	-21.9302	-4.74204	0	-7.34228	-7.34228	-11.6554	0.467545	0	-0.300275	-0.800363	-0.11079	0	0	0	0	8.23064	0	0	-12.9856	-5.55735	-16.6024	-45.1301	-5.11913	-8.24684	-0.472824	4.27399	2.1502	-45.1301	-44.0984	-34.7611	0	3.3192	0	0
hsa-miR-654-5p	0	14.6012	0	0	26.3947	0	26.3947	-18.2832	-4.36607	-18.5754	-17.6172	-14.4108	11.2606	9.68295	0	-0.00854988	0	0	-2.0513	-2.0513	-6.07095	1.87173	0.0627199	0	0	0	0	0	0	0	9.44252	0	0	-4.31529	-0.20487	-4.09308	-14.9421	-1.76894	-3.72439	0	5.0653	3.10932	-14.9421	-13.7535	-4.94782	0	2.4415	0	0
hsa-miR-656	0	0	0	0	6.73937	0	6.73937	-57.5462	-15.3337	-48.9378	-52.1053	-50.5953	1.02082	3.18544	0	-24.4389	-4.88006	0	-5.91542	-5.91542	-10.6263	0	0	0	0	0	0	0	0	0	0.829341	-0.602856	0	-13.1191	-5.91437	-17.805	-40.8129	-7.96102	-6.2628	0	2.70097	0	-40.8129	-39.7242	-33.0914	0.0322789	0	0	0
hsa-miR-659	0	14.3768	-0.621773	0	16.2656	0	16.2656	0	0	0	0	0	6.54275	8.00544	-0.227001	0	0	0	0	0	0	0	0	-0.249078	-0.515818	0	0	0	0	0	8.86719	0	0	0	0	0	0	0	0	0	4.91567	1.80135	0	0	0	0	0.415089	0.424333	0
hsa-miR-660	0	-3.89112	0	8.98684	-12.6926	8.31275	-12.6926	5.65986	1.24375	6.22278	5.60822	4.15549	-0.647108	-8.74577	0	0	0	10.5627	2.42066	2.42066	1.13925	0	0	0	0	0	34.9811	37.8757	3.04953	7.9374	-3.06112	7.8064	4.55106	1.20476	0	0	4.10628	0.344263	2.24945	0	-7.40749	-0.358978	4.10628	3.78082	1.57442	0	-0.361512	7.2606	4.71671
hsa-miR-662	0	0	0	-3.66275	0	-1.19996	0	17.7706	5.57598	20.7885	16.6509	19.2117	0	0	0	6.24605	0.261722	0	2.99864	2.99864	3.91925	0	0	0	0	0	0	0	0	-0.0161353	0.592428	-0.291833	0	4.07226	0.831202	6.17559	16.6184	2.53551	3.72101	0	1.22048	0	16.6184	16.5852	8.48998	0	0	0	0
hsa-miR-663	0	0	0	0	1.004	9.82709	1.004	8.39584	2.80454	11.4372	10.2502	9.75234	1.808	0	0	2.00507	-2.16521	11.5061	0.815772	0.815772	0	0	0	0	0	0	27.0089	33.4	5.763	9.98476	1.91215	7.53853	3.78199	-0.621306	-2.08766	2.68022	11.5041	1.23991	2.03334	0	0	0	11.5041	10.5689	1.14866	0	0	12.8047	5.8755
hsa-miR-665	-0.147586	4.32283	-0.380894	-4.05299	5.24598	-1.75648	5.24598	0	0	0	0	0	0	1.47979	-0.023022	0	0	-4.78877	0	0	0	0.149556	0	0	0	-0.312557	-12.0969	-13.2439	-1.08273	-0.965581	0.513288	-0.787994	-0.105113	0	0	0	0	0	0	-0.283751	3.97969	0	0	0	0	0	0	-1.94131	-3.05616
hsa-miR-671-5p	0	13.1337	-0.135428	0	22.422	0.00701345	22.422	0	0	0	0	0	9.81047	9.73837	0	0	0	5.22283	0	0	0	0.247418	0	0	0	0	6.53649	7.44774	2.80077	0	8.55696	0	0	0	0	0	0	0	0	0	6.47475	0.576569	0	0	0	0.0847711	0	1.03562	0.393569
hsa-miR-7	0	-13.8267	-0.0809539	0	-27.4552	0	-27.4552	38.3941	9.04805	38.605	35.6025	35.7025	-5.78561	-11.446	0	17.4888	3.04069	0	3.11723	3.11723	10.2463	0	0	0	0	0	0	0	0	0	-5.73702	0	0	10.8161	4.2013	12.6295	30.9316	4.54287	5.10098	0	-4.19561	-2.46616	30.9316	30.1324	28.6911	0	-1.28181	0	0
hsa-miR-708	0	4.28481	-0.380894	0	27.7792	0	27.7792	0	-1.04027	0	0	0	4.2932	4.95244	0	0	0	0	0	0	-0.2574	0	0	0	0	0	0	0	0	0	3.20719	0	-0.274115	-0.892526	0	0	0	0	0	0	11.2322	0.315361	0	0	0	0	0	0	0
hsa-miR-7-1*	0	-16.5325	0	0	-34.5835	0	-34.5835	1.0465	0	0	0	1.09746	-9.8257	-9.60901	0	0	0	-2.12827	0	0	0	-0.708247	0	0.208641	0	0	0	0	-2.39792	0	-5.62068	0	0	1.16042	0	0.723724	0	0	0.162408	0	-8.66958	-1.73751	0	0	4.77295	0	-0.615717	0	0
hsa-miR-744	0	-9.37893	-1.46579	-6.91727	-11.0722	-6.95021	-11.0722	0	0	-0.0733115	0	0	-5.09922	-2.39469	0	0	0	-13.0233	0	0	0	-3.80344	0	0	0	0	-34.3108	-41.5443	-6.39651	-6.41957	-4.24081	-4.93387	-1.7186	0.205256	0	0.0406968	0	0	0	0	-0.970162	-3.36684	0	0	0	0	-2.1993	-7.77555	-7.65946
hsa-miR-744*	0	0	0	-1.42389	-0.762494	-4.20031	-0.762494	-9.74589	-2.43745	-8.30606	-8.11688	-10.4901	0	0	0	-1.71026	-0.314564	-1.99081	-0.679217	-0.679217	-0.144091	0	0	0	0	0	-21.2761	-26.9942	-2.75422	-4.64477	0	-4.27626	-4.63525	-0.334445	-0.743673	-1.69852	-10.7606	-3.13045	-1.86536	0	0	0	-10.7606	-9.82755	-0.921112	0	0	-11.9654	-2.84052
hsa-miR-758	0	9.52423	0.236667	0	21.2208	0	21.2208	-40.4934	-10.7407	-36.0881	-33.3637	-33.1183	4.85329	8.87818	0	-17.1729	-3.51022	0	-5.73802	-5.73802	-9.52839	0.189516	0	0	0	0	0	0	0	0	5.69497	-0.284718	-1.31053	-7.92	-4.49373	-11.7937	-29.2727	-4.58733	-8.15167	0	6.03097	1.1431	-29.2727	-28.2964	-27.1118	0	1.82619	0	0
hsa-miR-760	0	1.11628	0	0	0	0	0	0	0	0.106731	0	0	0.605029	0.723684	-0.465858	0	0	0	0	0	0	0	0	-0.0145192	-0.185992	0	0	0	0	0	1.11807	0	0	0	0	0	0	0	0	0	2.7582	0	0	0	0	0	0	0.424333	0
hsa-miR-765	0	9.0983	0	0	10.9425	0	10.9425	0	0	0	0	0	3.66694	4.44603	-0.799562	0	0	0	0.170869	0.170869	0	0.102666	0	-0.155315	-0.328045	0	0	0	0	0	5.99352	0	0	0	0	0	0	0	0	0	5.33479	0.768295	0	0	0	0	0	0.424333	0
hsa-miR-766	0	-3.8946	-0.621773	0	-10.1535	5.32189	-10.1535	0	0	3.32376	0.743323	1.01649	-0.405515	-5.91899	0	-1.20291	0	8.87303	0	0	0	0	0	0	0	0	20.713	22.9258	0.330458	6.6356	-1.76169	6.01632	1.36942	0	0	0	1.15293	0	0.367381	0	-2.23451	-2.02339	1.15293	0.692257	0.612072	0	-0.410234	1.17207	0.631411
hsa-miR-768-3p	0	0	0	5.03119	0	0	0	-27.8683	-10.5803	-28.9294	-29.224	-24.2995	0	0	0	-9.43666	-3.09933	0	-3.65286	-3.65286	-8.64018	0	0	0	-0.148979	0	0.373921	0.937831	0	0	0	0	0.238098	-12.5443	-4.13698	-14.2227	-20.7348	-4.16748	-4.69358	0	0	0	-20.7348	-19.9388	-12.8945	0	0	0.335319	0.509269
hsa-miR-768-5p	-0.894119	0	0	0	0	0	0	-17.3107	-9.08185	-16.9369	-20.2494	-14.9149	0	0	-0.42663	-7.4724	-5.75585	0	-2.01172	-2.01172	-3.12883	0	0	-0.457343	-1.16252	-1.12	0	0	0	0	0	0	0	-3.41341	-5.55066	-8.78857	-14.6695	-5.12471	-4.41477	-1.44494	0	-2.17076	-14.6695	-14.0221	-8.29632	0	0	0	0
hsa-miR-769-3p	0	0	0	-8.08434	0	-7.46871	0	-5.91901	-0.927477	-5.68644	-5.57974	-3.08702	0	0	0	-2.03833	0	-9.52691	-0.815487	-0.815487	0	0	0	0	0	0	-36.5344	-44.1895	-5.86862	-8.3917	0	-8.97989	-5.1594	-0.768083	0	-0.859693	-5.2086	-0.96788	-2.85991	0	0	0	-5.2086	-4.61222	-0.618481	0	0	-13.2676	-6.30447
hsa-miR-769-5p	0	-6.53058	0	0	-10.6432	-3.88678	-10.6432	0.168287	0	0	0	0	-2.83996	-4.17261	0	0	0	-3.55208	0	0	0.400092	-0.0973362	0	0	0	0	-12.3178	-16.7095	-4.77774	-3.02985	-3.06552	-1.90983	0	0.298944	0.328559	0.700545	0	0	0	0	-0.771699	-1.64565	0	0	2.08987	0	-0.0521173	-4.44802	-2.82267
hsa-miR-770-5p	0	0	0	-0.969091	-0.451011	0	-0.451011	25.1292	3.78921	27.4264	25.7974	26.6378	-0.917303	-1.09018	0	13.0827	2.96115	0	0.656724	0.656724	3.8771	0	-0.0242927	0	0	0	0	0	0	0	-0.876152	0	0	5.17075	3.63689	8.63972	26.1957	4.61566	5.95385	0	0.570724	0	26.1957	26.2005	22.4301	-0.309554	0	0	0
hsa-miR-801	0	-0.0247467	0	-0.620164	-0.825472	0	-0.825472	26.317	4.54174	28.6182	24.2566	24.0373	-0.337987	-2.97606	0	15.359	1.74399	0	2.91823	2.91823	5.54171	0	0	0	0	0	0	0	0	0	-4.81401	0	0	7.23031	2.07845	8.26129	22.2535	2.05691	4.77824	0	0	-0.133187	22.2535	21.9724	22.8666	0	0	0	0
hsa-miR-874	0	0	0	-0.535799	3.31533	0	3.31533	0	0	0	0	0	0.173641	0	0	0	0	0.599568	0	0	0	-0.573304	0	0	0	0	-0.0979005	0	0.838285	0	0.66975	0	-0.39169	-0.00422508	0	-0.385059	0	0	0	0	5.45916	-0.288852	0	0	0	0	-1.3595	0	0
hsa-miR-877	0	6.49218	0	0	11.0467	0	11.0467	0	0	0	0	0	3.13581	5.72991	0	0	0	2.35144	-0.326303	-0.326303	0	0	0	0	0	0	0	0	0.326271	0	6.91337	0	0	-0.481876	0	0	0	0	-0.459649	0	4.30358	0	0	-0.0319417	0	0	0.886555	0	0
hsa-miR-877*	0	0	0	0	-0.954607	0.234597	-0.954607	2.99411	0	3.79673	7.0792	3.61923	0	-3.08098	0	0	0	1.05123	0	0	0	0	0	0	0	0	2.64168	2.79361	0	0.815995	-0.380292	0.415706	0	0	0	0	4.11497	0	0.962729	0	0	-0.786448	4.11497	3.51277	2.25368	-0.0487803	-0.174966	0	0
hsa-miR-885-3p	0	0	-0.671761	0.776252	0	0	0	3.61701	0	7.69793	4.45065	6.35527	0	-0.5926	1.02704	6.54983	3.12814	2.54973	1.49198	1.49198	0	0	0	0.447056	0.761818	0.05774	8.22957	9.72494	0	0.141465	0	0.182377	1.36572	0.67828	0.686781	1.7898	5.64069	0	1.68393	0.0193696	0	0	5.64069	4.97577	10.9396	0	-0.67563	1.16429	0.526478
hsa-miR-885-5p	0	2.73029	0	3.71581	6.96615	6.37387	6.96615	0	0	0	0	0	4.60084	0.414535	0	0	0	31.4275	0	0	0	0	0	0	0	0	52.8766	53.2047	14.3246	6.48546	0.773864	3.24456	0.225853	0	0	-0.350498	0	0	0	0	0.224539	1.79683	0	0	-0.479505	0	0	8.79854	8.60077
hsa-miR-886-3p	0	1.03506	0	0	7.82368	0	7.82368	-7.44393	-2.46732	-9.47778	-5.32495	-6.83099	3.45543	6.89463	0	-0.677942	0.0947123	0	-1.12587	-1.12587	-4.89765	0	0	0	0	0	0	0	0	0	0.901587	0	0	-1.27748	0	-0.139889	-6.93509	0	-2.48165	0	3.49093	0.748213	-6.93509	-6.10994	-4.87716	0	0	0	0
hsa-miR-887	-1.27554	1.62041	0	-14.1473	0	-9.79039	0	0	0	0	0	0	0	0.87314	-0.76357	0.0689684	0	-14.6215	0	0	0	0	0.784583	-0.496777	-0.311299	-1.53473	-52.1274	-59.6313	-5.85637	-11.3621	0	-8.62176	-4.68704	0	0	0	0	0	0	-1.87723	1.79211	0.181815	0	0	0	1.29627	0	-9.17683	-8.70488
hsa-miR-889	2.16648	0	0	0	0	0	0	-5.04589	-2.28699	-4.66412	-3.35455	-3.87248	0	0	1.70973	0	0	0	-1.98302	-1.98302	-2.678	0	0	0.855184	1.02614	2.1972	0	0	0	0	0	0	-0.785706	0	0	0	-2.62684	-2.11703	-1.27406	2.09498	0	-0.361467	-2.62684	-2.07801	0	0	0	0	0
hsa-miR-892b	0	-4.73786	-0.339973	0	-1.55854	0	-1.55854	0	0	0	0	0	0	-2.00824	0	0	0	-0.387401	-0.0235462	-0.0235462	0	0	0	0	0	0	-1.6342	-2.2157	-1.31906	0	-0.793266	0	-2.01493	0	0	0	0	0	-0.805188	0	0	-2.72015	0	0	0	0	-1.21795	-0.809459	-0.702478
hsa-miR-9	2.27318	1.88434	0	0.360417	0.290466	0	0.290466	20.2315	4.45153	23.9084	21.3843	14.9076	0	0	1.68075	11.6299	7.00565	0	5.02448	5.02448	1.63715	0	0	2.81271	3.25313	2.56399	3.58108	4.09948	0.860702	0	0	0	0.178133	4.46064	8.24769	12.3127	17.6267	2.11915	3.58616	2.96233	0	0	17.6267	17.7437	13.6234	0	0	0	0
hsa-miR-9*	1.94046	1.96116	0	0.383768	0.0320327	0	0.0320327	19.5493	4.69587	24.4191	20.6864	15.2857	0	0	1.49956	9.60249	4.9219	0	6.61824	6.61824	1.36991	0	0	2.22535	2.67018	2.11178	2.6639	3.45222	0.638563	0	0	0	0.0640676	4.0447	5.96264	9.75482	16.5841	2.19987	4.25919	2.52939	0	0	16.5841	16.2024	10.9641	0	0	0	0
hsa-miR-921	0	5.36955	0	-0.451979	5.49931	0	5.49931	3.47103	0	8.12367	5.77659	6.25208	0	1.4366	0	3.91221	0.729179	0	1.58785	1.58785	0	0	0	0	0	0	0	0	0	0	2.86799	0	0	2.94397	0.749378	2.98564	7.44621	0	2.16499	0	3.00492	0	7.44621	7.25999	3.91765	0	0	0	0
hsa-miR-923	1.85765	0	0	0.475411	2.01316	0	2.01316	6.83075	0	9.99748	10.956	11.5025	2.0942	0	3.10348	8.27852	4.64533	0.457993	0	0	0	0	0	1.58561	2.25199	2.44278	2.74197	2.74578	0	0	0	0	0	1.49041	3.23722	4.09465	16.2197	0.107171	0	2.33866	0.681084	0	16.2197	15.46	8.4194	0	0	0	0
hsa-miR-92a	0.140392	-5.50807	0	0	-12.6476	0	-12.6476	47.8254	9.60116	39.7214	38.198	36.6822	-1.06856	-5.46861	0	16.9536	3.17447	0	7.01923	7.01923	8.76892	0	0	0.119456	0.784369	0	0	0	0	0	-7.73611	0	0	8.16148	4.02582	9.58177	32.5885	4.37306	4.53004	0.24329	-3.78456	-0.621306	32.5885	31.6412	22.6009	0	-0.20758	0	0
hsa-miR-92a-1*	0	-0.839902	0	0	-8.77241	0	-8.77241	30.4733	6.91575	28.5017	25.3054	23.7358	0	-4.30489	0	11.4831	1.93521	0	7.10672	7.10672	4.89232	0	0	0	0.4591	0	0	0	0	0	-2.39825	0	0	5.35924	1.82569	6.20589	24.346	4.08816	3.72633	0	-3.81876	-0.604051	24.346	22.8718	13.6768	0	0	0	0
hsa-miR-92b	0	0	0	-3.7889	0	-5.41571	0	0	0	0	0	0	0	0	0	0	0.104247	-15.1844	0	0	0	0	0	0	0	0	-33.8423	-38.1864	-7.5569	-5.1517	-0.808129	-3.99983	-3.66208	0.12206	0.485691	0.691567	0	0	0	0	0	0	0	0	4.15722	0	0	-8.39578	-7.03177
hsa-miR-93	0	-8.40095	0	-0.00938351	-13.5882	0	-13.5882	74.0955	16.2522	59.9358	57.9457	53.1893	-1.81822	-6.88695	0	25.768	6.31223	0	7.92286	7.92286	9.98087	0	0	0	0	0	-1.43905	-2.38974	0	0	-5.52336	0	0	11.2394	7.14691	16.6576	50.7913	9.13266	8.18181	0	-1.41289	-1.00637	50.7913	49.5803	38.5585	0	-0.7583	-0.0251882	-1.03472
hsa-miR-93*	0	-2.56011	0	0	-5.69759	0	-5.69759	24.3806	6.1211	18.0414	20.2062	22.2392	-1.12632	-5.16249	0	8.65822	2.67544	0	8.39176	8.39176	5.37717	0	0	0	0	0	0	0	0	0	-4.77862	0	0	4.53231	2.62687	6.01138	16.888	2.21419	4.12609	0	-1.73331	0	16.888	16.3721	8.98209	0	0	0	-0.335152
hsa-miR-933	0	-0.219268	-0.8918	0	0	0	0	0	0	0	0	0	0	-0.188759	0	0.515345	0	0	-0.246924	-0.246924	0	-0.367093	-1.28231	0	0	0	-2.14115	-1.38487	-0.780295	0	0	0	-0.20984	0	0	0	0	0	0	0	0.271413	-1.12444	0	0	0	-1.4273	-1.6552	0	0
hsa-miR-934	0	5.50874	0	0	1.02524	0	1.02524	0.669916	0	1.94026	1.20673	1.86872	2.82151	0	0	2.01252	0	1.55268	0.800548	0.800548	0	0	0	0	0	0	0	0	1.5067	0	0	0	0	0	-0.211312	0.165432	0.726388	0	0.95147	0	3.65158	0.619407	0.726388	0.572943	0.794951	0	0	0.409909	0
hsa-miR-936	-0.724399	6.51928	0	0	14.8385	0	14.8385	-8.1656	-2.78335	-8.28281	-7.85275	-4.67258	3.78702	8.46133	-0.978073	-0.145687	-0.67679	0	-2.31023	-2.31023	-2.56134	0.0857121	0	-0.876434	-1.2905	-0.370859	0	0	0	0	7.48628	0	0	-1.59354	-1.02738	-3.22828	-5.30969	-0.231311	-2.64551	-0.916123	4.01181	0.732081	-5.30969	-4.65535	-4.09616	0	0.122511	0.124339	0
hsa-miR-937	0	0.772807	0	0.266874	0.705753	0.540176	0.705753	0	0	0	0	0	0.430638	0	0	0	0	3.75534	0	0	-0.0960121	0	0	0	0	0	3.26009	4.00481	0	0.0813103	0	0	0	0	0	0	0	0	0	0	1.4641	0	0	0	0	0	0	0	0
hsa-miR-939	0	1.78958	0	0	10.4617	0	10.4617	0	0	0	0	0	4.69967	3.86129	0	0	0	0	0	0	0	0	0	0	0	0	0.332505	0.720995	0	0	1.17209	0	0	-0.398894	0	0	0	0	0	0	7.51054	0.106208	0	0	0	0	0	0	0
hsa-miR-940	0	0.12377	0	0.812126	0	0.413683	0	0	0	0	0	0	0	0.46487	0	0	0	0	0	0	0	0	0	0	-0.368883	0	0.888097	0.424837	0	0	1.1146	0	0	0	0	0	0	0	0	0	2.36116	0	0	0	0	0	0	0	0
hsa-miR-95	0	0	0	0	-0.775007	0	-0.775007	-8.06396	-0.472988	-13.1096	-11.1571	-5.99143	-1.42067	0	0	-5.7153	-2.19929	-0.619227	0	0	-0.596586	0	0	0	-0.178466	0	0	0	0	0	0	0	0.122271	-1.48787	-2.26728	-2.11304	-9.51089	-0.110287	-0.3075	0	-3.19544	4.99033	-9.51089	-9.17482	-9.86235	0	0	0	0
hsa-miR-96	0	-0.856016	0	-4.12421	-11.4664	-9.81366	-11.4664	0	0	0	0	0	-11.6607	-4.36947	0	0	0	-32.7442	0	0	0	0	0	0	0	0	-55.8986	-66.2255	-21.8142	-8.78947	-1.19555	-5.79591	-1.14305	0	0	0	0	0	0	0	-3.11022	-0.440591	0	0	0	0	0	-11.2267	-11.0063
hsa-miR-98	0	-2.2137	0	0	-15.8078	0	-15.8078	0	0	0	0	0	-6.94439	-5.77604	0	0	-0.593112	-1.82431	0	0	0.473813	0	0	0	0	0	-1.84353	-2.85017	-1.41573	0	-1.57052	0	0	0	-0.934552	0	0	0	0	0	-6.41284	-0.194843	0	0	0	0	0	-0.0886148	-0.305989
hsa-miR-99a	0	7.29108	0	0	12.4032	0	12.4032	-35.058	-6.61656	-38.8747	-36.1551	-33.0149	2.35866	7.86239	0	-22.3703	-4.56825	0	-3.96114	-3.96114	-8.75525	0	0	-0.63496	-0.92065	-0.122096	0	0	0	0	4.17364	0	0	-9.22107	-5.03066	-13.7019	-27.5034	-4.38031	-6.26482	-0.0361986	0.899136	1.49922	-27.5034	-26.7357	-32.841	0	1.45099	0	0
hsa-miR-99a*	0	3.00177	0	0.380635	8.36321	0	8.36321	-39.4214	-7.07385	-42.4644	-40.0347	-32.9844	2.25993	7.61762	0	-19.1464	-6.16215	0	-5.46719	-5.46719	-8.33029	0	0	0	0	0	0	0	0	0	3.64116	0	0	-8.54243	-7.14903	-14.0439	-29.637	-4.6731	-6.58347	0	0.29343	0.776108	-29.637	-28.6794	-26.6875	0	1.37112	0	0.0594951
hsa-miR-99b	0	-1.4782	0	-6.41731	-4.19419	-14.6377	-4.19419	0	0	0	0	0	-1.90946	0	0	0	0	-21.2805	0	0	0	0	0	0	0	0	-62.3688	-75.7515	-11.7679	-14.6598	-1.07801	-14.0583	-5.02221	0	0.0132742	-0.540979	0	0	0	0	0	0	0	0	0	0	0	-17.8812	-9.913
hsa-miR-99b*	0	0	0	0	0	0	0	0	0	0	0	0	0	0	0	0	0	1.64118	0	0	0	0	0	0	0	0	2.13631	0.842452	0	0	0	0	0	0	0	0	0	0	0	0	0	0	0	0	0	0	0	0	0
hsv1-miR-H1	0	12.3386	0	0	15.4609	0	15.4609	0	0	0	0	0	7.63913	7.32761	0	0	0	0.176483	0	0	0	0.3433	0.308238	0	0	0	0	0	0.124609	0	7.6304	0	0	0	0	0	0	0	0	0	6.62538	2.46831	0	0	0	0.120955	0	0.424333	0
hsv1-miR-LAT	-0.873562	5.9212	0	0.534577	15.3349	0	15.3349	0	0	0	0	0	7.06732	6.70637	-0.39017	0	0	0.747572	0	0	-0.775996	0	0.0218888	-1.37912	-1.39411	-0.724969	1.26189	2.2157	0.503493	0	7.54085	0	0	0	0	0	0	0	-0.0897091	-1.01799	5.31389	0.621642	0	0	0	0.283584	0	0	0
kshv-miR-K12-10a	0	2.75574	0	0	7.82207	0	7.82207	0	0	0	0	0	4.41222	3.03715	0	0	0	1.04733	0	0	0	0	0	0	0	0	0.773978	1.47729	0.915321	0	5.18927	0	0	0	0	0	0	0	0	0	2.09937	0.911453	0	0	0	0	0	0.424333	0.112167
kshv-miR-K12-12	0	0.104097	0	0	0	0.730938	0	0	0	1.29009	0.949817	1.32667	0.874323	-1.10173	0.751645	0	1.5868	2.57973	0	0	0	0	0	0.389418	1.00935	0.412179	3.73382	4.96349	0	0.918036	0	0.0997821	0.0619959	0.126174	1.88369	3.16329	0.815995	0	0	0.329162	0	0	0.815995	0.63564	1.53148	0	0	0	0
kshv-miR-K12-3	-0.249658	7.46162	0	0	18.0827	0	18.0827	-0.856217	-2.41545	-0.786455	-1.86462	0	8.94269	8.3716	0	0	0	0	-0.607603	-0.607603	-2.12233	0.292477	0	-0.76713	-1.46242	0	0	0	0	0	6.60447	0	0	-0.546546	0	-0.171843	0	-0.201849	-1.83373	-0.270973	6.19372	0.711408	0	0	0	0	0.574566	0	0
kshv-miR-K12-8	-0.0953115	16.8363	0	-0.791141	17.8283	0	17.8283	0	0	0	0	0	5.4305	6.54241	-0.423829	0	0	0	0	0	0	0	0	-0.464373	-0.682788	-0.425432	0	0	0	0	6.4482	0	0	0	0	0	0	0	0	-0.366807	3.90425	0.888593	0	0	0	0	0.0685963	0.424333	0
[truncated: 25 more columns]
