# Supplementary material for: miRNA-mRNA Integrated Analysis Reveals Roles for miRNAs in Primary Breast Tumors
Source: PLoS One. 2011 Feb 22;6(2):e16915. doi: 10.1371/journal.pone.0016915 (PMC3043070; doi:10.1371/journal.pone.0016915)
Supplement: Table S5 — miRNAs significantly associated with proliferation. (XLS) [file pone.0016915.s012.xls]

## Sheet: Sheet1
Supplementary Table S5. miRNAs significantly associated to proliferation.
Top (24) versus bottom (35) proliferative samples									Proliferation associated miRNAs in ERBB2+ subtype
miR name	TNoM	TNoM p	t-test p	Overexpressed in high proliferation = 1	Fold Change of Average Expression				miR name	TNoM	TNoM p	t-test p	Overexpressed in high proliferation = 1	Fold Change of Average Expression	is in 5% FDR
hsa-miR-18a	5	4.62881e-10	1.04774e-12	1	1.34588				hsa-miR-451	0	0.00432901	0.00384381	0	0.878763	0
hsa-miR-18b	6	4.16593e-09	2.25197e-12	1	1.40092				hsa-miR-144*	0	0.00432901	0.00597163	0	0.585505	0
hsa-miR-19a	8	2.05024e-07	2.29351e-09	1	1.13776				hsa-miR-301a	1	0.0476191	0.0033169	1	1.26716	1
hsa-miR-574-3p	9	1.1618e-06	1.69803e-06	0	0.92175				hsa-miR-486-5p	1	0.0476191	0.00513284	0	0.737045	0
hsa-miR-489	9	1.1618e-06	3.53443e-05	0	0.509092				hsa-miR-144	1	0.0476191	0.0103364	0	0.742982	0
hsa-miR-26a	10	5.80899e-06	1.11871e-08	0	0.932893				hsa-miR-708	1	0.0476191	0.0155906	0	0.736981	0
hsa-miR-199a-5p	10	5.80899e-06	2.30181e-07	0	0.904935				hsa-miR-605	1	0.0476191	0.0168723	0	0.541088	0
hsa-miR-214*	10	5.80899e-06	4.60415e-07	0	0.813056				hsa-miR-768-3p	1	0.0476191	0.0176041	0	0.903546	1
hsa-miR-29c*	10	5.80899e-06	4.77153e-07	0	0.837572				hsa-miR-574-3p	1	0.0476191	0.0183539	0	0.935439	1
hsa-miR-214	10	5.80899e-06	8.51355e-07	0	0.899174				hsa-miR-572	1	0.0476191	0.019388	0	0.878833	0
hsa-miR-142-3p	10	5.80899e-06	4.00678e-06	1	1.14128				hsa-let-7a*	1	0.0476191	0.0275278	0	0.719651	1
hsa-miR-505*	11	2.58764e-05	4.73707e-07	1	1.26908				hsa-miR-203	1	0.0476191	0.0293998	0	0.794096	0
hsa-miR-590-5p	11	2.58764e-05	8.01179e-07	1	1.18023				hsa-miR-151-3p	1	0.0476191	0.0343128	1	1.08193	0
hsa-miR-142-5p	11	2.58764e-05	8.56857e-06	1	1.19004				hsa-miR-18b	1	0.0476191	0.0360671	1	1.20383	1
hsa-let-7e*	11	2.58764e-05	3.15495e-05	0	0.671835				hsa-miR-628-3p	1	0.0476191	0.0458355	0	0.779405	0
hsa-miR-152	11	2.58764e-05	0.000595555	0	0.902859				hsa-miR-320	1	0.0476191	0.0489781	0	0.932553	1
hsa-miR-29b-2*	12	0.000103506	1.43036e-06	0	0.377502				hsa-miR-768-5p	1	0.0476191	0.0784554	0	0.91975	0
hsa-miR-17*	12	0.000103506	3.52919e-06	1	1.21175				hiv1-miR-H1	1	0.0476191	0.0788155	0	0.831697	0
hsa-let-7b	12	0.000103506	6.08581e-06	0	0.928974				hsa-miR-1225-3p	1	0.0476191	0.0984076	0	0.865958	0
hsa-miR-17	12	0.000103506	7.37893e-06	1	1.10317				hsa-miR-449a	1	0.0476191	0.138261	1	1.58588	1
hsa-miR-301b	12	0.000103506	8.8717e-06	1	1.67072				hsa-miR-223*	1	0.0476191	0.948395	0	0.958632	0
hsa-miR-190b	12	0.000103506	1.0495e-05	0	0.437629				hsa-miR-140-3p	2	0.238095	0.0280105	0	0.921193	0
hsa-miR-320	12	0.000103506	1.35146e-05	0	0.940821				hsa-let-7i*	2	0.238095	0.0312794	0	0.465447	0
hsa-miR-145	12	0.000103506	1.67494e-05	0	0.913007				hsa-miR-454	2	0.238095	0.0332694	1	1.19569	0
hsa-miR-9*	12	0.000103506	2.15193e-05	1	1.7624				hsa-miR-22	2	0.238095	0.0393073	0	0.943406	1
hsa-miR-656	12	0.000103506	3.56555e-05	0	0.680598				hsa-miR-324-3p	2	0.238095	0.0403996	0	0.926659	0
hsa-miR-382	12	0.000103506	0.000121985	0	0.832832				hsa-miR-634	2	0.238095	0.0518241	0	0.582212	0
hsa-miR-199b-3p	13	0.000374213	2.13867e-05	0	0.935388				hsa-miR-499-5p	2	0.238095	0.0526087	0	0.738114	1
hsa-miR-155	13	0.000374213	2.16433e-05	1	1.15403				hsa-miR-326	2	0.238095	0.0531338	0	0.878147	0
hsa-miR-125a-5p	13	0.000374213	3.99537e-05	0	0.920188				hsa-miR-18a	2	0.238095	0.0577464	1	1.11817	1
hsa-miR-9	13	0.000374213	5.27666e-05	1	1.82513				hsa-miR-191*	2	0.238095	0.058668	0	0.802821	1
hsa-miR-650	13	0.000374213	6.44647e-05	1	1.70472				hsa-miR-152	2	0.238095	0.0609021	0	0.885268	1
hsa-miR-135b	13	0.000374213	7.22853e-05	1	1.50953				hsa-miR-590-5p	2	0.238095	0.0633106	1	1.11845	1
hsa-miR-146a	13	0.000374213	8.75279e-05	1	1.11545				hsa-miR-1237	2	0.238095	0.0641613	0	0.775487	0
hsa-miR-493*	13	0.000374213	9.06697e-05	0	0.802423				hsa-miR-15a	2	0.238095	0.0645672	0	0.942822	0
hsa-miR-150	13	0.000374213	0.000119066	1	1.15334				hsa-miR-135a	2	0.238095	0.0648042	0	0.256927	0
hsa-miR-101*	13	0.000374213	0.00018801	0	0.730375				hsa-miR-330-3p	2	0.238095	0.0768192	1	1.14897	0
hsa-miR-143	13	0.000374213	0.000217082	0	0.915217				hsa-miR-101*	2	0.238095	0.0824852	0	0.745391	0
hsa-miR-517c	13	0.000374213	0.000425492	1	2.65266				hsa-miR-425*	2	0.238095	0.0825873	0	0.82412	0
hsa-miR-22*	13	0.000374213	0.000453487	0	0.901629				hsa-miR-361-5p	2	0.238095	0.0827363	0	0.93459	1
hsa-miR-545	13	0.000374213	0.000737152	1	1.67203				hsa-miR-340	2	0.238095	0.0837363	1	1.04914	0
hsa-miR-106b	13	0.000374213	0.00126095	1	1.0563				hsa-miR-214	2	0.238095	0.0900413	0	0.908306	1
hsa-miR-10b*	13	0.000374213	0.00127505	0	0.836975				hsa-miR-125b-1*	2	0.238095	0.0913295	0	0.381033	0
hsa-miR-342-3p	14	0.00122956	9.17302e-06	0	0.883635				hsa-miR-744	2	0.238095	0.0932823	1	1.07922	0
hsa-let-7c	14	0.00122956	9.90862e-06	0	0.929383				hsa-miR-15a*	2	0.238095	0.0948291	0	0.569972	0
hsa-miR-127-3p	14	0.00122956	2.04289e-05	0	0.876954				hsa-miR-26b*	2	0.238095	0.0962858	0	0.575695	0
hsa-miR-146b-5p	14	0.00122956	2.12372e-05	1	1.09269				hsa-miR-1228	2	0.238095	0.097658	0	0.903959	0
hsa-miR-505	14	0.00122956	3.21546e-05	1	1.09492				hsa-miR-26a	2	0.238095	0.101101	0	0.946071	1
hsa-miR-199b-5p	14	0.00122956	3.55885e-05	0	0.914368				hsa-miR-1238	2	0.238095	0.101691	0	0.843385	0
hsa-miR-30a*	14	0.00122956	6.34582e-05	0	0.810594				hsa-miR-199a-5p	2	0.238095	0.111847	0	0.916234	1
hsa-miR-26b*	14	0.00122956	8.40092e-05	0	0.585773				hsa-miR-338-5p	2	0.238095	0.112186	0	0.740781	0
hsa-miR-20b	14	0.00122956	0.000154184	1	1.09243				hsa-miR-212	2	0.238095	0.112756	0	0.895824	0
hsa-miR-22	14	0.00122956	0.000164485	0	0.952452				hsa-miR-22*	2	0.238095	0.112799	0	0.919068	1
hsa-miR-376a*	14	0.00122956	0.000164703	0	0.74728				hsa-miR-214*	2	0.238095	0.113582	0	0.835311	1
hsa-miR-501-3p	14	0.00122956	0.000213077	1	1.1673				hsa-miR-301b	2	0.238095	0.11359	1	1.73851	1
hsa-miR-19b	14	0.00122956	0.000250969	1	1.05235				hsa-miR-645	2	0.238095	0.114032	0	0.353698	0
hsa-miR-301a	14	0.00122956	0.00033968	1	1.13948				hsa-miR-885-3p	2	0.238095	0.1261	0	0.439047	0
hsa-miR-154	14	0.00122956	0.00050646	0	0.853753				hsa-miR-512-3p	2	0.238095	0.126505	0	0.735734	0
hsa-miR-361-5p	14	0.00122956	0.000642516	0	0.941511				hsa-miR-615-3p	2	0.238095	0.135631	0	0.667382	0
hsa-miR-362-3p	14	0.00122956	0.000888546	1	1.09791				hsa-miR-125a-5p	2	0.238095	0.137291	0	0.917443	1
hsa-miR-487b	14	0.00122956	0.00115654	0	0.890271				hsa-miR-140-5p	2	0.238095	0.142054	0	0.945985	0
hsa-miR-139-3p	14	0.00122956	0.0018371	0	0.889865				hsa-miR-627	2	0.238095	0.148697	1	1.14424	0
hsa-miR-27b	14	0.00122956	0.00299761	0	0.949615				hsa-miR-188-3p	2	0.238095	0.152308	0	0.427281	0
hsa-miR-500*	14	0.00122956	0.00302289	1	1.06892				hsa-miR-19a	2	0.238095	0.158621	1	1.02798	1
hsa-miR-148b	14	0.00122956	0.00496531	0	0.9353				hsa-miR-939	2	0.238095	0.164409	0	0.934054	0
hsa-miR-365	14	0.00122956	0.0103955	0	0.951615				hsa-let-7e*	2	0.238095	0.172316	0	0.632514	1
hsa-miR-20a	15	0.00368867	3.6435e-05	1	1.08893				hsa-miR-370	2	0.238095	0.172485	0	0.852303	0
hsa-miR-29c	15	0.00368867	4.46702e-05	0	0.92632				hsa-miR-489	2	0.238095	0.177378	0	0.682761	1
hsa-miR-106a	15	0.00368867	5.35475e-05	1	1.16462				hsa-miR-519e*	2	0.238095	0.179348	0	0.804075	0
hsa-let-7e	15	0.00368867	7.92289e-05	0	0.933882				hsa-miR-139-3p	2	0.238095	0.180864	0	0.903235	1
hsa-miR-483-3p	15	0.00368867	0.000102738	0	0.708389				hsa-miR-21	2	0.238095	0.189861	0	0.974756	0
hsa-miR-654-3p	15	0.00368867	0.000115694	0	0.841411				hsa-miR-584	2	0.238095	0.190415	0	0.83368	0
hsa-miR-30c-2*	15	0.00368867	0.000196933	0	0.856271				hsa-miR-143*	2	0.238095	0.201344	0	0.852635	1
hsa-miR-499-5p	15	0.00368867	0.000216566	0	0.716236				hsa-miR-513c	2	0.238095	0.204247	0	0.734116	0
hsa-miR-130b	15	0.00368867	0.00023395	1	1.10809				hsa-miR-324-5p	2	0.238095	0.207158	1	1.02903	0
hsa-miR-379	15	0.00368867	0.000237896	0	0.840946				hsa-let-7d*	2	0.238095	0.208476	0	0.794505	0
hsa-miR-409-3p	15	0.00368867	0.000254693	0	0.831775				hsa-miR-29a	2	0.238095	0.209664	0	0.961074	0
hsa-miR-149	15	0.00368867	0.000507126	0	0.787329				hsa-miR-186	2	0.238095	0.209762	1	1.03976	0
hsa-miR-362-5p	15	0.00368867	0.000606272	1	1.10009				hsa-miR-202	2	0.238095	0.214851	0	0.886918	0
hsa-miR-34c-5p	15	0.00368867	0.000635045	0	0.77711				hsa-miR-885-5p	2	0.238095	0.214992	0	0.682322	0
hsa-miR-145*	15	0.00368867	0.000637093	0	0.882706				hsa-miR-151-5p	2	0.238095	0.222046	1	1.04403	0
hsa-miR-369-5p	15	0.00368867	0.000637405	0	0.795031				hsa-miR-654-3p	2	0.238095	0.250701	0	0.936391	1
hsa-miR-638	15	0.00368867	0.000699905	0	0.933961				hsa-miR-629*	2	0.238095	0.252961	1	1.13676	0
hsa-miR-299-3p	15	0.00368867	0.00100985	0	0.843186				hsa-miR-375	2	0.238095	0.25979	0	0.801289	1
hsa-miR-551b	15	0.00368867	0.00111239	0	0.821802				hsa-miR-323-3p	2	0.238095	0.27379	1	1.51201	0
hsa-let-7a	15	0.00368867	0.00161187	0	0.957035				hsa-miR-30d	2	0.238095	0.291766	1	1.02665	0
hsa-miR-23b	15	0.00368867	0.00281604	0	0.946884				hsa-miR-218	2	0.238095	0.294813	0	0.912887	0
hsa-miR-331-3p	15	0.00368867	0.00393531	0	0.95321				hsa-miR-337-3p	2	0.238095	0.316344	0	0.860411	0
hsa-miR-23a	15	0.00368867	0.0125634	0	0.971496				kshv-miR-K12-10a	2	0.238095	0.32316	0	0.860638	0
hsa-miR-744*	15	0.00368867	0.0130771	0	0.790964				hsa-miR-564	2	0.238095	0.338774	0	0.894593	1
hsa-miR-564	15	0.00368867	0.0206774	0	0.895982				hsa-miR-200b*	2	0.238095	0.357933	1	1.088	0
hsa-miR-663	15	0.00368867	0.0225697	1	1.07083				hsa-miR-34a	2	0.238095	0.371956	0	0.983047	0
hsa-miR-542-5p	15	0.00368867	0.0372061	0	0.909519				hsa-miR-517b	2	0.238095	0.379509	0	0.648042	0
hsa-let-7d*	15	0.00368867	0.0490548	0	0.859491				ebv-miR-BART4	2	0.238095	0.386953	0	0.474612	0
hsa-miR-449a	15	0.00368867	0.0814726	0	0.703199				hsa-miR-617	2	0.238095	0.389437	0	0.729069	0
hsa-miR-342-5p	16	0.0101437	0.000191567	0	0.834465				hsa-miR-28-3p	2	0.238095	0.424252	0	0.896894	0
hsa-miR-193b*	16	0.0101437	0.000218876	0	0.846589				hsa-miR-183*	2	0.238095	0.439949	1	1.17544	0
hsa-miR-23b*	16	0.0101437	0.000592955	0	0.718977				hsa-miR-450a	2	0.238095	0.449934	0	0.925167	0
hsa-miR-381	16	0.0101437	0.00138921	0	0.88133				hsa-miR-127-5p	2	0.238095	0.505052	0	0.624711	0
hsa-miR-99b	16	0.0101437	0.00149331	0	0.933749				hsa-miR-142-5p	2	0.238095	0.512645	0	0.961349	1
hsa-miR-409-5p	16	0.0101437	0.00165475	0	0.693275				hsa-miR-550*	2	0.238095	0.520237	0	0.922791	0
hsa-miR-191	16	0.0101437	0.00177885	0	0.704784				hsa-miR-183	2	0.238095	0.57968	1	1.04249	0
hsa-miR-193a-5p	16	0.0101437	0.00280927	0	0.90852				hsa-miR-921	2	0.238095	0.621053	0	0.749605	0
hsa-miR-125b	16	0.0101437	0.00284937	0	0.954455				hsa-miR-10a	2	0.238095	0.709892	0	0.972729	0
hsa-miR-411	16	0.0101437	0.00313856	0	0.826963				hsa-miR-623	2	0.238095	0.711625	0	0.963159	0
hsa-miR-768-3p	16	0.0101437	0.00344634	0	0.954413				hsa-miR-206	2	0.238095	0.749451	0	0.904104	0
hsa-miR-10b	16	0.0101437	0.00344799	0	0.941095				hsa-miR-34b*	2	0.238095	0.956904	1	1.00221	0
hsa-miR-92a	16	0.0101437	0.00352679	1	1.05342				hsa-miR-575	3	0.688312	0.0993319	0	0.907952	0
hsa-miR-93	16	0.0101437	0.00373327	1	1.05545				hsa-miR-331-5p	3	0.688312	0.10134	0	0.501235	0
hsa-miR-886-3p	16	0.0101437	0.00427667	0	0.927718				hsa-let-7b	3	0.688312	0.127382	0	0.94481	1
hsa-miR-410	16	0.0101437	0.00568292	0	0.82472				hsa-miR-27b	3	0.688312	0.13163	0	0.960682	1
hsa-miR-376a	16	0.0101437	0.00783516	0	0.924868				hsa-miR-30a	3	0.688312	0.142325	0	0.902224	0
hsa-miR-532-5p	16	0.0101437	0.00829485	1	1.05661				hsa-miR-378	3	0.688312	0.144199	0	0.908717	0
hsa-miR-20a*	16	0.0101437	0.00967668	1	1.12827				hsa-miR-27a	3	0.688312	0.149068	0	0.969416	0
hsa-miR-103	16	0.0101437	0.0111088	0	0.963327				hsa-miR-23b	3	0.688312	0.14973	0	0.959626	1
hsa-miR-33a	16	0.0101437	0.0138149	1	1.25184				hsa-miR-129-5p	3	0.688312	0.155862	0	0.616253	0
hsa-miR-210	16	0.0101437	0.0154745	1	1.11131				hsa-miR-342-3p	3	0.688312	0.159531	0	0.938833	1
hsa-miR-375	16	0.0101437	0.0165773	0	0.836821				hsa-miR-638	3	0.688312	0.164952	0	0.94639	1
hsa-miR-369-3p	16	0.0101437	0.0214294	0	0.766005				hsa-miR-33a	3	0.688312	0.175251	1	1.34318	1
hsa-miR-660	16	0.0101437	0.0506027	1	1.03834				hsa-miR-128	3	0.688312	0.17543	1	1.06784	0
hsa-miR-193a-3p	16	0.0101437	0.0611773	0	0.956679				hsa-miR-1229	3	0.688312	0.179903	0	0.830047	0
hsa-miR-329	16	0.0101437	0.136954	0	0.850704				hsa-miR-421	3	0.688312	0.180614	1	1.1933	0
hsa-miR-423-3p	16	0.0101437	0.465076	0	0.969549				hsa-miR-513b	3	0.688312	0.18084	0	0.792908	0
hsa-miR-143*	17	0.0256551	0.000206573	0	0.843912				kshv-miR-K12-3	3	0.688312	0.181931	0	0.936417	0
hsa-miR-30a	17	0.0256551	0.000251133	0	0.895629				hsa-miR-1227	3	0.688312	0.184131	0	0.719611	0
hsa-miR-485-5p	17	0.0256551	0.000331772	0	0.584476				hsa-miR-429	3	0.688312	0.18811	1	1.07434	0
hsa-miR-337-3p	17	0.0256551	0.000543451	0	0.77628				hsa-miR-933	3	0.688312	0.1888	0	0.819405	0
hsa-miR-299-5p	17	0.0256551	0.00119334	0	0.848629				hsv1-miR-LAT	3	0.688312	0.195547	0	0.940946	0
hsa-miR-26b	17	0.0256551	0.00149452	0	0.950615				hsa-miR-7	3	0.688312	0.198497	1	1.22933	0
hsa-miR-517a	17	0.0256551	0.00171634	1	2.12298				hsa-let-7e	3	0.688312	0.199463	0	0.936247	1
hsa-miR-522	17	0.0256551	0.00206995	1	2.36436				hsa-miR-221	3	0.688312	0.20322	0	0.927087	0
hsa-miR-521	17	0.0256551	0.00224366	1	2.25439				hsa-miR-155*	3	0.688312	0.205046	0	0.00969189	1
hsa-miR-519a	17	0.0256551	0.0030898	1	2.22324				hsa-miR-411*	3	0.688312	0.205554	0	0.248591	1
hsa-miR-27a	17	0.0256551	0.00399828	0	0.967738				hsa-miR-190	3	0.688312	0.205781	0	0.653943	0
hsa-miR-15b*	17	0.0256551	0.0041906	1	1.25842				hsa-miR-16	3	0.688312	0.207657	0	0.971898	0
hsa-miR-224	17	0.0256551	0.00497828	1	1.27396				hsa-miR-433	3	0.688312	0.217496	0	0.635271	0
hsa-miR-377	17	0.0256551	0.00603379	0	0.915888				hsa-miR-199b-3p	3	0.688312	0.217737	0	0.944792	1
hsa-miR-758	17	0.0256551	0.00671944	0	0.746025				hsa-miR-30c	3	0.688312	0.225322	0	0.943815	0
hsa-miR-376c	17	0.0256551	0.00931907	0	0.927879				hsa-miR-127-3p	3	0.688312	0.227985	0	0.947939	1
hsa-miR-532-3p	17	0.0256551	0.00979077	1	1.06664				hsa-miR-10b*	3	0.688312	0.237878	0	0.856608	1
hsa-let-7f	17	0.0256551	0.0105041	0	0.965414				hsa-miR-582-5p	3	0.688312	0.240125	0	0.86821	0
hsa-miR-451	17	0.0256551	0.0115877	0	0.925609				hsa-miR-628-5p	3	0.688312	0.247869	1	1.19072	0
hsa-miR-575	17	0.0256551	0.0119376	0	0.929118				hsa-miR-494	3	0.688312	0.254807	0	0.934479	0
hsa-miR-539	17	0.0256551	0.0136885	0	0.851008				hsa-miR-223	3	0.688312	0.259349	0	0.944786	0
hsa-miR-7	17	0.0256551	0.014719	1	1.15839				hsa-miR-181a	3	0.688312	0.259864	0	0.958554	0
hsa-miR-34a	17	0.0256551	0.0254049	0	0.971405				hsa-miR-485-5p	3	0.688312	0.26264	0	0.631049	0
hsa-miR-431*	17	0.0256551	0.0269095	1	1.41276				hsa-miR-145	3	0.688312	0.263054	0	0.93563	1
hsa-miR-134	17	0.0256551	0.041583	0	0.945976				hsa-miR-339-5p	3	0.688312	0.263225	0	0.792596	0
hsa-miR-202	17	0.0256551	0.0546626	0	0.933885				hsa-miR-181c*	3	0.688312	0.265266	0	0.891104	0
hsa-miR-34a*	17	0.0256551	0.07845	0	0.943655				hsa-miR-129-3p	3	0.688312	0.269626	0	0.792033	0
hsa-miR-490-5p	17	0.0256551	0.0906835	1	1.29951				hsa-miR-625*	3	0.688312	0.278448	0	0.836442	0
hcmv-miR-UL70-3p	17	0.0256551	0.12213	0	0.915657				hsa-miR-143	3	0.688312	0.279093	0	0.935959	1
hsa-miR-10a*	17	0.0256551	0.160363	0	0.80837				hsa-miR-874	3	0.688312	0.281337	0	0.950025	0
hsa-miR-323-3p	17	0.0256551	0.272742	0	0.866967				hsa-miR-199b-5p	3	0.688312	0.286913	0	0.934401	1
hsa-miR-30d*	17	0.0256551	0.295971	1	1.09167				hsa-miR-125a-3p	3	0.688312	0.289361	0	0.932434	0
hsa-miR-486-5p	18	0.0598168	0.00300637	0	0.846317				hsa-miR-377*	3	0.688312	0.290208	0	0.488985	0
hsa-miR-768-5p	18	0.0598168	0.00359357	0	0.929818				hsa-miR-130b	3	0.688312	0.290589	1	1.10052	1
hsa-miR-628-3p	18	0.0598168	0.00364282	0	0.742058				hsa-miR-30a*	3	0.688312	0.293726	0	0.860562	0
hsa-miR-190	18	0.0598168	0.00395451	0	0.737411				ebv-miR-BART19-3p	3	0.688312	0.301901	0	0.775502	0
hsa-miR-181a*	18	0.0598168	0.00417401	0	0.869692				hsa-miR-362-5p	3	0.688312	0.30294	0	0.941715	1
hsa-miR-193b	18	0.0598168	0.00433067	0	0.931929				hsa-miR-30b*	3	0.688312	0.304357	1	1.10093	0
hsa-miR-572	18	0.0598168	0.00543289	0	0.92088				hsa-let-7f-2*	3	0.688312	0.30593	0	0.345684	0
hsa-miR-25	18	0.0598168	0.00657318	1	1.04853				hsa-miR-485-3p	3	0.688312	0.307006	1	1.18528	0
hsa-miR-136*	18	0.0598168	0.00778455	0	0.864295				hsa-miR-106b*	3	0.688312	0.308608	0	0.618012	1
hsa-miR-337-5p	18	0.0598168	0.00893603	0	0.880375				hsa-miR-93*	3	0.688312	0.310757	0	0.791883	1
hsa-miR-30c	18	0.0598168	0.0101816	0	0.950203				hsa-miR-497	3	0.688312	0.314258	0	0.943032	0
hsa-miR-30e*	18	0.0598168	0.0123707	0	0.927237				hsa-let-7i	3	0.688312	0.317885	0	0.967181	0
hsa-miR-502-5p	18	0.0598168	0.0141944	1	1.10813				hsa-miR-30d*	3	0.688312	0.319516	1	1.21026	0
hsa-miR-432	18	0.0598168	0.015367	0	0.912253				ebv-miR-BART13	3	0.688312	0.319547	0	0.956445	0
hsa-miR-107	18	0.0598168	0.017147	0	0.967795				hsa-let-7c	3	0.688312	0.321981	0	0.960855	1
hsa-miR-324-3p	18	0.0598168	0.0175524	0	0.968133				hsa-miR-23b*	3	0.688312	0.322444	0	0.86808	1
hsa-miR-454	18	0.0598168	0.0179492	1	1.0824				hsa-miR-129*	3	0.688312	0.322543	0	0.726349	0
hsa-miR-33b	18	0.0598168	0.0235501	0	0.560775				hsa-miR-877	3	0.688312	0.324167	1	1.19229	0
hsa-miR-328	18	0.0598168	0.024758	0	0.878903				hsa-miR-222	3	0.688312	0.325904	0	0.937818	0
hsa-miR-223	18	0.0598168	0.0249998	1	1.05486				hsa-miR-224	3	0.688312	0.325914	1	1.26027	0
hsa-miR-195	18	0.0598168	0.0256951	0	0.954612				hsa-miR-32*	3	0.688312	0.326269	0	0.876976	0
hsa-miR-502-3p	18	0.0598168	0.0281871	1	1.04847				hsa-miR-656	3	0.688312	0.330738	0	0.810019	1
hsa-miR-455-5p	18	0.0598168	0.0349813	1	1.10553				hsa-miR-30e*	3	0.688312	0.331491	0	0.933553	0
hsa-miR-452	18	0.0598168	0.0434277	1	1.19546				hsa-let-7f-1*	3	0.688312	0.333979	0	0.773708	0
hsa-miR-10a	18	0.0598168	0.0437318	0	0.928957				hsa-miR-365	3	0.688312	0.33432	1	1.03554	1
hsa-miR-198	18	0.0598168	0.0481216	0	0.884461				hsa-miR-545	3	0.688312	0.337234	1	1.56344	1
hsa-miR-378*	18	0.0598168	0.0561832	1	1.15276				hsa-miR-141	3	0.688312	0.338695	1	1.03444	0
hsa-miR-15a	18	0.0598168	0.0686337	0	0.968174				hsa-let-7a	3	0.688312	0.34162	0	0.970103	1
hsa-miR-151-3p	18	0.0598168	0.0755293	1	1.03361				hsa-miR-449b	3	0.688312	0.343017	1	1.88065	0
hsa-miR-936	18	0.0598168	0.0787903	0	0.88953				hsa-miR-543	3	0.688312	0.34405	1	1.20378	0
hsa-miR-34b*	18	0.0598168	0.0887043	0	0.967919				hsa-miR-505	3	0.688312	0.34448	1	1.03443	1
hsa-miR-125a-3p	18	0.0598168	0.126532	0	0.957161				hsa-miR-23a	3	0.688312	0.346481	0	0.979992	1
hsa-miR-154*	18	0.0598168	0.149437	0	0.904611				hsa-miR-923	3	0.688312	0.349718	0	0.949636	0
hsa-miR-21	18	0.0598168	0.155842	0	0.987366				hsa-miR-130a	3	0.688312	0.350476	0	0.95964	0
hsa-miR-34b	18	0.0598168	0.16982	0	0.854738				hsa-miR-149*	3	0.688312	0.350483	0	0.84991	1
hsa-miR-181a-2*	18	0.0598168	0.205027	0	0.905216				hsa-miR-877*	3	0.688312	0.356928	0	0.904984	0
hsa-miR-550*	18	0.0598168	0.225536	1	1.08285				hsa-miR-101	3	0.688312	0.362652	0	0.955843	0
hsa-miR-487a	18	0.0598168	0.274554	0	0.901398				hsa-miR-105	3	0.688312	0.363928	0	0.231441	0
hsa-miR-182	18	0.0598168	0.313532	0	0.953381				hsa-miR-525-5p	3	0.688312	0.370084	0	0.650812	0
hsa-miR-183	18	0.0598168	0.382965	0	0.96527				hcmv-miR-US33-5p	3	0.688312	0.370097	0	0.599364	0
hsa-miR-140-3p	18	0.0598168	0.549953	1	1.01205				hsa-miR-133b	3	0.688312	0.371672	0	0.796467	0
hsa-miR-335*	18	0.0598168	0.639546	0	0.940667				hsa-miR-550	3	0.688312	0.372647	0	0.882766	0
hsa-miR-221*	18	0.0598168	0.860997	0	0.991686				hsa-miR-198	3	0.688312	0.375974	0	0.883123	0
hsa-miR-377*	19	0.128575	0.0030246	0	0.546537				ebv-miR-BART12	3	0.688312	0.385542	0	0.884973	0
hsa-let-7a*	19	0.128575	0.00381363	0	0.825334				hsa-miR-7-1*	3	0.688312	0.385937	1	1.14824	0
hsa-miR-933	19	0.128575	0.00761564	0	0.877734				hsa-let-7b*	3	0.688312	0.386467	0	0.832913	1
hsa-miR-628-5p	19	0.128575	0.00885899	0	0.82376				hsa-miR-185	3	0.688312	0.387386	1	1.02232	0
hsa-miR-181a	19	0.128575	0.00940561	0	0.947148				hsa-miR-595	3	0.688312	0.38845	0	0.826336	0
hsa-miR-139-5p	19	0.128575	0.0106093	0	0.854741				hsa-miR-298	3	0.688312	0.390682	0	0.510063	0
hsa-miR-887	19	0.128575	0.0114813	0	0.861245				hsa-miR-190b	3	0.688312	0.398434	0	0.610989	1
hsa-miR-32	19	0.128575	0.0147897	1	1.18445				hsa-miR-1234	3	0.688312	0.399148	0	0.931882	0
hsa-miR-497	19	0.128575	0.0168173	0	0.95413				hsa-miR-296-5p	3	0.688312	0.41136	0	0.928629	0
hsa-miR-623	19	0.128575	0.0172484	0	0.917797				hsa-miR-518e*	3	0.688312	0.414962	0	0.68274	0
hsa-miR-433	19	0.128575	0.019828	0	0.735252				hsa-miR-374b	3	0.688312	0.415089	1	1.03379	0
hsa-miR-132*	19	0.128575	0.0229446	0	0.910568				hsa-miR-598	3	0.688312	0.415236	0	0.830931	0
hsa-miR-125b-1*	19	0.128575	0.0240502	0	0.611637				hsa-miR-30e	3	0.688312	0.418782	0	0.980513	0
hsa-miR-629*	19	0.128575	0.0240526	1	1.0951				hsa-miR-181a-2*	3	0.688312	0.420667	0	0.931643	0
hsa-miR-708	19	0.128575	0.0258294	0	0.855584				hsa-miR-126	3	0.688312	0.424375	0	0.970225	0
kshv-miR-K12-3	19	0.128575	0.0305818	0	0.958168				hsa-miR-374b*	3	0.688312	0.431512	1	1.14495	0
hsa-miR-144*	19	0.128575	0.0327516	0	0.737392				hsa-miR-29a*	3	0.688312	0.432849	0	0.833854	0
hsa-miR-769-3p	19	0.128575	0.0350177	0	0.865048				hsa-miR-200a*	3	0.688312	0.434927	1	1.09132	0
hsa-miR-517b	19	0.128575	0.0449616	1	1.57465				hsa-miR-193a-3p	3	0.688312	0.43598	1	1.0489	1
hsa-miR-892b	19	0.128575	0.0477356	0	0.913891				hsa-miR-487a	3	0.688312	0.436838	1	1.22908	0
hsa-miR-516a-5p	19	0.128575	0.050934	1	1.3352				hsa-miR-548c-5p	3	0.688312	0.442235	1	1.13023	0
hsa-miR-106b*	19	0.128575	0.0509821	1	1.38353				hsa-miR-1	3	0.688312	0.445744	0	0.810322	0
hsa-miR-181c*	19	0.128575	0.0532967	0	0.873183				hsa-miR-373*	3	0.688312	0.447135	1	1.09115	0
hsa-miR-378	19	0.128575	0.0636792	1	1.06158				hsa-miR-125b	3	0.688312	0.447388	0	0.966506	1
hsa-miR-186	19	0.128575	0.0792031	1	1.03766				hsa-miR-10b	3	0.688312	0.451937	0	0.957014	1
hsa-miR-1225-5p	19	0.128575	0.0893538	0	0.966931				hsa-miR-542-5p	3	0.688312	0.455609	0	0.922102	1
hsa-miR-24	19	0.128575	0.0915997	0	0.980981				hsa-miR-130b*	3	0.688312	0.457226	0	0.387311	1
hsa-miR-331-5p	19	0.128575	0.0984408	0	0.689819				hsa-miR-518d-5p	3	0.688312	0.457442	0	0.731781	0
hsa-miR-1228	19	0.128575	0.103183	0	0.964967				hsa-miR-513a-5p	3	0.688312	0.458356	0	0.917009	0
hsa-miR-133b	19	0.128575	0.12635	0	0.870753				hsa-miR-339-3p	3	0.688312	0.461412	0	0.936157	0
hsa-miR-24-1*	19	0.128575	0.130528	0	0.911301				hsa-miR-431	3	0.688312	0.462631	1	1.15556	0
hsa-miR-19b-1*	19	0.128575	0.141197	1	1.14797				hsa-miR-501-3p	3	0.688312	0.464346	1	1.08936	1
hsa-miR-513c	19	0.128575	0.145296	1	1.15371				hsa-miR-15b*	3	0.688312	0.466913	1	1.20239	0
hsa-miR-519e*	19	0.128575	0.150658	0	0.912557				hsa-miR-182*	3	0.688312	0.467102	1	1.34978	0
hsa-miR-1227	19	0.128575	0.150785	0	0.824598				hsa-miR-518f*	3	0.688312	0.46829	0	0.747667	0
hsa-miR-934	19	0.128575	0.154723	1	1.22492				hsa-miR-200a	3	0.688312	0.476084	1	1.04153	0
hsa-let-7g	19	0.128575	0.163288	0	0.979286				hsa-miR-24	3	0.688312	0.477444	0	0.985564	0
hsa-miR-105	19	0.128575	0.184782	1	1.67551				hsa-miR-379	3	0.688312	0.482258	0	0.949686	1
hsa-miR-99a*	19	0.128575	0.193456	0	0.841395				hsa-miR-219-5p	3	0.688312	0.487073	1	1.13508	0
hsa-miR-223*	19	0.128575	0.234899	1	1.24971				hsa-miR-148a*	3	0.688312	0.487148	1	1.25278	0
hsa-miR-92a-1*	19	0.128575	0.271293	1	1.24282				hsa-miR-21*	3	0.688312	0.490625	0	0.961717	0
hsa-miR-648	19	0.128575	0.273768	1	1.12263				hsa-miR-532-3p	3	0.688312	0.501158	0	0.962696	0
hsa-let-7i*	19	0.128575	0.282059	0	0.890848				hsa-miR-9	3	0.688312	0.501258	0	0.795617	1
hsa-miR-518e*	19	0.128575	0.290678	1	1.20945				hsa-miR-146a	3	0.688312	0.503356	0	0.966187	1
hsa-miR-203	19	0.128575	0.292244	0	0.930354				hsa-miR-30b	3	0.688312	0.509127	1	1.03026	0
hsa-miR-615-3p	19	0.128575	0.302003	0	0.866712				hsa-miR-125b-2*	3	0.688312	0.513633	1	1.04134	0
hsa-miR-29a*	19	0.128575	0.335115	0	0.921946				hsa-miR-576-3p	3	0.688312	0.518885	0	0.658045	0
hsa-miR-455-3p	19	0.128575	0.361003	1	1.02991				hsa-miR-135a*	3	0.688312	0.520917	1	1.06129	0
hsa-miR-30b*	19	0.128575	0.392413	1	1.02826				hsa-miR-542-3p	3	0.688312	0.521229	0	0.927969	0
hsa-miR-550	19	0.128575	0.396469	0	0.96112				hcmv-miR-US4	3	0.688312	0.536675	0	0.928682	0
hsa-miR-183*	19	0.128575	0.42794	1	1.06836				hcmv-miR-UL112	3	0.688312	0.543439	0	0.605155	0
hsa-miR-877*	19	0.128575	0.443548	1	1.03792				hsa-miR-29b-1*	3	0.688312	0.545829	0	0.929672	0
hsa-miR-30d	19	0.128575	0.672795	0	0.993487				hsa-miR-181a*	3	0.688312	0.551143	0	0.958938	0
hcmv-miR-UL36	19	0.128575	0.675902	0	0.947206				hsa-miR-30c-2*	3	0.688312	0.556821	0	0.933866	1
hsa-miR-543	19	0.128575	0.69189	0	0.970997				hsa-miR-92a	3	0.688312	0.566008	0	0.987296	1
hsa-miR-184	19	0.128575	0.725081	0	0.941658				hsa-miR-381	3	0.688312	0.56885	0	0.967158	1
hsa-miR-140-5p	19	0.128575	0.972301	0	0.999266				hsa-miR-452	3	0.688312	0.576238	1	1.1267	0
hsa-miR-645	20	0.253308	0.00403419	0	0.566278				hsa-miR-455-3p	3	0.688312	0.58161	0	0.96606	0
hsa-miR-374a	20	0.253308	0.00491421	1	1.05444				hsa-miR-195*	3	0.688312	0.591731	0	0.870184	0
hsa-miR-370	20	0.253308	0.0123089	0	0.86713				hsa-miR-193b	3	0.688312	0.592239	0	0.971463	0
hsa-miR-181c	20	0.253308	0.0148847	0	0.923148				hsa-miR-181d	3	0.688312	0.594695	0	0.970353	0
hsa-miR-625*	20	0.253308	0.0149528	0	0.844369				hsa-miR-410	3	0.688312	0.603254	1	1.0824	1
hsa-miR-424*	20	0.253308	0.0248628	1	1.13261				hsa-miR-937	3	0.688312	0.603327	0	0.648486	0
hsa-miR-338-3p	20	0.253308	0.0283566	0	0.891487				hsa-miR-19b	3	0.688312	0.606629	0	0.992039	1
hsa-miR-126	20	0.253308	0.0306819	0	0.964973				hsa-miR-616	3	0.688312	0.607602	0	0.67967	0
hsa-miR-219-5p	20	0.253308	0.0319969	1	1.1853				hsa-miR-126*	3	0.688312	0.612527	0	0.961094	0
hsa-miR-421	20	0.253308	0.0419065	1	1.16832				hsa-miR-20b	3	0.688312	0.62092	1	1.01581	1
hsa-miR-654-5p	20	0.253308	0.0509419	0	0.876301				hsa-miR-671-5p	3	0.688312	0.624547	0	0.957134	0
hsa-miR-605	20	0.253308	0.0548192	0	0.822578				hsa-miR-493	3	0.688312	0.633099	0	0.809456	0
hsa-miR-101	20	0.253308	0.0550767	0	0.963048				hsa-miR-31	3	0.688312	0.641222	1	1.05747	0
hsa-miR-1238	20	0.253308	0.0605267	0	0.937932				hsa-miR-299-3p	3	0.688312	0.642983	0	0.960557	1
hsv1-miR-LAT	20	0.253308	0.0613429	0	0.959227				hsa-miR-1226*	3	0.688312	0.643275	1	1.0642	0
hsa-miR-99a	20	0.253308	0.0681017	0	0.956324				hsa-miR-629	3	0.688312	0.647049	1	1.03475	0
hsa-miR-339-5p	20	0.253308	0.0712443	0	0.795616				hsa-miR-516b	3	0.688312	0.653515	0	0.873383	0
hsa-miR-625	20	0.253308	0.0793035	0	0.912421				hsa-miR-329	3	0.688312	0.657419	1	1.14799	1
hsa-miR-345	20	0.253308	0.0802054	1	1.10738				hsa-miR-345	3	0.688312	0.662411	1	1.06977	0
hsa-miR-181d	20	0.253308	0.0828992	0	0.958164				hsa-miR-29b-2*	3	0.688312	0.667467	0	0.799293	1
hsa-miR-221	20	0.253308	0.0835973	0	0.957298				hsa-miR-760	3	0.688312	0.671589	0	0.941057	0
hsa-miR-503	20	0.253308	0.0845328	1	1.09496				hsa-miR-1225-5p	3	0.688312	0.6727	0	0.978942	0
hsa-miR-188-3p	20	0.253308	0.0896351	0	0.689346				hsa-miR-566	3	0.688312	0.673338	0	0.86393	0
ebv-miR-BART7	20	0.253308	0.0922287	1	1.15203				hsa-miR-503	3	0.688312	0.689679	0	0.957485	0
hsa-miR-450a	20	0.253308	0.0962454	0	0.923205				hsa-miR-153	3	0.688312	0.691356	1	1.18584	0
hsa-miR-939	20	0.253308	0.102086	0	0.970743				kshv-miR-K12-8	3	0.688312	0.698139	0	0.869625	0
hsa-miR-100	20	0.253308	0.124534	0	0.969264				hsa-miR-200c	3	0.688312	0.698245	1	1.0176	0
hsa-miR-498	20	0.253308	0.126685	0	0.933776				hsa-miR-376c	3	0.688312	0.702437	0	0.982188	0
hsa-let-7b*	20	0.253308	0.128085	0	0.87278				hsa-miR-1224-5p	3	0.688312	0.706645	0	0.973745	0
hsa-miR-874	20	0.253308	0.1292	0	0.975889				hsa-miR-99b*	3	0.688312	0.710489	0	0.894695	1
hsa-miR-769-5p	20	0.253308	0.160437	0	0.954653				hsa-miR-196b	3	0.688312	0.714842	0	0.968821	0
hsa-miR-205	20	0.253308	0.171799	0	0.958795				hsa-miR-182	3	0.688312	0.72559	0	0.970577	0
hsa-miR-411*	20	0.253308	0.174262	0	0.646408				hsa-miR-30c-1*	3	0.688312	0.727051	0	0.937219	0
hsa-miR-30e	20	0.253308	0.195951	1	1.02371				hsa-miR-142-3p	3	0.688312	0.730808	0	0.983416	1
hsa-miR-425	20	0.253308	0.208777	0	0.972898				hsa-miR-26b	3	0.688312	0.739672	0	0.989921	0
hsa-miR-494	20	0.253308	0.214286	1	1.02893				hsa-miR-24-1*	3	0.688312	0.74047	0	0.972105	0
hsa-miR-200c*	20	0.253308	0.239837	0	0.889258				hsa-miR-33b	3	0.688312	0.741438	0	0.743115	0
hsa-miR-431	20	0.253308	0.261844	0	0.903002				hsa-miR-610	3	0.688312	0.745381	0	0.9469	0
hsa-miR-449b	20	0.253308	0.263501	0	0.755778				hsa-miR-744*	3	0.688312	0.747261	0	0.921764	0
hsa-miR-616	20	0.253308	0.287396	0	0.806134				hsa-miR-369-3p	3	0.688312	0.74743	0	0.890071	1
hsa-miR-96	20	0.253308	0.302389	0	0.971256				hsa-miR-602	3	0.688312	0.749383	1	1.04168	0
hcmv-miR-US33-5p	20	0.253308	0.30577	0	0.851211				hsa-miR-510	3	0.688312	0.762706	0	0.863841	0
hsa-miR-153	20	0.253308	0.308042	1	1.15499				hsa-miR-583	3	0.688312	0.762783	1	1.11794	0
hsa-miR-132	20	0.253308	0.311461	0	0.978602				hsa-miR-107	3	0.688312	0.765029	1	1.00474	0
hsa-miR-151-5p	20	0.253308	0.31986	1	1.01624				hsa-miR-422a	3	0.688312	0.767257	0	0.888154	0
hsa-miR-33b*	20	0.253308	0.330373	0	0.961297				hsa-miR-640	3	0.688312	0.772849	0	0.84164	0
hsa-miR-200a	20	0.253308	0.334885	0	0.97766				hsa-miR-934	3	0.688312	0.772913	0	0.888672	0
hsa-miR-495	20	0.253308	0.347048	0	0.950675				hsa-miR-377	3	0.688312	0.776226	0	0.987189	0
hsa-miR-557	20	0.253308	0.351248	0	0.972245				hsa-miR-200b	3	0.688312	0.77801	1	1.01358	0
hsa-miR-423-5p	20	0.253308	0.356456	0	0.982189				hsa-miR-516a-5p	3	0.688312	0.780872	0	0.902188	0
hsa-miR-525-5p	20	0.253308	0.357634	1	1.14957				hsa-miR-521	3	0.688312	0.7825	0	0.865964	0
hsa-miR-30c-1*	20	0.253308	0.358256	0	0.951643				hsa-miR-34a*	3	0.688312	0.794549	1	1.01576	0
hsa-miR-1224-5p	20	0.253308	0.364849	0	0.980683				hsa-miR-548d-5p	3	0.688312	0.797517	0	0.88314	0
hsa-miR-98	20	0.253308	0.379809	0	0.979295				hsv1-miR-H1	3	0.688312	0.807393	0	0.973688	0
hsa-miR-662	20	0.253308	0.383118	1	1.10373				hsa-miR-519a	3	0.688312	0.813592	0	0.886171	0
kshv-miR-K12-8	20	0.253308	0.488235	0	0.928809				hsa-miR-31*	3	0.688312	0.819936	1	1.04535	0
hsa-miR-885-5p	20	0.253308	0.507931	1	1.09565				hsa-miR-20a	3	0.688312	0.822736	1	1.0046	1
hsa-miR-518f*	20	0.253308	0.516503	1	1.08913				hsa-miR-500*	3	0.688312	0.829078	1	1.00978	0
hsa-miR-760	20	0.253308	0.585469	0	0.978309				hsa-miR-188-5p	3	0.688312	0.830744	0	0.984723	0
hsa-miR-373*	20	0.253308	0.606038	1	1.02563				hsa-miR-17	3	0.688312	0.83673	1	1.00478	1
hsa-miR-492	20	0.253308	0.625656	0	0.952674				hsa-miR-369-5p	3	0.688312	0.845108	0	0.977832	1
hsa-miR-196b	20	0.253308	0.64063	1	1.01808				hsa-miR-492	3	0.688312	0.865435	0	0.953798	0
hsa-miR-30b	20	0.253308	0.64259	0	0.99152				hsa-miR-520d-3p	3	0.688312	0.866175	1	1.10431	0
hsa-miR-23a*	20	0.253308	0.712703	0	0.987569				hsa-miR-376a*	3	0.688312	0.866336	0	0.978806	1
hsa-miR-584	20	0.253308	0.718731	1	1.01851				hsa-miR-376a	3	0.688312	0.866515	0	0.991969	1
hsa-let-7i	20	0.253308	0.722045	0	0.99593				hsa-miR-1228*	3	0.688312	0.874997	0	0.95642	0
hsa-miR-182*	20	0.253308	0.749077	1	1.05319				ebv-miR-BART7	3	0.688312	0.875985	1	1.03792	0
hsa-miR-130a	20	0.253308	0.871043	1	1.00294				hsa-miR-622	3	0.688312	0.876231	0	0.97732	0
hsa-miR-518d-5p	20	0.253308	0.947304	0	0.991757				hsa-miR-522	3	0.688312	0.877897	0	0.922901	0
hsa-miR-135a	21	0.449914	0.0252451	0	0.615343				hsa-miR-502-3p	3	0.688312	0.8804	0	0.992945	0
hsa-miR-92b	21	0.449914	0.0269572	0	0.765179				hsa-miR-93	3	0.688312	0.887197	0	0.994329	1
hsa-miR-335	21	0.449914	0.0483692	0	0.910568				hsa-miR-424	3	0.688312	0.901275	0	0.993409	0
hsa-miR-1225-3p	21	0.449914	0.0533396	0	0.94704				hsa-miR-205	3	0.688312	0.915709	0	0.993202	0
hsa-miR-425*	21	0.449914	0.0691513	0	0.936453				hsa-miR-770-5p	3	0.688312	0.918544	0	0.989212	0
hsa-miR-16-2*	21	0.449914	0.0852205	1	1.06622				hsa-miR-660	3	0.688312	0.926059	1	1.00444	1
hsa-miR-15b	21	0.449914	0.0899143	1	1.0277				hsa-miR-526b	3	0.688312	0.930909	0	0.979771	0
hsa-miR-624*	21	0.449914	0.0924033	0	0.800334				hsa-miR-99a	3	0.688312	0.944339	1	1.00364	0
hsa-miR-889	21	0.449914	0.0978871	0	0.669061				hsa-miR-17*	3	0.688312	0.946735	1	1.0027	1
hsa-miR-484	21	0.449914	0.108027	0	0.95052				hsa-miR-34b	3	0.688312	0.96031	1	1.00901	0
hsa-miR-374b	21	0.449914	0.117667	1	1.03219				hsa-miR-23a*	3	0.688312	0.966578	1	1.00441	1
hsa-miR-196a	21	0.449914	0.118816	1	1.10449				hsa-miR-338-3p	3	0.688312	0.975006	0	0.997784	0
hsa-miR-801	21	0.449914	0.126519	1	1.06425				hsa-miR-517a	3	0.688312	0.976705	0	0.988503	0
hcmv-miR-UL112	21	0.449914	0.155316	0	0.714962				hsa-miR-601	3	0.688312	0.976705	1	1.00326	0
hsa-miR-195*	21	0.449914	0.156084	0	0.872224				hsa-miR-134	3	0.688312	0.984157	1	1.00145	0
hsa-miR-125b-2*	21	0.449914	0.165456	0	0.947062				hcmv-miR-UL36	3	0.688312	0.988993	0	0.993374	0
hsa-miR-485-3p	21	0.449914	0.211311	0	0.900651				hsa-miR-505*	4	0.997836	0.214573	1	1.16467	1
hsa-miR-1	21	0.449914	0.217482	0	0.882059				hsa-miR-801	4	0.997836	0.26271	0	0.896634	0
hsa-miR-766	21	0.449914	0.231316	1	1.03754				hsa-miR-191	4	0.997836	0.274381	0	0.867405	1
hsa-miR-29a	21	0.449914	0.233866	0	0.983425				hsa-miR-141*	4	0.997836	0.280722	1	1.14325	0
hsa-miR-548c-5p	21	0.449914	0.258898	1	1.08871				hsa-miR-378*	4	0.997836	0.281494	0	0.898839	0
hsa-miR-127-5p	21	0.449914	0.261117	0	0.798559				hsa-miR-665	4	0.997836	0.305315	0	0.711712	0
hsa-miR-1226*	21	0.449914	0.288475	0	0.953991				hsa-miR-501-5p	4	0.997836	0.336438	1	1.20469	0
hsa-miR-339-3p	21	0.449914	0.292505	0	0.94647				hsa-miR-193a-5p	4	0.997836	0.347861	1	1.06581	1
hsa-miR-601	21	0.449914	0.294623	0	0.959632				hsa-miR-328	4	0.997836	0.348744	0	0.90155	0
hsa-miR-491-5p	21	0.449914	0.312931	0	0.841975				hsa-miR-200c*	4	0.997836	0.353511	1	1.24399	0
hsa-miR-187*	21	0.449914	0.313574	0	0.943472				hsa-miR-99b	4	0.997836	0.353665	0	0.946146	1
hsa-miR-548d-5p	21	0.449914	0.316671	1	1.216				hsa-miR-551b	4	0.997836	0.393821	0	0.831812	1
hsa-miR-483-5p	21	0.449914	0.351336	0	0.969879				hsa-miR-539	4	0.997836	0.397767	1	1.16971	0
hsa-miR-374b*	21	0.449914	0.364835	1	1.0888				ebv-miR-BHRF1-1	4	0.997836	0.410039	0	0.789654	0
hcmv-miR-US4	21	0.449914	0.382708	0	0.965262				hcmv-miR-UL70-3p	4	0.997836	0.41876	1	1.14148	0
hsa-miR-1228*	21	0.449914	0.393696	1	1.07732				hsa-miR-483-3p	4	0.997836	0.421463	0	0.826163	1
hsa-miR-129-3p	21	0.449914	0.394784	0	0.92596				hsa-miR-887	4	0.997836	0.42408	0	0.898366	0
hsa-miR-25*	21	0.449914	0.412706	1	1.213				hsa-miR-625	4	0.997836	0.432318	1	1.10912	0
hsa-let-7d	21	0.449914	0.416341	0	0.986959				hsa-miR-106a	4	0.997836	0.44108	0	0.963862	1
hsa-miR-923	21	0.449914	0.431901	1	1.01342				hsa-miR-342-5p	4	0.997836	0.45624	0	0.931854	1
hsa-miR-770-5p	21	0.449914	0.437599	1	1.04544				hsa-miR-886-3p	4	0.997836	0.456553	0	0.956418	1
hsa-miR-95	21	0.449914	0.445322	0	0.954641				hsa-miR-139-5p	4	0.997836	0.46193	0	0.900463	0
hsa-miR-136	21	0.449914	0.460305	0	0.969223				hsa-miR-34c-5p	4	0.997836	0.471266	0	0.864881	1
hsa-miR-429	21	0.449914	0.494001	1	1.01963				hsa-miR-495	4	0.997836	0.472916	1	1.09563	0
hsa-miR-516b	21	0.449914	0.517635	1	1.06591				hsa-miR-374a	4	0.997836	0.487582	1	1.02861	0
hsa-miR-150*	21	0.449914	0.566244	0	0.987979				hsa-miR-500	4	0.997836	0.512095	1	1.11106	0
hsa-miR-512-3p	21	0.449914	0.585228	0	0.949196				hsa-miR-484	4	0.997836	0.524069	0	0.974642	0
hsa-miR-493	21	0.449914	0.586661	1	1.07933				hsa-miR-195	4	0.997836	0.527159	0	0.962677	0
hsa-miR-582-5p	21	0.449914	0.606701	0	0.971968				hsa-miR-145*	4	0.997836	0.527651	0	0.939844	1
hsa-miR-93*	21	0.449914	0.732118	1	1.03973				hsa-miR-92b	4	0.997836	0.532993	0	0.772987	0
hsa-miR-622	21	0.449914	0.734766	0	0.983261				hsa-miR-19b-1*	4	0.997836	0.536227	0	0.873769	0
hsa-miR-21*	21	0.449914	0.748713	0	0.993229				hsa-miR-340*	4	0.997836	0.540169	1	1.04968	0
kshv-miR-K12-12	21	0.449914	0.756179	1	1.06364				hsa-let-7f	4	0.997836	0.54741	0	0.980175	0
hsa-miR-490-3p	21	0.449914	0.768858	1	1.05314				ebv-miR-BART16	4	0.997836	0.547992	0	0.895663	0
hsa-miR-192	21	0.449914	0.849412	1	1.00804				hsa-miR-335*	4	0.997836	0.552538	1	1.17093	0
hsa-miR-583	21	0.449914	0.90244	0	0.985682				hsa-miR-96	4	0.997836	0.558943	0	0.972011	0
hsa-miR-191*	22	0.69964	0.0555591	0	0.931631				hsa-miR-187*	4	0.997836	0.56079	0	0.928242	0
hsa-miR-326	22	0.69964	0.124233	0	0.886287				hsa-miR-371-5p	4	0.997836	0.566404	0	0.954262	0
hsa-miR-634	22	0.69964	0.154377	0	0.85594				hsa-let-7g	4	0.997836	0.568575	0	0.977851	0
hsa-miR-574-5p	22	0.69964	0.154978	1	1.02135				hsa-miR-362-3p	4	0.997836	0.576925	1	1.04051	1
ebv-miR-BART12	22	0.69964	0.156674	0	0.943707				hsa-miR-193b*	4	0.997836	0.584528	0	0.938992	0
hsa-miR-149*	22	0.69964	0.171973	0	0.923283				hsa-miR-154*	4	0.997836	0.590392	1	1.092	1
hsa-miR-1237	22	0.69964	0.17559	0	0.942566				hsa-miR-376b	4	0.997836	0.59921	1	1.11829	0
hsa-miR-548c-3p	22	0.69964	0.188388	0	0.675699				hsa-miR-498	4	0.997836	0.625069	0	0.939849	0
hsa-miR-629	22	0.69964	0.204127	0	0.936006				hsa-miR-181c	4	0.997836	0.627489	0	0.969071	0
hsa-miR-596	22	0.69964	0.235934	0	0.701452				hsa-miR-155	4	0.997836	0.635491	0	0.975708	1
hsa-miR-1229	22	0.69964	0.247524	0	0.942428				hsa-miR-337-5p	4	0.997836	0.649722	0	0.962815	0
hsa-miR-940	22	0.69964	0.249376	0	0.98098				hsa-miR-517c	4	0.997836	0.688204	1	1.26779	1
hsa-miR-148a	22	0.69964	0.267757	0	0.975441				hsa-miR-95	4	0.997836	0.68843	1	1.06492	0
hsa-miR-31	22	0.69964	0.34763	1	1.05618				hsa-miR-154	4	0.997836	0.689139	0	0.97267	1
hsa-miR-424	22	0.69964	0.354056	1	1.02129				hsa-miR-33b*	4	0.997836	0.689141	0	0.949365	0
hiv1-miR-H1	22	0.69964	0.357371	0	0.964825				hsa-miR-557	4	0.997836	0.691068	0	0.968001	0
hsa-miR-16	22	0.69964	0.370137	0	0.987577				hsa-miR-491-3p	4	0.997836	0.693765	0	0.770654	0
hsa-miR-218	22	0.69964	0.389682	0	0.97059				hsa-miR-148a	4	0.997836	0.698699	1	1.01726	0
hsa-miR-32*	22	0.69964	0.427055	1	1.06153				hsa-miR-181b	4	0.997836	0.706501	1	1.02438	0
hsa-miR-765	22	0.69964	0.430466	0	0.970598				hsa-let-7d	4	0.997836	0.717223	0	0.986393	0
hsa-miR-617	22	0.69964	0.443272	0	0.920164				hsa-miR-532-5p	4	0.997836	0.719969	0	0.980641	1
hsa-miR-144	22	0.69964	0.451447	0	0.947323				hsa-miR-630	4	0.997836	0.722954	0	0.972909	0
hsa-miR-194	22	0.69964	0.45458	0	0.968444				hsa-miR-652	4	0.997836	0.72458	1	1.02547	0
hsa-miR-340	22	0.69964	0.456914	1	1.01998				hsa-miR-215	4	0.997836	0.727274	1	1.04671	0
hsa-miR-598	22	0.69964	0.473347	1	1.06414				hsa-miR-758	4	0.997836	0.728126	1	1.06755	0
hsa-miR-671-5p	22	0.69964	0.47649	0	0.97743				hsa-miR-431*	4	0.997836	0.728513	0	0.878622	0
hsa-miR-135a*	22	0.69964	0.480095	1	1.02292				hsa-miR-20a*	4	0.997836	0.729733	1	1.02848	1
hsa-miR-513a-5p	22	0.69964	0.529456	1	1.02686				hsa-miR-335	4	0.997836	0.731719	0	0.96323	0
ebv-miR-BART19-3p	22	0.69964	0.557978	1	1.0545				hsa-miR-29c	4	0.997836	0.733931	0	0.992159	1
hsa-miR-500	22	0.69964	0.581381	0	0.965618				hsa-miR-100	4	0.997836	0.735049	0	0.979933	0
hsv1-miR-H1	22	0.69964	0.598391	0	0.980921				hsa-miR-490-3p	4	0.997836	0.735339	0	0.837999	0
hsa-miR-15a*	22	0.69964	0.607313	0	0.939956				hsa-miR-502-5p	4	0.997836	0.736374	0	0.967627	0
hsa-miR-542-3p	22	0.69964	0.614234	0	0.971718				hsa-miR-194*	4	0.997836	0.737564	0	0.750825	0
hsa-miR-31*	22	0.69964	0.615051	1	1.0511				hsa-miR-892b	4	0.997836	0.740693	0	0.96486	0
hsa-miR-330-3p	22	0.69964	0.615281	0	0.977822				hsa-miR-769-3p	4	0.997836	0.743754	0	0.926025	0
hsa-miR-324-5p	22	0.69964	0.621604	0	0.98971				hsa-miR-491-5p	4	0.997836	0.749802	1	1.19066	0
hsa-miR-576-3p	22	0.69964	0.651421	1	1.11198				hsa-miR-135b	4	0.997836	0.750586	1	1.08225	1
hsa-miR-220c	22	0.69964	0.654276	0	0.881866				hsa-miR-32	4	0.997836	0.751223	0	0.953851	0
hsa-miR-518c*	22	0.69964	0.69939	0	0.980734				hsa-miR-194	4	0.997836	0.754864	0	0.964362	0
hsa-miR-659	22	0.69964	0.704084	0	0.973229				hsa-miR-150	4	0.997836	0.76366	0	0.977244	1
hsa-miR-610	22	0.69964	0.707242	1	1.02104				hsa-miR-454*	4	0.997836	0.768821	1	1.16756	0
hsa-miR-371-5p	22	0.69964	0.709117	1	1.01126				hsa-miR-654-5p	4	0.997836	0.769504	1	1.04861	0
hsa-miR-155*	22	0.69964	0.74851	1	1.11411				hsa-miR-136*	4	0.997836	0.769679	0	0.973968	0
hsa-miR-129*	22	0.69964	0.748777	0	0.964325				hsa-miR-455-5p	4	0.997836	0.774005	1	1.03415	0
ebv-miR-BHRF1-1	22	0.69964	0.752741	0	0.972403				hsa-miR-98	4	0.997836	0.776868	1	1.0194	0
hsa-miR-361-3p	22	0.69964	0.773578	1	1.00631				hsa-miR-210	4	0.997836	0.779917	1	1.03127	1
hsa-miR-526b	22	0.69964	0.804748	1	1.02073				hsa-miR-132	4	0.997836	0.787951	0	0.98315	0
hsa-miR-206	22	0.69964	0.806647	1	1.02353				hsa-miR-29c*	4	0.997836	0.790913	0	0.988398	1
hsa-miR-376b	22	0.69964	0.81005	0	0.981337				hsa-miR-423-3p	4	0.997836	0.799106	1	1.02983	0
hsa-miR-885-3p	22	0.69964	0.812806	1	1.04615				hsa-miR-16-2*	4	0.997836	0.806513	1	1.01808	0
hsa-miR-921	22	0.69964	0.830619	1	1.04326				hsa-miR-596	4	0.997836	0.815635	1	1.29037	0
hsa-miR-491-3p	22	0.69964	0.861087	1	1.04049				hsa-miR-574-5p	4	0.997836	0.816405	1	1.00561	0
hsa-miR-34c-3p	22	0.69964	0.866808	0	0.96077				hsa-miR-424*	4	0.997836	0.818709	1	1.02828	0
hsa-miR-510	22	0.69964	0.887326	0	0.980897				hsa-miR-299-5p	4	0.997836	0.829242	0	0.984215	0
hsa-miR-631	22	0.69964	0.897849	1	1.01018				hsa-miR-423-5p	4	0.997836	0.830499	1	1.00994	0
hsa-miR-630	22	0.69964	0.901412	1	1.00429				hsa-miR-92a-1*	4	0.997836	0.830533	0	0.865441	0
hsa-miR-602	22	0.69964	0.907802	1	1.0051				hsa-miR-204	4	0.997836	0.833354	0	0.933488	0
hsa-miR-200b	22	0.69964	0.929517	0	0.99821				hsa-miR-663	4	0.997836	0.841465	1	1.01749	1
hsa-miR-340*	22	0.69964	0.966588	1	1.00165				hsa-miR-132*	4	0.997836	0.847917	0	0.975837	0
hsa-miR-200a*	22	0.69964	0.991215	0	0.999478				hsa-miR-363	4	0.997836	0.850746	1	1.02616	0
hsa-miR-744	23	0.918911	0.157051	0	0.94474				hsa-miR-150*	4	0.997836	0.858333	0	0.989863	1
hsa-miR-636	23	0.918911	0.180339	0	0.949037				hsa-miR-548c-3p	4	0.997836	0.865704	0	0.856321	0
hsa-miR-298	23	0.918911	0.210326	0	0.73002				hsa-miR-409-3p	4	0.997836	0.873797	0	0.990791	1
hsa-let-7f-2*	23	0.918911	0.222812	0	0.731783				hsa-miR-28-5p	4	0.997836	0.87793	0	0.995406	0
hsa-miR-1234	23	0.918911	0.229516	0	0.967062				hsa-miR-936	4	0.997836	0.886583	1	1.02737	0
hsa-miR-665	23	0.918911	0.263767	0	0.896453				hsa-miR-518c*	4	0.997836	0.888195	0	0.980198	0
hsa-miR-126*	23	0.918911	0.270786	0	0.957953				hsa-miR-25*	4	0.997836	0.888639	1	1.11436	0
hsa-let-7f-1*	23	0.918911	0.305477	0	0.890706				hsa-miR-184	4	0.997836	0.889797	1	1.05155	0
hsa-miR-188-5p	23	0.918911	0.36301	0	0.975361				hsa-miR-99a*	4	0.997836	0.891055	0	0.970512	0
hsa-miR-592	23	0.918911	0.363491	0	0.875914				hsa-miR-432	4	0.997836	0.891477	0	0.986501	0
hsa-miR-194*	23	0.918911	0.382916	0	0.807106				hsa-miR-331-3p	4	0.997836	0.896286	1	1.00419	1
hsa-miR-200c	23	0.918911	0.414711	0	0.98354				hsa-miR-197	4	0.997836	0.897023	0	0.995539	0
hsa-miR-338-5p	23	0.918911	0.42318	0	0.935463				hsa-miR-662	4	0.997836	0.90309	1	1.04333	0
hsa-miR-181b	23	0.918911	0.424465	0	0.9786				hsa-miR-29b	4	0.997836	0.906666	0	0.996574	0
hsa-miR-877	23	0.918911	0.467252	0	0.953355				hsa-miR-146b-5p	4	0.997836	0.908077	0	0.99541	1
hsa-miR-28-3p	23	0.918911	0.468678	0	0.967864				hsa-miR-192	4	0.997836	0.908517	1	1.01313	0
hsa-miR-937	23	0.918911	0.4994	0	0.811009				hsa-miR-769-5p	4	0.997836	0.909244	1	1.01019	0
ebv-miR-BART20-5p	23	0.918911	0.603159	0	0.834141				hsa-miR-592	4	0.997836	0.912835	1	1.04009	0
hsa-miR-627	23	0.918911	0.646681	1	1.02569				hsa-miR-9*	4	0.997836	0.915013	0	0.964928	1
hsa-miR-612	23	0.918911	0.669358	0	0.876754				hsa-miR-624*	4	0.997836	0.915835	0	0.95913	0
hsa-miR-141	23	0.918911	0.693559	0	0.992211				hsa-miR-487b	4	0.997836	0.916903	1	1.00859	1
hsa-miR-129-5p	23	0.918911	0.700285	0	0.957015				hsa-miR-636	4	0.997836	0.917102	0	0.985166	0
hsa-miR-29b	23	0.918911	0.700386	0	0.991759				kshv-miR-K12-12	4	0.997836	0.917699	0	0.947519	0
hsa-miR-148a*	23	0.918911	0.701282	0	0.946704				hsa-miR-220c	4	0.997836	0.918566	0	0.885689	0
hsa-miR-422a	23	0.918911	0.729697	1	1.04216				hsa-miR-940	4	0.997836	0.921428	1	1.0034	0
hsa-miR-296-5p	23	0.918911	0.760632	0	0.989125				hsa-miR-612	4	0.997836	0.921901	0	0.889776	0
hsa-miR-99b*	23	0.918911	0.761283	0	0.970611				hsa-miR-411	4	0.997836	0.922219	1	1.00956	1
hsa-miR-141*	23	0.918911	0.771045	0	0.982939				hsa-miR-196a	4	0.997836	0.931767	0	0.991988	0
hsa-miR-566	23	0.918911	0.775902	1	1.03297				hsa-miR-382	4	0.997836	0.935277	1	1.0065	1
hsa-miR-222	23	0.918911	0.80178	1	1.00962				hsa-miR-149	4	0.997836	0.943113	0	0.990972	1
hsa-miR-513b	23	0.918911	0.80217	1	1.01919				hsa-miR-659	4	0.997836	0.944778	1	1.01455	0
hsa-miR-130b*	23	0.918911	0.810813	1	1.07564				hsa-miR-15b	4	0.997836	0.946226	1	1.00185	0
hsa-miR-215	23	0.918911	0.817985	1	1.01109				ebv-miR-BART20-5p	4	0.997836	0.946512	1	1.07859	0
hsa-miR-185	23	0.918911	0.823662	1	1.00353				hsa-miR-361-3p	4	0.997836	0.949573	0	0.996715	0
ebv-miR-BART4	23	0.918911	0.824075	0	0.948391				hsa-miR-136	4	0.997836	0.950392	0	0.993063	0
kshv-miR-K12-10a	23	0.918911	0.827161	1	1.01634				hsa-miR-34c-3p	4	0.997836	0.953885	0	0.946083	0
hsa-miR-29b-1*	23	0.918911	0.835219	0	0.99007				hsa-miR-106b	4	0.997836	0.954166	1	1.00182	1
hsa-miR-128	23	0.918911	0.845894	1	1.00535				hsa-miR-148b	4	0.997836	0.957288	0	0.998213	1
hsa-miR-204	23	0.918911	0.848428	0	0.97483				hsa-miR-425	4	0.997836	0.959227	1	1.00245	0
ebv-miR-BART13	23	0.918911	0.889978	1	1.00305				hsa-miR-648	4	0.997836	0.961457	0	0.983769	0
hsa-miR-640	23	0.918911	0.899051	1	1.02469				hsa-miR-765	4	0.997836	0.961524	0	0.994295	0
hsa-miR-197	23	0.918911	0.906521	0	0.997233				hsa-miR-766	4	0.997836	0.965805	0	0.996784	0
hsa-miR-7-1*	23	0.918911	0.965114	1	1.00216				hsa-miR-409-5p	4	0.997836	0.968972	1	1.0076	1
hsa-miR-200b*	23	0.918911	0.966748	1	1.00165				hsa-miR-25	4	0.997836	0.977646	1	1.00081	0
hsa-miR-212	24	1	0.375442	0	0.972087				hsa-miR-889	4	0.997836	0.980034	0	0.980154	0
hsa-miR-520d-3p	24	1	0.434814	0	0.878498				hsa-miR-221*	4	0.997836	0.981158	0	0.997809	0
hsa-miR-28-5p	24	1	0.579237	1	1.013				hsa-miR-490-5p	4	0.997836	0.981227	0	0.989052	0
hsa-miR-454*	24	1	0.703981	1	1.08325				hsa-miR-631	4	0.997836	0.988337	0	0.995983	0
hsa-miR-363	24	1	0.77892	0	0.983444				hsa-miR-650	4	0.997836	0.988435	0	0.995688	1
hsa-miR-501-5p	24	1	0.834588	0	0.984682				hsa-miR-103	4	0.997836	0.992901	1	1.00017	1
hsa-miR-652	24	1	0.938613	1	1.00342				hsa-miR-493*	4	0.997836	0.994093	0	0.999313	0
ebv-miR-BART16	24	1	0.994721	0	0.999492				hsa-miR-483-5p	4	0.997836	0.996062	0	0.999539	0
hsa-miR-595	24	1	0.997929	1	1.00028				hsa-miR-10a*	5	1	0.992901	1	1.00272	0
