# Supplementary material for: miRNA-mRNA Integrated Analysis Reveals Roles for miRNAs in Primary Breast Tumors
Source: PLoS One. 2011 Feb 22;6(2):e16915. doi: 10.1371/journal.pone.0016915 (PMC3043070; doi:10.1371/journal.pone.0016915)
Supplement: Table S6 — Proliferation associated miRNAs in ER-positive and ER-negative samples. (XLS) [file pone.0016915.s013.xls]

## Sheet: Sheet1
Supplementary Table 6. Proliferation associated miRNAs in ER-positive and ER-negative samples
miRNA	ER-neg(TNoM p)	ER-neg(t-test p)	Overexpressed in proliferative samples =1	Fold Change of Average Expression		miRNA	ER-pos(TNoM p)	ER-pos(t-test p)	Overexpressed in proliferative samples =1	Fold Change of Average Expression		miRNA	ER-neg signed log(t-test p)	ER-pos signed log(t-test p)
hsa-miR-214	1.98124e-05	3.1245e-06	0	0.820411		hsa-miR-18a	0.00015094	5.50131e-07	1	1.31259		hsa-miR-18a	2.91585	6.25953
hsa-miR-199b-3p	0.000455685	1.27188e-05	0	0.880916		hsa-miR-19a	0.00015094	7.20687e-07	1	1.15552		hsa-miR-18b	3.19485	5.9274
hsa-miR-214*	0.000455685	1.54283e-05	0	0.711655		hsa-miR-18b	0.00015094	1.18194e-06	1	1.36121		hsa-miR-19a	1.79353	6.14225
hsa-miR-199a-5p	0.000455685	1.68276e-05	0	0.84363		hsa-miR-142-3p	0.00015094	6.79634e-06	1	1.19339		hsa-miR-142-5p	1.76596	5.13869
hsa-miR-199b-5p	0.000455685	0.000209049	0	0.849589		hsa-miR-142-5p	0.00015094	7.2663e-06	1	1.26258		hsa-miR-142-3p	1.69842	5.16772
hsa-miR-376a*	0.000455685	0.000283115	0	0.603334		hsa-miR-362-3p	0.00171066	0.000633101	1	1.15738		hsa-miR-590-5p	1.99103	3.45225
hsa-miR-369-5p	0.000455685	0.000292558	0	0.680499		hsa-miR-17*	0.00171066	0.000689314	1	1.1902		hsa-miR-301a	2.84279	1.85787
hsa-miR-337-3p	0.000455685	0.000380575	0	0.642968		hsa-miR-320	0.00171066	0.000878544	0	0.928683		hsa-miR-17*	1.48204	3.16158
hsa-miR-377*	0.000455685	0.00105175	0	0.322328		hsa-miR-362-5p	0.00171066	0.00108666	1	1.14516		hsa-miR-545	0.922814	3.46789
hsa-miR-125b	0.00501253	0.000292584	0	0.900501		hsa-miR-145	0.00171066	0.00268114	0	0.922393		hsa-miR-650	2.06431	2.32084
hsa-miR-10b*	0.00501253	0.000450717	0	0.737554		hsa-miR-146a	0.00171066	0.00393681	1	1.12172		hsa-miR-301b	1.44556	2.87675
hsa-miR-127-3p	0.00501253	0.000493967	0	0.804493		hsa-miR-545	0.0141086	0.000340497	1	2.14743		hsa-miR-505*	1.5074	2.52343
hsa-miR-299-5p	0.00501253	0.000597851	0	0.721423		hsa-miR-193b*	0.0141086	0.000346517	0	0.776557		hsa-miR-362-3p	0.819745	3.19853
hsa-miR-18b	0.00501253	0.000638479	1	1.38637		hsa-miR-590-5p	0.0141086	0.000352977	1	1.22202		hsa-miR-155	1.6462	2.3501
hsa-miR-22*	0.00501253	0.000756644	0	0.86858		hsa-miR-32	0.0141086	0.000719207	1	1.40422		hsa-miR-32	0.768278	3.14315
hsa-miR-654-3p	0.00501253	0.0010952	0	0.746658		hsa-miR-301b	0.0141086	0.00132816	1	1.73531		hsa-miR-146a	1.32921	2.40486
hsa-miR-379	0.00501253	0.00112193	0	0.744078		hsa-miR-501-3p	0.0141086	0.00223361	1	1.18989		hsa-miR-501-3p	1.03254	2.65099
hsa-miR-26a	0.00501253	0.0011925	0	0.928311		hsa-miR-886-3p	0.0141086	0.00345552	0	0.877511		hsa-miR-17	1.26762	2.34253
hsa-miR-18a	0.00501253	0.0012138	1	1.29413		hsa-miR-150	0.0141086	0.00381583	1	1.18349		hsa-miR-150	1.12091	2.41841
hsa-miR-409-5p	0.00501253	0.00183669	0	0.527177		hsa-miR-574-3p	0.0141086	0.00641776	0	0.934807		hsa-miR-20a	1.25211	2.17642
hsa-miR-489	0.00501253	0.00197231	0	0.536135		hsa-miR-19b	0.0141086	0.00700733	1	1.04622		hsa-miR-362-5p	0.209968	2.96391
hsa-miR-574-3p	0.00501253	0.00239167	0	0.903188		hsa-miR-532-3p	0.0141086	0.0100696	1	1.10112		hsa-miR-19b	1.00283	2.15445
hsa-miR-106b	0.00501253	0.00497297	1	1.08764		hsa-miR-483-3p	0.0141086	0.010276	0	0.680117		hsa-miR-33a	1.21704	1.89493
hsa-miR-154	0.00501253	0.00570502	0	0.774221		hsa-miR-539	0.0141086	0.0165002	0	0.794557		hsa-miR-20b	1.24931	1.72766
hsa-miR-650	0.00501253	0.0086236	1	2.56825		hsa-miR-145*	0.0141086	0.0169784	0	0.884293		hsa-miR-7	1.775	1.09375
hsa-miR-132*	0.00501253	0.0136068	0	0.810369		hsa-miR-656	0.0141086	0.0175912	0	0.704634		hsa-miR-9*	1.19658	1.651
hsa-miR-299-3p	0.0350778	0.000179197	0	0.706671		hsa-miR-23b*	0.0141086	0.0213603	0	0.683443		hsa-miR-219-5p	1.23772	1.5695
hsa-miR-22	0.0350778	0.00101309	0	0.929359		hsa-miR-660	0.0141086	0.0245584	1	1.07134		hsa-miR-106a	1.43277	1.3708
hsa-miR-411	0.0350778	0.00104869	0	0.688941		hsa-miR-487b	0.0141086	0.0401157	0	0.907141		hsa-miR-153	0.193476	2.5463
hsa-let-7c	0.0350778	0.00128558	0	0.919629		hsa-miR-654-3p	0.0141086	0.0497784	0	0.886152		hsa-miR-196b	0.744061	1.95802
hsa-miR-301a	0.0350778	0.00143619	1	1.22708		hsa-miR-489	0.0141086	0.0668137	0	0.619812		hsa-miR-146b-5p	0.590192	2.06226
hsa-miR-10b	0.0350778	0.00175884	0	0.90122		hsa-miR-376a*	0.0141086	0.0821649	0	0.823236		hsa-miR-106b	2.30338	0.347304
hsa-miR-152	0.0350778	0.00196986	0	0.854619		hsa-miR-1224-5p	0.0141086	0.0854056	0	0.943859		hsa-miR-500*	0.568904	2.06233
hsa-miR-493*	0.0350778	0.00212694	0	0.704176		hsa-miR-139-3p	0.0141086	0.128966	0	0.910807		hsa-miR-505	0.470809	2.00551
hsa-miR-190b	0.0350778	0.00234575	0	0.316298		hsa-miR-638	0.0894672	0.00253728	0	0.904431		hsa-miR-532-5p	0.364959	2.10743
hsa-let-7b	0.0350778	0.0037348	0	0.930575		hsa-miR-153	0.0894672	0.00284248	1	1.7608		hsa-miR-130b	0.908865	1.53219
hsa-miR-345	0.0350778	0.00416368	1	1.41877		hsa-miR-29b-2*	0.0894672	0.00341268	0	0.400433		hsa-miR-9	1.02061	1.35032
hsa-miR-656	0.0350778	0.00424268	0	0.626554		hsa-miR-512-3p	0.0894672	0.0040533	0	0.61644		hsa-miR-532-3p	0.313838	1.99699
hsa-miR-758	0.0350778	0.00435627	0	0.578113		hsa-miR-26a	0.0894672	0.00433816	0	0.954129		hsa-miR-431*	1.85721	0.421798
hsa-miR-136*	0.0350778	0.00461236	0	0.741734		hsa-miR-155	0.0894672	0.00446584	1	1.14202		hsa-miR-345	2.38052	-0.107699
hsa-miR-143	0.0350778	0.00582438	0	0.877491		hsa-miR-650	0.0894672	0.00477704	1	1.60763		hsa-miR-454	1.65445	0.567408
hsa-miR-145	0.0350778	0.00612605	0	0.878748		hsa-miR-20a	0.0894672	0.00666161	1	1.07487		hsa-miR-93	2.00507	0.102656
hsa-miR-409-3p	0.0350778	0.00650388	0	0.754229		hsa-miR-532-5p	0.0894672	0.00780861	1	1.08946		hsa-miR-135b	1.52916	0.504159
hsa-miR-485-5p	0.0350778	0.00702211	0	0.501148		hsa-miR-146b-5p	0.0894672	0.00866434	1	1.0863		hsa-miR-15b*	1.40226	0.586577
hsa-miR-381	0.0350778	0.00756548	0	0.800706		hsa-miR-382	0.0894672	0.00952193	0	0.85113		hsa-miR-20a*	0.551242	1.42289
hsa-let-7e	0.0350778	0.00764887	0	0.91737		hsa-miR-605	0.0894672	0.00974038	0	0.620793		hsa-miR-574-5p	1.87379	0.0844894
hsa-miR-337-5p	0.0350778	0.00777046	0	0.776036		hsa-miR-196b	0.0894672	0.011015	1	1.13055		hsa-miR-502-3p	0.280537	1.67475
hsa-miR-376a	0.0350778	0.00926537	0	0.855458		hsa-miR-202	0.0894672	0.0111542	0	0.866839		hsa-miR-34a*	0.686824	1.20307
hsa-miR-376c	0.0350778	0.00938852	0	0.859132		hsa-miR-33a	0.0894672	0.0127372	1	1.38734		hsa-miR-660	0.273214	1.6098
hsa-miR-26b	0.0350778	0.0095065	0	0.945106		hsa-miR-301a	0.0894672	0.0138719	1	1.15648		hsa-miR-339-3p	0.657128	1.21968
hsa-miR-590-5p	0.0350778	0.0102086	1	1.14272		hsa-miR-193a-5p	0.0894672	0.0150118	0	0.890899		hsa-miR-502-5p	0.0115403	1.82854
hsa-miR-377	0.0350778	0.0105786	0	0.841087		hsa-miR-23a	0.0894672	0.0151176	0	0.956588		hsa-miR-30c-2*	0.832711	1.00093
hsa-miR-132	0.0350778	0.0120984	0	0.904198		hsa-miR-623	0.0894672	0.0155672	0	0.874271		ebv-miR-BART7	1.81894	0.0111553
hsa-miR-126	0.0350778	0.0122015	0	0.937511		hsa-miR-29c*	0.0894672	0.017619	0	0.891403		hsa-miR-181a	0.534149	1.28321
hsa-miR-487b	0.0350778	0.013492	0	0.827147		hsa-miR-409-3p	0.0894672	0.0186845	0	0.849501		hsa-miR-182*	0.577051	1.17778
hsa-miR-99a	0.0350778	0.0138933	0	0.899197		hsa-let-7e*	0.0894672	0.0191879	0	0.782032		hsa-miR-32*	1.37817	0.354514
hsa-miR-143*	0.0350778	0.0150847	0	0.815642		hsa-miR-564	0.0894672	0.0194643	0	0.84002		hsa-miR-663	1.56736	0.100904
hsa-miR-410	0.0350778	0.015574	0	0.703506		hsa-let-7c	0.0894672	0.0200286	0	0.937115		hsa-miR-770-5p	1.46465	0.203513
hsa-miR-21	0.0350778	0.0156831	0	0.960264		hsa-miR-143*	0.0894672	0.0202468	0	0.845365		hsa-miR-16-2*	1.60161	0.0534489
hsa-miR-139-5p	0.0350778	0.0211206	0	0.776786		kshv-miR-K12-3	0.0894672	0.0210911	0	0.924893		hsa-miR-424*	0.827691	0.82185
hsa-miR-648	0.0350778	0.0335185	1	1.6066		hsa-miR-219-5p	0.0894672	0.0269461	1	1.28537		hsa-miR-92a	0.757354	0.88857
hsa-miR-301b	0.0350778	0.0358456	1	1.59031		hsa-miR-939	0.0894672	0.0283561	0	0.93442		hsa-miR-1228*	2.0045	-0.360624
hsa-miR-539	0.0350778	0.0388883	0	0.768638		hsa-miR-130b	0.0894672	0.0293639	1	1.09716		hsa-miR-432	0.691909	0.935358
hsa-miR-34a	0.0350778	0.0404352	0	0.946085		hsa-miR-421	0.0894672	0.0303056	1	1.28109		hsa-miR-374a	0.130643	1.49142
hsa-miR-196a	0.0350778	0.0498644	0	0.866889		hsa-miR-93*	0.0894672	0.0308372	0	0.616825		hsa-miR-30e*	0.536254	1.05467
hsa-miR-513c	0.0350778	0.0528597	1	1.37471		hsa-miR-936	0.0894672	0.0319902	0	0.804962		hsa-miR-424	0.474823	1.10909
hsa-miR-30a*	0.0350778	0.0539997	0	0.824273		hsa-miR-214*	0.0894672	0.0321705	0	0.889142		hsa-miR-801	0.880546	0.676635
hsa-miR-144*	0.0350778	0.121253	0	0.68898		hcmv-miR-US4	0.0894672	0.0334664	0	0.87764		hsa-miR-517c	1.25477	0.295496
hsa-miR-371-5p	0.0350778	0.154513	1	1.084		hsa-miR-221	0.0894672	0.0376965	0	0.911514		hsa-miR-648	1.47471	0.0565116
hsa-miR-382	0.172932	0.00564291	0	0.75485		hsa-miR-143	0.0894672	0.0385853	0	0.929677		hsa-miR-421	0.00380903	1.51848
hsa-miR-615-3p	0.172932	0.00949657	0	0.594217		hsa-miR-199a-5p	0.0894672	0.0414988	0	0.952285		hsa-miR-548c-5p	0.80371	0.697547
hsa-miR-93	0.172932	0.00988391	1	1.07874		hsa-miR-127-3p	0.0894672	0.0475546	0	0.920638		hsa-let-7a*	0.270417	1.2226
hsa-miR-1228*	0.172932	0.00989693	1	1.57952		hsa-miR-503	0.0894672	0.0508921	1	1.18304		kshv-miR-K12-10a	0.882909	0.574601
hsa-miR-320	0.172932	0.0111629	0	0.93657		hsa-miR-410	0.0894672	0.0544522	0	0.841139		hsa-miR-499-5p	0.71143	0.722697
hsa-miR-574-5p	0.172932	0.0133723	1	1.06047		hsa-miR-361-5p	0.0894672	0.0561844	0	0.944849		hsa-miR-223	0.296751	1.13403
hsa-miR-431*	0.172932	0.0138927	1	1.96685		hsa-miR-768-3p	0.0894672	0.0610477	0	0.956218		hsa-miR-182	0.0272174	1.39579
hsa-miR-135a	0.172932	0.0140108	0	0.481739		hsa-miR-518f*	0.0894672	0.0632881	0	0.687308		ebv-miR-BART16	0.985978	0.41878
hsa-miR-662	0.172932	0.0151456	1	1.86441		hsa-miR-625*	0.0894672	0.0680926	0	0.799516		hsa-miR-503	0.0586139	1.29335
ebv-miR-BART7	0.172932	0.0151726	1	1.51309		hsa-miR-125b-2*	0.0894672	0.0682484	0	0.895153		hsv1-miR-LAT	0.139898	1.18996
hsa-miR-136	0.172932	0.0158688	0	0.845886		hcmv-miR-US33-5p	0.0894672	0.0695445	0	0.609516		hsa-miR-662	1.81971	-0.490405
hsa-miR-26b*	0.172932	0.016391	0	0.540473		hsa-miR-223	0.0894672	0.0734469	1	1.06767		hsa-miR-521	1.02393	0.29655
hsa-miR-145*	0.172932	0.0167119	0	0.834205		hsa-miR-525-5p	0.0894672	0.0776212	0	0.666371		hsa-miR-15b	0.968682	0.33182
hsa-miR-7	0.172932	0.0167882	1	1.2836		hsa-miR-518d-5p	0.0894672	0.079036	0	0.710065		hsa-miR-210	0.596377	0.702184
hsa-miR-142-5p	0.172932	0.0171413	1	1.22782		hsa-miR-493*	0.0894672	0.0905305	0	0.88083		hsa-miR-455-5p	1.09599	0.152466
hsa-miR-486-5p	0.172932	0.0183877	0	0.812387		hsa-miR-154	0.0894672	0.0971209	0	0.901075		hsa-miR-493	1.17492	0.0705739
hsa-miR-100	0.172932	0.0189162	0	0.914893		hsa-miR-615-3p	0.0894672	0.0972137	1	1.37126		hsa-miR-25	1.13802	0.104194
hsa-miR-29c*	0.172932	0.0196501	0	0.870929		hsa-miR-139-5p	0.0894672	0.0977731	0	0.849616		hsa-miR-181b	0.292452	0.947137
hsa-miR-142-3p	0.172932	0.0200252	1	1.15282		hsa-miR-369-5p	0.0894672	0.112068	0	0.83906		hsa-miR-550*	0.438176	0.78145
hsa-miR-195	0.172932	0.020267	0	0.913991		hsa-miR-365	0.0894672	0.122031	0	0.956042		hsa-miR-374b*	0.0791269	1.12133
hsa-miR-542-5p	0.172932	0.0203522	0	0.819242		hsa-miR-892b	0.0894672	0.139317	0	0.8911		hsa-miR-522	0.903499	0.293659
hsa-miR-155	0.172932	0.0225839	1	1.17915		hsa-miR-516b	0.0894672	0.13945	0	0.811519		hsa-miR-517a	0.934649	0.250388
hsa-miR-16-2*	0.172932	0.0250262	1	1.18441		hsa-miR-23a*	0.0894672	0.1426	0	0.918879		hsa-miR-610	1.4254	-0.25603
hsa-miR-193b	0.172932	0.0269804	0	0.89511		hsa-miR-645	0.0894672	0.143559	0	0.626247		hsa-miR-513c	1.27688	-0.123763
hsa-miR-331-3p	0.172932	0.0274537	0	0.936317		hsa-miR-92b	0.0894672	0.148364	0	0.730295		hsa-miR-186	0.120791	1.03111
hsa-miR-342-3p	0.172932	0.0283703	0	0.912825		hsv1-miR-H1	0.0894672	0.152347	0	0.917023		hsa-miR-519a	0.929852	0.19707
hsa-miR-135b	0.172932	0.0295692	1	1.51781		hsa-miR-27b	0.0894672	0.155305	0	0.959686		hsa-miR-338-5p	0.17715	0.904641
hsa-miR-505*	0.172932	0.0310885	1	1.17497		hsa-miR-557	0.0894672	0.157805	0	0.936009		hsa-miR-374b	0.1855	0.849295
hsa-miR-768-5p	0.172932	0.0316401	0	0.905269		hsa-miR-125a-3p	0.0894672	0.160608	0	0.933941		hsa-miR-331-5p	0.104466	0.922329
hsa-miR-148b	0.172932	0.0319847	0	0.919449		hsa-miR-760	0.0894672	0.166985	0	0.91582		hsa-miR-222	0.792665	0.217498
hsa-miR-770-5p	0.172932	0.0343047	1	1.2737		hsa-miR-518e*	0.0894672	0.184997	0	0.691361		hsa-miR-198	0.0501538	0.949902
hsa-miR-218	0.172932	0.0360786	0	0.882981		hsa-miR-513b	0.0894672	0.187789	0	0.840958		hsa-let-7i	0.764316	0.230498
hsa-miR-106a	0.172932	0.0369175	1	1.18428		hiv1-miR-H1	0.0894672	0.197699	0	0.917625		hsa-miR-490-5p	1.08802	-0.0956984
hsa-miR-483-3p	0.172932	0.0370791	0	0.734631		hsa-miR-801	0.0894672	0.210555	1	1.08985		hsa-miR-629*	0.467471	0.516351
hsa-miR-610	0.172932	0.0375493	1	1.24687		hsa-miR-125b	0.0894672	0.245717	0	0.97344		hsa-miR-340	0.695136	0.281272
hsa-miR-450a	0.172932	0.0394012	0	0.838253		hsa-miR-199b-3p	0.0894672	0.248027	0	0.97467		hsa-miR-195*	0.265917	0.703577
hsa-miR-433	0.172932	0.0410222	0	0.643		hsa-miR-513a-5p	0.0894672	0.300442	0	0.930515		hsa-miR-652	0.600583	0.338824
hsa-miR-125a-5p	0.172932	0.0414581	0	0.913606		hsa-miR-629*	0.0894672	0.304544	1	1.06309		hsa-miR-196a	-1.30221	2.22337
hsa-miR-375	0.172932	0.050834	0	0.73667		hsa-miR-662	0.0894672	0.323292	0	0.83648		hsa-miR-431	0.701469	0.218352
hsa-miR-17	0.172932	0.0539982	1	1.09471		hsa-miR-765	0.0894672	0.371084	0	0.945983		hsa-miR-487a	0.482492	0.433211
hsa-miR-422a	0.172932	0.0563431	1	1.57539		hsa-miR-631	0.0894672	0.444889	0	0.907895		hsa-let-7i*	0.868128	0.0450468
hsa-miR-219-5p	0.172932	0.0578468	1	1.37386		hsa-miR-200a	0.0894672	0.455039	0	0.970793		hsa-miR-566	1.14771	-0.235135
hsa-miR-451	0.172932	0.0599282	0	0.900598		hsa-miR-622	0.0894672	0.479139	0	0.947024		hsa-miR-494	0.853214	0.0453873
hsa-miR-645	0.172932	0.0665715	0	0.548106		hsa-miR-630	0.0894672	0.486913	0	0.961275		hsa-miR-96	0.143206	0.75391
hsa-miR-493	0.172932	0.0668467	1	1.8328		hsa-miR-492	0.0894672	0.565165	0	0.920682		hsa-miR-30e	0.724314	0.172486
hsa-miR-566	0.172932	0.0711685	1	1.51276		hsa-miR-135a*	0.0894672	0.634621	0	0.976763		hsa-miR-129-3p	0.684098	0.207453
hsa-miR-25	0.172932	0.0727745	1	1.05396		hsa-miR-516a-5p	0.0894672	0.670687	0	0.920357		hsa-miR-25*	0.365197	0.521695
hsa-miR-99b	0.172932	0.0730748	0	0.928195		hsa-miR-543	0.0894672	0.676219	1	0.958043		hsa-miR-422a	1.24916	-0.383641
hsa-miR-150	0.172932	0.0756995	1	1.12726		hsa-miR-602	0.0894672	0.722668	0	0.977227		hsa-miR-596	0.179421	0.685212
hsa-miR-154*	0.172932	0.0821227	0	0.788073		hsa-miR-490-5p	0.0894672	0.802235	0	1.05103		hsa-miR-411*	0.572442	0.284681
hsa-miR-30a	0.172932	0.0875918	0	0.912703		hsa-miR-495	0.0894672	0.804032	1	0.981579		hsa-miR-491-5p	0.432754	0.423496
hsa-miR-501-3p	0.172932	0.0927815	1	1.1655		hsa-miR-493	0.0894672	0.850014	1	0.960397		hsa-miR-542-3p	0.593878	0.246165
hsa-miR-99b*	0.172932	0.0971288	1	1.34005		hsa-miR-648	0.0894672	0.877988	1	0.974349		hsa-miR-29a	0.377458	0.453156
hsa-miR-328	0.172932	0.0987482	0	0.851267		hsa-miR-140-5p	0.0894672	0.89535	1	1.0036		hsa-miR-517b	0.607526	0.22257
ebv-miR-BART16	0.172932	0.103281	1	1.24166		hsa-miR-181a-2*	0.421505	0.000991149	0	0.635876		hsa-miR-598	0.0352852	0.793264
hsa-miR-744	0.172932	0.103719	0	0.896225		hsa-miR-505*	0.421505	0.00299621	1	1.2455		hsa-miR-183	0.1708	0.643344
hsa-miR-877*	0.172932	0.104051	1	1.14312		hsa-miR-17	0.421505	0.00454433	1	1.08223		hsa-miR-708	-0.103436	0.877099
hsa-miR-495	0.172932	0.106963	0	0.839086		hsa-miR-196a	0.421505	0.00597905	1	1.34169		hsa-miR-187*	0.0550839	0.716473
hsa-miR-342-5p	0.172932	0.112803	0	0.876443		hsa-miR-500*	0.421505	0.00866302	1	1.09827		hsa-miR-200a*	0.488097	0.265796
hsa-miR-370	0.172932	0.127041	0	0.858834		hsa-miR-136	0.421505	0.00870067	1	1.16705		hsa-miR-15a*	0.584423	0.168668
ebv-miR-BART13	0.172932	0.127606	1	1.06296		hsa-miR-769-3p	0.421505	0.00960951	0	0.736707		hsa-miR-659	0.405678	0.318066
hsa-miR-513a-5p	0.172932	0.135648	1	1.12162		hsa-miR-505	0.421505	0.00987382	1	1.07781		hsa-miR-34b	0.176947	0.545849
hsa-miR-494	0.172932	0.140212	1	1.05711		hsa-miR-572	0.421505	0.0107332	0	0.882333		hsa-miR-625	0.246732	0.447217
hsa-miR-329	0.172932	0.15722	0	0.718117		hsa-miR-519e*	0.421505	0.0113918	0	0.768595		hsa-miR-627	0.42149	0.272376
hsa-miR-222	0.172932	0.161189	1	1.06781		hsa-miR-339-5p	0.421505	0.0145142	0	0.585823		hsa-let-7f-2*	0.301154	0.39146
hsa-miR-323-3p	0.172932	0.296856	0	0.750913		hsa-miR-20b	0.421505	0.0187214	1	1.07544		hsa-miR-30b*	0.42131	0.260012
hsa-miR-513b	0.172932	0.315977	1	1.14491		hsa-miR-502-3p	0.421505	0.0211469	1	1.0803		hsa-miR-224	0.288243	0.388818
hsa-miR-629*	0.172932	0.340823	1	1.07918		hsa-miR-181c	0.421505	0.0212855	0	0.87581		hsa-miR-449a	0.0704391	0.602786
hsa-miR-923	0.172932	0.609036	1	1.0132		hsa-miR-9*	0.421505	0.0223355	1	1.48693		hsa-miR-148a*	0.13007	0.539993
hsa-miR-92b	0.172932	0.629909	0	0.921798		hsa-miR-374a	0.421505	0.0322539	1	1.07134		hsa-let-7d	0.367682	0.288253
hsa-miR-130b*	0.172932	0.807753	0	0.909497		hsa-miR-27a	0.421505	0.0350278	0	0.961691		hsa-miR-376b	0.476054	0.174612
hsa-miR-135a*	0.172932	1	0	0.999976		hsa-miR-20a*	0.421505	0.0377664	1	1.14247		hsa-miR-7-1*	0.488809	0.157303
hsa-miR-19a	0.578947	0.0160867	1	1.11218		hsa-miR-26b*	0.421505	0.0378431	0	0.661658		hsa-miR-595	0.371765	0.269556
hsa-miR-29b-2*	0.578947	0.0197257	0	0.438098		hsa-miR-181a*	0.421505	0.0393737	0	0.852925		hsa-miR-28-5p	0.510459	0.126249
hsa-let-7a	0.578947	0.0214874	0	0.953433		hsa-miR-22*	0.421505	0.0423181	0	0.898172		hsa-miR-144	0.384679	0.247835
hsa-miR-454	0.578947	0.0221588	1	1.12982		hsa-miR-106a	0.421505	0.0425795	1	1.10475		hsa-miR-877*	0.982752	-0.351518
hsa-miR-27a	0.578947	0.0267027	0	0.95583		hsa-miR-205	0.421505	0.043696	0	0.893832		hsa-let-7g	0.572334	0.0578715
hsa-miR-663	0.578947	0.0270795	1	1.11773		hsa-miR-933	0.421505	0.043949	0	0.841522		hsa-miR-340*	0.289869	0.334354
hsa-miR-125b-2*	0.578947	0.0313511	0	0.865037		hsa-miR-184	0.421505	0.0442307	0	0.675288		hsa-miR-15a	0.321813	0.296519
hsa-miR-17*	0.578947	0.0329576	1	1.2217		hsa-miR-9	0.421505	0.0446357	1	1.56354		hsa-miR-105	0.25816	0.359249
hsa-miR-551b	0.578947	0.0358025	0	0.777465		hsa-miR-214	0.421505	0.047981	0	0.9467		hsa-miR-766	0.355547	0.257313
hsa-miR-497	0.578947	0.0364282	0	0.917337		hsa-miR-134	0.421505	0.0493287	0	0.915226		ebv-miR-BART20-5p	0.0429433	0.562898
hsa-miR-99a*	0.578947	0.036509	0	0.647756		hsa-miR-575	0.421505	0.0503906	0	0.908654		hsa-miR-141	0.40571	0.183236
hsa-miR-191	0.578947	0.0390368	0	0.682731		hsa-miR-485-5p	0.421505	0.0521028	0	0.631457		hsa-miR-29b	0.309619	0.272572
hsa-miR-15b*	0.578947	0.039604	1	1.4334		hsa-miR-30c-1*	0.421505	0.0547116	0	0.848342		hsa-miR-516a-5p	0.751179	-0.17348
hsa-miR-365	0.578947	0.0397843	0	0.924168		hsa-miR-1225-5p	0.421505	0.0552478	0	0.939663		hsa-miR-19b-1*	0.447233	0.129571
hsa-miR-27b	0.578947	0.0413833	0	0.942366		hsa-miR-125a-5p	0.421505	0.0564734	0	0.954416		hsa-miR-29a*	0.272152	0.300291
hsa-miR-32*	0.578947	0.0418626	1	1.26401		hsa-miR-486-5p	0.421505	0.0577181	0	0.829745		hsa-miR-361-3p	0.480358	0.0903124
hsa-miR-361-5p	0.578947	0.0420737	0	0.943448		hsa-miR-29c	0.421505	0.058457	0	0.946643		hsa-miR-215	0.353287	0.198819
hsa-miR-146a	0.578947	0.0468587	1	1.12241		hsa-miR-298	0.421505	0.0630798	0	0.362243		hsa-miR-101	0.482669	0.066737
hsa-miR-34c-5p	0.578947	0.0473285	0	0.738236		hsa-miR-628-3p	0.421505	0.0638311	0	0.726206		hsa-miR-16	0.203615	0.343749
hsa-miR-23a	0.578947	0.0539061	0	0.959615		hsa-miR-181c*	0.421505	0.0646905	0	0.79654		hsa-miR-520d-3p	0.116238	0.429881
hsa-miR-517c	0.578947	0.0556198	1	3.01525		hsa-miR-125b-1*	0.421505	0.0708149	0	0.516423		hsa-miR-371-5p	0.811036	-0.268074
hsa-miR-20a	0.578947	0.0559617	1	1.09079		hsa-miR-181d	0.421505	0.0734597	0	0.932793		hsa-miR-92a-1*	0.264892	0.27621
hsa-miR-20b	0.578947	0.0563239	1	1.10287		hsa-miR-1229	0.421505	0.0735504	0	0.845085		hsa-miR-24	-0.661391	1.19913
hsa-miR-101*	0.578947	0.0588504	0	0.729596		hsa-miR-379	0.421505	0.0739841	0	0.886304		hsa-miR-631	0.886277	-0.351749
hsa-miR-33a	0.578947	0.0606678	1	1.4276		hsa-miR-28-3p	0.421505	0.0743405	0	0.873417		hsa-miR-31*	0.389305	0.144841
hsa-miR-193b*	0.578947	0.0624095	0	0.851268		hsa-miR-940	0.421505	0.0760815	0	0.950154		hsa-miR-151-3p	0.27462	0.256459
hsa-miR-9*	0.578947	0.0635947	1	1.64291		hsa-miR-744*	0.421505	0.0774931	0	0.799334		hsa-miR-490-3p	0.294093	0.223096
hsa-miR-516b	0.578947	0.0671642	1	1.54325		hsa-miR-424	0.421505	0.0777877	1	1.07113		hsa-miR-212	0.0369007	0.445184
hsa-miR-139-3p	0.578947	0.0696265	0	0.893469		hsa-miR-370	0.421505	0.0803685	0	0.847082		hsa-miR-204	0.14732	0.325558
hsa-miR-23b	0.578947	0.0719642	0	0.94322		hsa-miR-7	0.421505	0.0805838	1	1.18912		hsa-miR-21*	0.269532	0.199416
hsa-let-7f	0.578947	0.0738858	0	0.964684		hsa-miR-152	0.421505	0.0876934	0	0.920477		ebv-miR-BART19-3p	0.346969	0.118282
hsa-miR-665	0.578947	0.0755807	1	1.30583		hcmv-miR-UL112	0.421505	0.0900772	0	0.473033		hsa-miR-934	0.851313	-0.391902
hsa-miR-455-5p	0.578947	0.0801704	1	1.22508		hsa-miR-342-3p	0.421505	0.0907931	0	0.93347		hsa-miR-665	1.12159	-0.664791
hsa-miR-490-5p	0.578947	0.0816549	1	2.10391		hsa-miR-654-5p	0.421505	0.0913104	0	0.821747		hsa-miR-30b	0.113493	0.342483
hsa-miR-892b	0.578947	0.0879924	0	0.879697		hsa-miR-188-5p	0.421505	0.0914303	0	0.926622		hsa-miR-200c*	0.0929175	0.358022
hsa-miR-30c	0.578947	0.0905321	0	0.94257		hsa-miR-203	0.421505	0.0932656	0	0.843515		hsa-miR-592	0.0411528	0.406756
hsa-miR-521	0.578947	0.0946387	1	2.57069		hsa-miR-369-3p	0.421505	0.0983962	0	0.752182		hsa-miR-449b	0.115849	0.331902
hsa-miR-9	0.578947	0.0953657	1	1.54328		hsa-miR-498	0.421505	0.100136	0	0.872077		hsa-miR-30d*	0.511107	-0.0657816
hsa-miR-425	0.578947	0.0955946	0	0.930555		hsa-miR-149*	0.421505	0.107824	0	0.85335		hsa-miR-452	0.237645	0.194698
hsa-miR-33b	0.578947	0.0962608	0	0.537898		hsa-miR-127-5p	0.421505	0.110182	0	0.590546		hsa-miR-548d-5p	0.355159	0.0721225
hsa-miR-183*	0.578947	0.0998861	1	1.32076		hsa-miR-874	0.421505	0.115666	0	0.962671		hsa-miR-206	0.82569	-0.411771
hsa-miR-628-5p	0.578947	0.107488	0	0.794996		hsa-miR-30a*	0.421505	0.119053	0	0.895986		hsa-miR-200b*	0.140253	0.270395
hsa-miR-485-3p	0.578947	0.110687	0	0.805821		hsa-miR-99a	0.421505	0.119364	0	0.94208		hsa-miR-31	0.141606	0.265251
hsa-miR-29c	0.578947	0.112695	0	0.956819		hsa-miR-149	0.421505	0.121918	0	0.859344		hsa-miR-323-3p	-0.527454	0.929946
hsa-miR-519a	0.578947	0.11753	1	2.48854		hsa-miR-23b	0.421505	0.122944	0	0.95569		hsa-miR-106b*	0.861164	-0.469769
hsa-miR-190	0.578947	0.118497	0	0.747444		hsa-miR-601	0.421505	0.12369	0	0.906895		hsa-miR-937	-0.0515418	0.438779
hsa-miR-545	0.578947	0.11945	1	1.56585		hsa-miR-324-3p	0.421505	0.123888	0	0.967265		hsa-miR-378	0.305052	0.0729941
hsa-miR-522	0.578947	0.124882	1	2.43325		ebv-miR-BART13	0.421505	0.129159	0	0.947613		hsa-miR-140-5p	0.325998	0.0480074
hsa-miR-889	0.578947	0.126949	0	0.516422		hsa-miR-92a	0.421505	0.12925	1	1.03787		hsa-miR-151-5p	0.20979	0.163167
hsa-miR-148a	0.578947	0.129247	0	0.956587		hsa-miR-190	0.421505	0.134552	0	0.777674		hsa-miR-526b	0.85967	-0.489704
hsa-miR-631	0.578947	0.129934	1	1.27125		hsa-miR-1225-3p	0.421505	0.144249	0	0.930142		hsa-miR-582-5p	0.451019	-0.0937999
kshv-miR-K12-10a	0.578947	0.130946	1	1.23789		hsa-miR-1228	0.421505	0.149346	0	0.947242		hsa-miR-99b*	1.01265	-0.662119
hsa-miR-801	0.578947	0.13166	1	1.10689		hsa-miR-10a*	0.421505	0.155498	0	0.701811		hsa-miR-513a-5p	0.867586	-0.522239
hsa-miR-338-3p	0.578947	0.133642	0	0.904061		hsa-miR-299-3p	0.421505	0.156064	0	0.898058		hsa-miR-921	0.355862	-0.0265
hsa-miR-191*	0.578947	0.136929	0	0.910186		hsa-miR-636	0.421505	0.158749	0	0.90678		hsa-miR-429	0.177758	0.147363
hsa-miR-526b	0.578947	0.138143	1	1.3002		hsa-miR-34a	0.421505	0.159121	0	0.974333		hsa-miR-516b	1.17286	-0.855581
hsa-miR-424*	0.578947	0.148699	1	1.17703		hsa-miR-150*	0.421505	0.162017	0	0.953613		hsa-miR-98	0.263291	0.0505995
hsa-miR-206	0.578947	0.149386	1	1.34074		hsa-miR-183*	0.421505	0.165341	0	0.830262		hsa-miR-885-5p	0.041861	0.270214
hsa-miR-362-3p	0.578947	0.151445	1	1.07902		hsa-miR-550*	0.421505	0.165405	1	1.1516		hsa-miR-129*	0.415957	-0.109913
hsa-miR-193a-5p	0.578947	0.153098	0	0.910287		hsa-miR-133b	0.421505	0.168156	0	0.819061		hsa-miR-221*	0.12138	0.18218
hsa-miR-324-3p	0.578947	0.156847	0	0.964426		kshv-miR-K12-8	0.421505	0.171132	0	0.784801		kshv-miR-K12-12	0.120511	0.182984
hsa-miR-103	0.578947	0.16037	0	0.974195		hsa-miR-194	0.421505	0.174805	0	0.903662		hsa-miR-491-3p	0.123148	0.16513
hsa-miR-369-3p	0.578947	0.164626	0	0.723844		hsa-miR-1237	0.421505	0.179281	0	0.906135		hsa-miR-454*	0.241001	0.0444742
hsa-miR-1238	0.578947	0.166943	0	0.928255		hsa-miR-451	0.421505	0.180877	0	0.936452		hsa-miR-622	0.603156	-0.319539
hsa-miR-126*	0.578947	0.169276	0	0.921706		hsa-miR-1238	0.421505	0.182935	0	0.923381		hsa-miR-185	0.0855982	0.196229
hsa-miR-32	0.578947	0.170499	1	1.18871		hsa-miR-887	0.421505	0.184776	0	0.87869		hsa-miR-583	0.477786	-0.201314
hsa-miR-425*	0.578947	0.172704	0	0.921787		hsa-miR-337-3p	0.421505	0.186474	0	0.862122		hsa-miR-200b	0.0306849	0.243701
hsa-miR-768-3p	0.578947	0.176698	0	0.958144		hsa-miR-617	0.421505	0.186669	0	0.806678		hsa-miR-136	-1.79946	2.06045
hsa-miR-23b*	0.578947	0.18	0	0.815881		hsa-miR-616	0.421505	0.195105	0	0.661733		hsa-miR-220c	0.0657246	0.181321
hsa-miR-107	0.578947	0.184137	0	0.98002		hsa-miR-210	0.421505	0.198525	1	1.08907		hsa-miR-612	0.126884	0.117553
hsa-miR-887	0.578947	0.184364	0	0.875741		hsa-miR-548c-5p	0.421505	0.200656	1	1.16856		hsa-miR-128	0.180236	0.0610284
hsa-miR-484	0.578947	0.187071	0	0.944489		hsa-miR-299-5p	0.421505	0.208688	0	0.913639		ebv-miR-BART12	0.102546	0.133699
hsa-let-7d*	0.578947	0.202608	0	0.827358		hsa-miR-665	0.421505	0.216376	0	0.809649		hsa-miR-423-3p	0.0581904	0.17142
hsa-miR-24	0.578947	0.218076	0	0.978492		hsa-miR-99b*	0.421505	0.217711	0	0.808812		hsa-miR-183*	1.0005	-0.781619
hsa-miR-339-3p	0.578947	0.220228	1	1.13714		hsa-miR-30c	0.421505	0.217786	0	0.960918		hsa-miR-34b*	-0.640099	0.836765
hsa-miR-584	0.578947	0.226369	1	1.1362		hsa-miR-381	0.421505	0.219443	0	0.938027		hsa-let-7b*	-0.29548	0.487716
hsa-miR-933	0.578947	0.227529	0	0.910613		hsa-miR-551b	0.421505	0.219481	0	0.901637		hsa-miR-640	0.313831	-0.130649
hsa-miR-34b*	0.578947	0.229034	0	0.951903		hsa-miR-1227	0.421505	0.223422	0	0.768817		hsa-miR-330-3p	0.176352	0.00190067
hsa-miR-1225-3p	0.578947	0.236562	0	0.94925		hsa-miR-329	0.421505	0.224386	0	0.848872		hsa-miR-130a	0.151413	0.0125854
hsa-miR-181a*	0.578947	0.245058	0	0.899163		hsa-miR-101*	0.421505	0.224886	0	0.877193		hsa-miR-200c	0.00668623	0.143186
hsa-miR-622	0.578947	0.24937	1	1.12105		hsa-miR-1234	0.421505	0.225056	0	0.944336		hsa-miR-192	0.325408	-0.191977
hsa-miR-652	0.578947	0.250851	1	0.904773		hsa-miR-148a	0.421505	0.22519	0	0.950941		hsa-miR-455-3p	0.112963	0.0186224
hsa-miR-15a*	0.578947	0.260362	1	1.36082		hsa-miR-1226*	0.421505	0.232286	0	0.915448		hsa-miR-423-5p	0.124269	0.00593662
hsa-miR-634	0.578947	0.260781	0	0.836843		hsa-miR-34c-5p	0.421505	0.241927	0	0.89343		hsa-miR-140-3p	0.0585128	0.0651315
hsa-miR-10a	0.578947	0.261785	0	0.926853		hsa-miR-671-5p	0.421505	0.244926	0	0.941816		hsa-miR-510	0.22639	-0.108263
hsa-miR-543	0.578947	0.262265	0	0.845472		hsa-miR-126	0.421505	0.256695	0	0.968128		hsa-miR-141*	0.0924495	0.0222942
hsa-miR-181d	0.578947	0.262774	1	1.04909		hsa-miR-193a-3p	0.421505	0.25692	0	0.963658		hsa-miR-378*	0.049213	0.0613492
hsv1-miR-H1	0.578947	0.277035	1	1.07451		hsa-miR-15b*	0.421505	0.259074	1	1.1397		hsa-miR-363	0.0524768	0.0307458
hsa-miR-617	0.578947	0.293201	1	1.29403		hsa-miR-188-3p	0.421505	0.261224	0	0.662888		hsa-miR-584	0.645184	-0.577913
hsa-miR-335	0.578947	0.297697	0	0.907949		hsa-miR-584	0.421505	0.264294	0	0.917199		hsa-miR-155*	0.0254724	0.0408572
hsa-miR-188-3p	0.578947	0.298246	0	0.669128		hsa-miR-454	0.421505	0.270765	1	1.06606		hsa-miR-197	0.017504	0.0365893
hsa-miR-518c*	0.578947	0.312267	1	1.10105		hsa-miR-411	0.421505	0.273108	0	0.899534		hsa-miR-548c-3p	-0.481139	0.530221
hsa-miR-188-5p	0.578947	0.320162	1	1.04984		hsa-miR-485-3p	0.421505	0.275355	0	0.854486		hsa-miR-29b-1*	0.419965	-0.374847
hsa-miR-200a*	0.578947	0.325014	1	1.07487		hsa-miR-483-5p	0.421505	0.284253	0	0.945546		hsa-miR-373*	0.0870819	-0.0437376
hsa-miR-326	0.578947	0.33017	0	0.903069		hsa-miR-624*	0.421505	0.288373	0	0.793218		hsa-miR-885-3p	0.370851	-0.341312
hsa-miR-548c-3p	0.578947	0.330263	0	0.656066		hcmv-miR-UL36	0.421505	0.296515	0	0.816452		hsa-miR-576-3p	0.00517022	0.0188134
hsa-miR-760	0.578947	0.334386	1	1.07848		hsa-miR-296-5p	0.421505	0.29722	0	0.934215		hsa-miR-10a	-0.582055	0.602044
hsa-miR-629	0.578947	0.335747	0	0.920965		hsa-miR-199b-5p	0.421505	0.307881	0	0.972091		ebv-miR-BHRF1-1	0.22137	-0.202738
hsa-miR-324-5p	0.578947	0.350547	0	0.974225		hsa-miR-135b	0.421505	0.313214	1	1.16139		hsa-miR-923	0.215357	-0.199065
hcmv-miR-UL70-3p	0.578947	0.362101	0	0.910118		hsa-miR-425*	0.421505	0.315128	0	0.940059		hsa-miR-518c*	0.505474	-0.490968
hsa-miR-744*	0.578947	0.368298	0	0.826063		hsa-miR-518c*	0.421505	0.322873	0	0.92242		hsa-miR-130b*	-0.0927215	0.101121
hsa-miR-1234	0.578947	0.374272	0	0.958663		hsa-miR-526b	0.421505	0.323814	0	0.880573		ebv-miR-BART13	0.89413	-0.888876
hsa-miR-519e*	0.578947	0.376802	1	1.11492		hsa-miR-769-5p	0.421505	0.332844	0	0.955512		ebv-miR-BART4	0.25021	-0.286485
hsa-miR-30c-1*	0.578947	0.378456	1	1.09868		hcmv-miR-UL70-3p	0.421505	0.336069	0	0.914587		hsa-miR-1	0.294364	-0.330643
hsa-miR-659	0.578947	0.392936	1	1.11898		hsa-miR-106b*	0.421505	0.339024	0	0.733668		hsa-miR-602	0.0879695	-0.141061
hiv1-miR-H1	0.578947	0.399437	1	1.05604		hsa-miR-628-5p	0.421505	0.341656	0	0.90165		hsa-let-7f-1*	0.253918	-0.34395
hsa-miR-24-1*	0.578947	0.39979	0	0.917487		hsa-miR-10b*	0.421505	0.351503	1	1.06765		hsa-miR-324-5p	-0.455254	0.361281
hsa-miR-624*	0.578947	0.402622	0	0.820514		hsa-miR-431*	0.421505	0.378618	1	1.27123		hsa-miR-223*	0.173154	-0.281065
hsa-miR-671-5p	0.578947	0.410593	1	1.05051		hsa-miR-107	0.421505	0.378916	0	0.978134		hsa-miR-501-5p	-0.180724	0.0581471
hsa-miR-298	0.578947	0.412161	0	0.720156		hsa-miR-206	0.421505	0.387462	0	0.879343		hsa-miR-630	0.172661	-0.312548
hsa-miR-202	0.578947	0.414677	1	1.05559		hsa-miR-194*	0.421505	0.392641	0	0.675828		hsa-miR-95	0.0204663	-0.170393
hsa-miR-125b-1*	0.578947	0.418822	0	0.713329		hsa-miR-30d	0.421505	0.401654	0	0.979595		hsa-miR-335*	0.0141592	-0.170218
hsa-miR-193a-3p	0.578947	0.428246	0	0.959972		hsa-miR-328	0.421505	0.405189	0	0.924981		hsa-miR-34c-3p	0.134125	-0.293657
kshv-miR-K12-8	0.578947	0.431599	1	1.18049		hsa-miR-934	0.421505	0.4056	0	0.823688		hsa-miR-492	0.0696933	-0.247825
hsa-miR-766	0.578947	0.441014	1	1.04975		hsa-miR-377	0.421505	0.407368	1	0.965583		hsa-miR-144*	-0.916307	0.720522
hsa-miR-548d-5p	0.578947	0.441409	1	1.27189		hsa-miR-224	0.421505	0.40849	1	1.09247		hsa-miR-617	0.532835	-0.728927
hsa-miR-1228	0.578947	0.446837	0	0.972768		hsa-miR-422a	0.421505	0.413389	0	0.846686		hsa-miR-135a*	0	-0.197486
ebv-miR-BART19-3p	0.578947	0.449812	1	1.1085		hsa-miR-29b-1*	0.421505	0.421845	0	0.933313		hsa-miR-550	0.128793	-0.328621
hsa-miR-874	0.578947	0.457153	0	0.976013		hsa-miR-324-5p	0.421505	0.43523	1	1.02937		hsa-miR-765	0.229146	-0.430528
hsa-miR-192	0.578947	0.472707	1	1.05113		hsa-miR-1228*	0.421505	0.435889	0	0.894838		hsa-miR-634	-0.583724	0.376783
hsa-miR-1224-5p	0.578947	0.481203	1	1.0298		hsa-miR-105	0.421505	0.437272	1	1.60804		hsa-miR-525-5p	0.895802	-1.11002
hsa-miR-640	0.578947	0.485477	1	1.25751		hsa-miR-129-5p	0.421505	0.437793	0	0.848571		hsa-miR-671-5p	0.386588	-0.610965
hsa-miR-1237	0.578947	0.498355	0	0.949331		hsa-miR-100	0.421505	0.44209	0	0.976543		hsa-miR-513b	0.500345	-0.72633
hsa-miR-601	0.578947	0.50615	1	1.05025		hsa-miR-877*	0.421505	0.445125	0	0.937818		hsa-miR-335	-0.526225	0.285541
hsa-let-7b*	0.578947	0.50643	0	0.905428		hsa-let-7f-1*	0.421505	0.452949	0	0.857882		hsa-miR-191*	-0.863504	0.620229
hsa-miR-181b	0.578947	0.509974	1	1.03408		hsa-miR-885-3p	0.421505	0.455709	0	0.798819		hsa-miR-129-5p	0.110303	-0.358731
hsa-miR-769-3p	0.578947	0.510892	1	1.08221		hsa-miR-33b*	0.421505	0.461505	0	0.953106		hsa-miR-518e*	0.478758	-0.732835
hsa-miR-224	0.578947	0.514941	1	1.11262		hsa-miR-340*	0.421505	0.463069	1	1.04695		hsv1-miR-H1	0.557465	-0.817165
hsa-miR-454*	0.578947	0.574115	1	1.16846		hsa-miR-1	0.421505	0.467044	0	0.88733		hsa-miR-342-5p	-0.947679	0.667336
hsa-miR-765	0.578947	0.590002	1	1.03754		hsa-miR-550	0.421505	0.469222	0	0.953106		hsa-miR-769-5p	0.186469	-0.477759
hsa-miR-500	0.578947	0.590142	0	0.939827		hsa-miR-218	0.421505	0.494839	1	1.03832		hsa-miR-877	0.00435589	-0.297874
hcmv-miR-UL36	0.578947	0.593394	1	1.16784		hsa-miR-877	0.421505	0.503646	0	0.929207		hcmv-miR-UL36	0.226657	-0.527954
ebv-miR-BHRF1-1	0.578947	0.600661	1	1.07831		hsa-miR-521	0.421505	0.505184	1	1.29122		hsa-miR-760	0.475752	-0.777321
hsa-miR-936	0.578947	0.61243	1	1.07263		hsa-miR-132*	0.421505	0.505334	0	0.963864		hiv1-miR-H1	0.398552	-0.703996
hsa-miR-28-3p	0.578947	0.633295	1	1.03921		hsa-miR-517c	0.421505	0.506412	1	1.28722		hsa-miR-200a	0.018339	-0.341951
hsa-miR-501-5p	0.578947	0.659593	0	0.944116		hsa-miR-522	0.421505	0.508559	1	1.27775		hsa-miR-326	-0.481262	0.1538
hsa-miR-338-5p	0.578947	0.665043	1	1.06531		hsa-miR-34c-3p	0.421505	0.50856	0	0.745951		hsa-let-7d*	-0.693343	0.360654
hsa-miR-630	0.578947	0.671954	1	1.02705		hsa-miR-154*	0.421505	0.512413	1	0.936554		hsa-miR-33b*	0.000664044	-0.335824
hsa-miR-550	0.578947	0.743373	1	1.0338		ebv-miR-BART4	0.421505	0.51703	0	0.744706		hsa-miR-500	-0.229043	-0.112057
hsa-miR-605	0.578947	0.768092	1	1.05455		hsa-miR-223*	0.421505	0.523522	0	1.15411		hsa-miR-191	-1.40853	1.05268
hsa-miR-331-5p	0.578947	0.786202	1	0.911167		hsa-miR-371-5p	0.421505	0.539418	0	0.970904		hsa-miR-30d	0.0357794	-0.396148
hsa-miR-708	0.578947	0.788068	0	0.970712		hsa-miR-200a*	0.421505	0.542256	1	0.949598		hsa-miR-24-1*	-0.398168	0.0302284
hsa-miR-134	0.578947	0.806179	1	0.988239		hsa-miR-31	0.421505	0.542936	1	1.05582		hsa-miR-296-5p	0.138016	-0.526922
hsa-miR-602	0.578947	0.81664	1	0.979471		hsa-miR-151-3p	0.421505	0.55404	1	1.01698		kshv-miR-K12-8	0.364919	-0.766668
hsa-miR-636	0.578947	0.883343	1	0.991117		hsa-miR-610	0.421505	0.554588	0	0.948919		hsa-miR-889	-0.896372	0.493242
hsa-miR-363	0.578947	0.886183	1	1.01516		hsa-miR-517a	0.421505	0.561839	1	1.19732		hsa-miR-149	0.510243	-0.913932
hsa-miR-937	0.578947	0.888092	0	0.940712		hsa-miR-768-5p	0.421505	0.563873	0	0.978894		hsa-miR-194*	0.0011508	-0.406005
hsa-miR-212	0.578947	0.918543	1	1.00508		hsa-miR-542-3p	0.421505	0.567329	1	1.05184		hsa-let-7e*	1.30823	-1.71697
hsa-miR-184	0.578947	0.920576	1	0.961005		hsa-miR-200b	0.421505	0.570557	1	0.980181		hsa-miR-654-5p	0.629835	-1.03948
hsa-miR-149*	0.578947	0.97075	0	0.996167		hsa-miR-566	0.421505	0.581922	0	0.901828		hsa-miR-103	-0.794878	0.384667
hsa-miR-877	0.578947	0.99002	1	1.00146		hsa-let-7i	0.421505	0.588169	1	1.00939		hsa-miR-543	-0.58126	0.169913
hsa-miR-33b*	0.578947	0.998472	1	1.00013		hsa-miR-490-3p	0.421505	0.598279	1	0.880253		hsa-miR-629	-0.473987	0.0618927
hsa-let-7e*	1	0.0491778	1	0.640869		hsa-miR-21	0.421505	0.6211	1	1.00675		hsa-miR-483-5p	0.126568	-0.546296
hsa-miR-19b	1	0.0993516	1	1.0553		ebv-miR-BHRF1-1	0.421505	0.626992	0	0.926856		hsa-miR-518f*	0.770029	-1.19868
hsa-miR-15b	1	0.107478	1	1.04392		hsa-miR-583	0.421505	0.629052	0	0.913995		hsa-miR-193b	-1.56895	1.13066
hsa-miR-517a	1	0.116239	1	2.18422		hsa-miR-923	0.421505	0.632318	0	0.985951		hsa-let-7f	-1.13144	0.691491
hsa-miR-130b	1	0.123349	1	1.08215		hsa-miR-519a	0.421505	0.635229	1	1.18478		hsa-miR-133b	0.332451	-0.774288
hsa-miR-525-5p	1	0.127115	1	1.72635		hsa-miR-185	0.421505	0.63646	1	1.01373		hsa-miR-30a	-1.05754	0.561933
hsa-let-7i*	1	0.135479	1	0.732724		hsa-miR-192	0.421505	0.642721	0	0.966507		hsa-miR-126*	-0.771404	0.258905
hsa-miR-106b*	1	0.137669	1	1.49381		hsa-miR-376c	0.421505	0.654431	1	0.982362		hsa-miR-518d-5p	0.577172	-1.10218
hsa-miR-934	1	0.140827	1	1.54394		hsa-miR-132	0.421505	0.654553	1	1.01416		hsa-miR-150*	0.263361	-0.790439
hsa-miR-30c-2*	1	0.14699	1	0.890383		hsa-miR-376b	0.421505	0.668941	1	1.0469		hsa-miR-188-5p	0.49463	-1.03891
hsa-miR-548c-5p	1	0.157141	1	1.19868		hsa-miR-423-3p	0.421505	0.673876	1	0.98157		hsa-miR-181d	0.580417	-1.13395
hsa-miR-518f*	1	0.169813	1	1.50567		hsa-miR-95	0.421505	0.675472	0	0.960694		hsa-miR-484	-0.727995	0.163517
hsa-let-7i	1	0.172062	1	0.969805		hsa-miR-335*	0.421505	0.675743	0	0.919526		hsa-miR-338-3p	-0.874058	0.307656
hsa-miR-92a	1	0.174842	1	1.05272		hsa-miR-542-5p	0.421505	0.679966	0	0.972411		hsa-miR-616	0.14209	-0.709731
hsa-miR-516a-5p	1	0.177346	1	1.58029		hsa-miR-429	0.421505	0.712257	1	1.01885		hsa-miR-1227	0.0656642	-0.650874
hsa-miR-886-3p	1	0.178123	1	0.942324		hsa-miR-31*	0.421505	0.716405	1	1.05968		hsa-miR-601	0.295721	-0.907666
hsa-miR-196b	1	0.180276	1	0.896246		hsa-miR-450a	0.421505	0.729927	0	0.974211		hsa-miR-194	0.144125	-0.757445
hsa-miR-339-5p	1	0.180805	1	1.39816		hsa-miR-640	0.421505	0.740203	0	0.891804		hsa-miR-1226*	0.0174773	-0.633977
hsa-miR-30e	1	0.188663	1	1.04231		hsa-miR-513c	0.421505	0.752034	0	0.945419		hsa-miR-99b	-1.13623	0.50707
hsa-miR-499-5p	1	0.194343	1	0.845434		hsa-miR-500	0.421505	0.77258	0	0.970649		hsa-miR-33b	-1.01655	0.313588
hsa-miR-431	1	0.198853	1	0.786961		hsa-miR-129*	0.421505	0.776403	0	1.05764		hsa-miR-23a*	0.131296	-0.84588
hsa-miR-340	1	0.201773	1	1.0487		hsa-miR-510	0.421505	0.779358	0	0.939791		hsa-miR-636	0.0538705	-0.79929
hsa-miR-432	1	0.203278	1	0.913884		hsa-miR-345	0.421505	0.780372	0	0.975582		hsa-let-7b	-2.42773	1.67843
hsa-miR-34a*	1	0.205672	1	0.914578		hsa-miR-337-5p	0.421505	0.802037	0	0.983212		hsa-miR-1224-5p	0.317671	-1.06851
hsa-miR-129-3p	1	0.206968	1	0.826912		hsa-miR-582-5p	0.421505	0.80575	0	1.01988		hsa-miR-557	0.0478286	-0.80188
hsa-miR-654-5p	1	0.234512	1	0.8719		hsa-miR-574-5p	0.421505	0.82321	1	1.00572		hcmv-miR-US33-5p	0.400574	-1.15774
hsa-miR-517b	1	0.246873	1	1.71133		hsa-miR-30d*	0.421505	0.859446	0	1.02349		hsa-miR-125a-3p	0.0171267	-0.794233
hsa-miR-210	1	0.253293	1	1.10188		hsa-miR-140-3p	0.421505	0.860733	1	0.996091		hsa-miR-127-5p	0.167158	-0.957889
hsa-miR-542-3p	1	0.254754	1	0.888673		hsa-miR-373*	0.421505	0.904196	0	1.00884		hsa-miR-154*	-1.08554	0.29038
hsa-miR-146b-5p	1	0.256926	1	1.03869		hsa-miR-136*	0.421505	0.923054	0	0.992766		hsa-miR-10a*	0.0105829	-0.808275
hsa-miR-518d-5p	1	0.264745	1	1.37188		hsa-miR-921	0.421505	0.940806	0	0.977443		hsa-miR-940	0.318749	-1.11872
hsa-miR-182*	1	0.264819	1	1.44313		hsa-miR-423-5p	0.421505	0.986423	1	0.999582		hsa-let-7a	-1.66782	0.865362
hsa-miR-411*	1	0.267644	1	0.573591		hsa-miR-502-5p	1	0.0148408	1	1.17355		hsa-miR-497	-1.43856	0.627704
hsa-let-7g	1	0.267711	1	0.972451		hsa-let-7b	1	0.0209687	1	0.939179		hsa-miR-30c-1*	0.421985	-1.26192
hsa-miR-500*	1	0.269834	1	1.0459		hsa-miR-182	1	0.0401989	1	0.859815		hsa-miR-575	0.447238	-1.29765
hsa-miR-20a*	1	0.281033	1	1.11562		hsa-miR-181a	1	0.0520948	1	0.933322		hsa-miR-744	-0.984143	0.109763
hsa-miR-30e*	1	0.290901	1	0.948183		hsa-let-7a*	1	0.0598966	1	0.81246		hsa-miR-495	-0.970768	0.0947266
hsa-miR-181a	1	0.292315	1	0.964184		hsa-miR-339-3p	1	0.060301	1	0.859178		hsa-miR-498	0.120877	-0.99941
hsa-miR-30d*	1	0.308243	1	1.1883		hsa-miR-34a*	1	0.0626514	1	0.918415		hcmv-miR-UL70-3p	-0.441171	-0.473572
hsa-miR-28-5p	1	0.308703	1	0.966251		hsa-miR-24	1	0.0632223	1	0.963784		hsa-miR-203	0.110902	-1.03028
hsa-miR-149	1	0.308856	1	0.884127		hsv1-miR-LAT	1	0.064572	1	0.934982		hsa-miR-28-3p	0.198394	-1.12877
hsa-miR-7-1*	1	0.324482	1	1.09426		hsa-miR-182*	1	0.0664083	1	0.583794		hsa-miR-624*	-0.395103	-0.540046
hsa-miR-101	1	0.329102	1	0.962397		hsa-miR-193b	1	0.0740179	1	0.937592		hsa-miR-193a-3p	-0.368307	-0.590203
hsa-miR-487a	1	0.329237	1	0.811648		hsa-miR-374b*	1	0.0756264	1	1.27946		hsa-miR-628-3p	0.231063	-1.19497
hsa-miR-361-3p	1	0.330859	1	1.0353		hsa-miR-30e*	1	0.0881719	1	0.916644		hsa-miR-425	-1.01957	0.0394453
hsa-miR-518e*	1	0.33208	1	1.4539		hsa-miR-191	1	0.0885766	1	0.72853		hsa-miR-149*	-0.0128927	-0.967284
hsa-miR-583	1	0.332823	1	1.26481		hsa-miR-186	1	0.0930876	1	1.06513		hsa-miR-615-3p	-2.02243	1.01227
hsa-miR-376b	1	0.334153	1	0.854826		hsa-miR-22	1	0.0983288	1	0.966143		hcmv-miR-UL112	0.0329987	-1.04539
hsa-miR-424	1	0.335102	1	0.968003		hsa-miR-30c-2*	1	0.0997851	1	0.910574		hsa-miR-99a*	-1.4376	0.424384
hsa-miR-505	1	0.338214	1	1.03866		hsa-miR-409-5p	1	0.104008	1	0.757393		hsa-miR-625*	0.149862	-1.1669
hsa-miR-582-5p	1	0.353982	1	0.90138		hsa-miR-198	1	0.112227	1	0.846947		hsa-miR-433	-1.38698	0.365614
hsa-miR-575	1	0.357077	1	0.95472		hsa-miR-181b	1	0.112944	1	0.933347		hsa-miR-92b	-0.200722	-0.828671
hsa-miR-19b-1*	1	0.357082	1	1.22114		hsa-miR-432	1	0.116049	1	0.909741		hsa-miR-1237	-0.302461	-0.746466
hsa-miR-550*	1	0.364607	1	1.11964		hsa-miR-323-3p	1	0.117504	1	0.770466		hsa-miR-1234	-0.426812	-0.647709
hsa-miR-491-5p	1	0.369187	1	0.783131		hsa-miR-331-5p	1	0.119584	1	0.496804		hsa-miR-181c*	0.0950279	-1.18916
hsa-miR-638	1	0.374536	1	0.969811		hsa-miR-338-5p	1	0.124554	1	0.798569		hsa-miR-339-5p	0.742789	-1.83821
hsa-miR-627	1	0.378888	1	1.09409		hsa-miR-708	1	0.132709	1	0.835598		hsa-miR-188-3p	-0.525425	-0.582987
hsa-miR-30b*	1	0.379044	1	1.06171		hsa-let-7a	1	0.136345	1	0.964589		hsa-miR-221	0.313806	-1.4237
hsa-miR-29b-1*	1	0.38022	1	0.940508		hsa-miR-374b	1	0.141483	1	1.05097		hsa-miR-205	0.23541	-1.35956
hsa-miR-129*	1	0.383745	1	0.868665		hsa-miR-34b*	1	0.145625	1	0.961418		hsa-miR-1229	0.00664116	-1.13341
hsa-miR-141	1	0.392907	1	1.02805		hsa-miR-424*	1	0.150713	1	1.12803		hcmv-miR-US4	0.344812	-1.47539
hcmv-miR-US33-5p	1	0.397581	1	1.32033		hsa-miR-598	1	0.160967	1	1.1884		hsa-miR-218	-1.44275	0.305536
hsa-miR-31*	1	0.408033	1	0.870879		hsa-miR-96	1	0.176234	1	0.941744		hsa-miR-148b	-1.49506	0.349952
hsa-miR-144	1	0.412402	1	0.896746		hsa-miR-499-5p	1	0.189366	1	0.846614		hsa-miR-107	-0.734859	-0.421457
hsa-miR-29a	1	0.419317	1	0.98131		hsa-miR-144*	1	0.190317	1	0.729579		hsa-miR-1228	-0.349851	-0.825807
hsa-miR-572	1	0.423745	1	0.95895		hsa-miR-187*	1	0.1921	1	0.8811		hsa-miR-1225-5p	0.0716589	-1.25768
hsa-miR-595	1	0.42485	1	1.12982		hsa-miR-195*	1	0.19789	1	0.805789		hsa-miR-195	-1.69321	0.489597
hsa-miR-885-3p	1	0.425745	1	1.40445		hsa-let-7f	1	0.203474	1	0.969562		hsa-miR-134	0.0935684	-1.3069
hsa-let-7d	1	0.428862	1	0.978276		hsa-miR-596	1	0.206437	1	0.460947		hsa-miR-93*	0.294057	-1.51092
hsa-miR-25*	1	0.431323	1	1.26335		hsa-miR-342-5p	1	0.215112	1	0.920025		hsa-miR-331-3p	-1.5614	0.339434
hsa-miR-532-5p	1	0.43156	1	1.03143		hsa-miR-183	1	0.22733	1	0.919341		hsa-miR-425*	-0.762698	-0.501513
hsa-miR-921	1	0.440695	1	1.39251		hsa-let-7e	1	0.232991	1	0.97098		hsa-miR-375	-1.29385	0.0227703
hsa-miR-215	1	0.443315	1	1.05946		hsa-miR-497	1	0.235666	1	0.96785		hsa-miR-874	-0.339938	-0.936794
hcmv-miR-US4	1	0.452052	1	1.06453		hsa-miR-191*	1	0.239757	1	0.929609		hsa-miR-936	0.212943	-1.49498
hsa-miR-133b	1	0.465103	1	0.880839		hsa-miR-758	1	0.247253	1	0.831413		hsa-miR-184	0.0359405	-1.35428
hsa-miR-140-5p	1	0.472066	1	0.966315		hsa-miR-449a	1	0.249582	1	0.712048		hsa-miR-328	-1.00547	-0.392342
hsa-miR-181a-2*	1	0.47516	1	0.913125		hsa-miR-10a	1	0.250009	1	0.935184		hsa-miR-939	0.12571	-1.54735
hsa-miR-15a	1	0.476636	1	0.98212		hsa-miR-26b	1	0.254886	1	0.968722		hsa-miR-26b	-2.02198	0.593654
hsa-miR-940	1	0.480011	1	1.01894		kshv-miR-K12-10a	1	0.266317	1	0.871151		hsa-miR-628-5p	-0.968641	-0.466411
hsa-miR-532-3p	1	0.48547	1	1.03471		ebv-miR-BART20-5p	1	0.273591	1	0.407254		hsa-miR-329	-0.803492	-0.649005
hsa-miR-221	1	0.485505	1	0.973036		hsa-miR-30a	1	0.2742	1	0.955515		hsa-miR-1225-3p	-0.626055	-0.840889
hsa-miR-29b	1	0.490208	1	1.02435		hsa-miR-34b	1	0.284545	1	0.834023		hsa-miR-181c	0.204761	-1.67192
hsa-miR-378	1	0.49539	1	1.04284		hsa-miR-148a*	1	0.288408	1	0.744482		hsa-miR-887	-0.734323	-0.733355
hsa-let-7f-2*	1	0.499858	1	0.765829		hsa-miR-548c-3p	1	0.294971	1	0.541416		hsa-let-7e	-2.1164	0.632661
hsa-miR-223	1	0.50495	1	1.03099		hsa-miR-25*	1	0.300818	1	0.534148		hsa-miR-1238	-0.777431	-0.737702
hsa-miR-1	1	0.507733	1	0.883632		hsa-miR-99b	1	0.311121	1	0.969183		hsa-miR-485-3p	-0.955904	-0.560107
hsa-miR-490-3p	1	0.508051	1	1.32815		hsa-miR-889	1	0.321187	1	0.691082		hsa-miR-519e*	0.423886	-1.94341
hsa-miR-93*	1	0.508092	1	1.12118		hsa-miR-195	1	0.323894	1	0.968469		hsa-miR-125b-1*	-0.377971	-1.14988
hsa-miR-340*	1	0.513016	1	0.954136		hsa-let-7b*	1	0.3253	1	0.860516		hsa-miR-148a	-0.88858	-0.647451
hsa-miR-502-3p	1	0.524159	1	1.02624		hsa-miR-29a	1	0.352244	1	0.977905		hsa-miR-450a	-1.40449	-0.13672
hsa-miR-151-3p	1	0.53135	1	1.02234		hsa-miR-625	1	0.357095	1	0.933009		hsa-miR-744*	-0.4338	-1.11074
hsa-miR-660	1	0.533072	1	1.02197		hsa-miR-212	1	0.35877	1	0.949468		hsa-miR-135a	-1.85354	0.302419
hsa-miR-29a*	1	0.534377	1	0.891534		hsa-miR-937	1	0.3641	1	0.5483		kshv-miR-K12-3	0.121324	-1.6759
hsa-let-7a*	1	0.536516	1	0.936129		hsa-miR-487a	1	0.368798	1	0.900069		hsa-miR-202	0.38229	-1.95256
hsa-miR-21*	1	0.53761	1	0.97881		hsa-miR-520d-3p	1	0.371637	1	0.776975		hsa-miR-564	0.12958	-1.71076
hsa-miR-195*	1	0.542105	1	0.904871		hsa-miR-99a*	1	0.37637	1	0.820483		hsa-miR-298	-0.384933	-1.20011
hsa-miR-92a-1*	1	0.543385	1	1.22415		hsa-miR-491-5p	1	0.377142	1	0.763177		hsa-miR-377	-1.97557	0.390013
hsa-miR-150*	1	0.545305	1	1.02403		ebv-miR-BART16	1	0.381259	1	0.89264		hsa-miR-572	0.372895	-1.96927
hsa-miR-98	1	0.545393	1	0.978733		hsa-miR-592	1	0.391962	1	0.794127		hsa-miR-21	-1.80457	0.206838
hsa-miR-105	1	0.551874	1	1.5541		hsa-let-7f-2*	1	0.406013	1	0.6799		hsa-miR-623	0.12307	-1.80779
hsa-let-7f-1*	1	0.557291	1	0.905461		hsa-miR-103	1	0.412413	1	0.979004		hsa-miR-30c	-1.0432	-0.661969
ebv-miR-BART4	1	0.56207	1	1.25252		hsa-miR-634	1	0.419969	1	0.853309		hsa-miR-324-3p	-0.804525	-0.90697
hsa-miR-625	1	0.566588	1	1.0595		hsa-miR-433	1	0.430909	1	0.846966		hsa-miR-886-3p	0.74928	-2.46149
hsa-miR-452	1	0.578569	1	1.10542		hsa-let-7d*	1	0.435859	1	0.913649		hsa-miR-769-3p	0.291671	-2.0173
hsa-miR-205	1	0.581554	1	0.975392		hsa-miR-200c*	1	0.438508	1	0.877804		hsa-miR-132	-1.91727	0.184055
hsa-miR-628-3p	1	0.587404	1	0.917526		hsa-miR-32*	1	0.442065	1	0.898459		hsa-miR-768-5p	-1.49976	-0.248819
hsa-miR-510	1	0.593758	1	1.14971		hsa-miR-148b	1	0.446733	1	0.971085		hsa-miR-376a	-2.03314	0.283071
hsa-miR-512-3p	1	0.61095	1	1.0914		hsa-miR-106b	1	0.449465	1	1.02067		hsa-miR-409-5p	-2.73597	0.982935
hsa-miR-362-5p	1	0.61664	1	1.02592		hsa-miR-16	1	0.453159	1	0.980951		hsa-miR-758	-2.36089	0.606858
hsa-miR-151-5p	1	0.616894	1	0.986263		hsa-miR-30b	1	0.454482	1	0.977572		hsa-miR-369-3p	-0.783502	-1.00702
hsa-miR-181c	1	0.624078	1	0.974961		hsa-miR-331-3p	1	0.457684	1	0.981081		hsa-miR-190	-0.926291	-0.87111
hsa-miR-16	1	0.625727	1	1.00887		hsa-miR-652	1	0.458327	1	1.04897		hsa-miR-376c	-2.0274	0.184136
hsa-miR-153	1	0.640506	1	0.900819		hsa-miR-449b	1	0.465691	1	0.747097		hsa-miR-542-5p	-1.69139	-0.167513
hsa-miR-769-5p	1	0.650925	1	1.03141		hsa-miR-15b	1	0.46578	1	1.02029		hsa-miR-101*	-1.23025	-0.648038
hsa-miR-374b	1	0.65238	1	0.985457		hsa-miR-204	1	0.472544	1	0.874744		hsa-miR-605	0.114587	-2.01142
hsa-miR-128	1	0.660334	1	1.01681		hsa-miR-659	1	0.480766	1	0.919996		hsa-miR-892b	-1.05555	-0.855996
hsa-miR-596	1	0.661575	1	0.812742		hsa-miR-33b	1	0.485749	1	0.76047		hsa-miR-34c-5p	-1.32488	-0.616316
hsa-miR-429	1	0.664112	1	1.01866		hsa-miR-190b	1	0.491907	1	0.882224		hsa-miR-451	-1.22237	-0.742616
hsa-miR-34b	1	0.665355	1	0.901333		hsa-miR-338-3p	1	0.492429	1	0.938652		hsa-miR-768-3p	-0.752767	-1.21433
hsa-miR-330-3p	1	0.666266	1	1.03617		hsa-miR-135a	1	0.498404	1	0.785102		hsa-miR-22	-2.99435	1.00732
hsa-miR-223*	1	0.671191	1	1.20438		hsa-miR-29a*	1	0.500852	1	0.925286		hsa-miR-370	-0.896057	-1.09491
hsa-miR-183	1	0.674839	1	0.971784		hsa-miR-15a	1	0.50522	1	0.979523		hsa-miR-933	-0.642964	-1.35705
hsa-miR-127-5p	1	0.680521	1	1.20131		hsa-miR-377*	1	0.505784	1	0.834572		hsa-miR-181a*	-0.610731	-1.40479
hsa-miR-130a	1	0.705646	1	0.984522		hsa-let-7d	1	0.514928	1	0.982477		hsa-miR-645	-1.17671	-0.842969
hsa-miR-625*	1	0.708171	1	0.961593		hsa-miR-335	1	0.518154	1	0.955362		hsa-miR-139-3p	-1.15723	-0.889525
hsa-miR-204	1	0.712329	1	0.902071		hsa-miR-411*	1	0.519181	1	0.70474		hsa-miR-23b	-1.14288	-0.910292
hsa-miR-194	1	0.717588	1	1.02619		hsa-miR-376a	1	0.52111	1	0.974343		hsa-miR-100	-1.72317	-0.354489
hsa-miR-96	1	0.719109	1	0.98046		hsa-miR-340	1	0.523272	1	1.03092		hsa-miR-551b	-1.44609	-0.658603
hsa-miR-616	1	0.720957	1	1.17805		hsa-miR-92a-1*	1	0.529408	1	0.790864		hsa-miR-132*	-1.86624	-0.296422
hsa-miR-31	1	0.721762	1	0.962201		hsa-miR-29b	1	0.53386	1	1.02176		hsa-miR-638	0.426506	-2.59563
hsa-miR-200b*	1	0.724015	1	1.01996		hsa-miR-627	1	0.534102	1	1.05625		hsa-miR-512-3p	0.213994	-2.39219
hsv1-miR-LAT	1	0.724607	1	0.985905		hsa-miR-200b*	1	0.536543	1	0.956251		hsa-miR-29c	-0.948096	-1.23316
hsa-miR-296-5p	1	0.727753	1	1.01853		hsa-miR-885-5p	1	0.536768	1	0.881604		hsa-miR-34a	-1.39324	-0.798273
hsa-miR-34c-3p	1	0.734302	1	1.15098		hsa-miR-595	1	0.537581	1	0.901876		hsa-miR-30a*	-1.26761	-0.924258
hsa-miR-23a*	1	0.739102	1	1.01952		hsa-miR-30b*	1	0.549526	1	0.972013		hsa-miR-27b	-1.38318	-0.808813
hsa-miR-374a	1	0.740213	1	1.00916		hsa-miR-126*	1	0.550929	1	0.959758		hsa-miR-337-5p	-2.10955	-0.0958053
hsa-miR-148a*	1	0.741191	1	1.07396		hsa-miR-766	1	0.552952	1	1.02776		hsa-miR-365	-1.40029	-0.91353
hsa-miR-564	1	0.742027	1	0.969989		hsa-miR-144	1	0.565152	1	1.06442		hsa-miR-190b	-2.62972	0.308117
hsa-miR-612	1	0.746648	1	0.856		hsa-miR-517b	1	0.599005	1	0.835366		hsa-miR-136*	-2.33608	-0.034773
hsa-miR-483-5p	1	0.747191	1	1.02029		hsa-miR-431	1	0.60485	1	0.936723		hsa-miR-23b*	-0.744728	-1.67039
hsa-miR-939	1	0.74867	1	1.00965		hsa-miR-222	1	0.606041	1	0.963328		hsa-miR-126	-1.91359	-0.590582
hsa-miR-423-5p	1	0.751157	1	0.985787		hsa-miR-129-3p	1	0.620222	1	1.07327		hsa-miR-342-3p	-1.54714	-1.04195
hsa-miR-491-3p	1	0.753099	1	1.13118		hsa-miR-770-5p	1	0.625875	1	0.956986		hsa-miR-361-5p	-1.37599	-1.25038
hsa-miR-623	1	0.753234	1	1.02176		hsa-miR-21*	1	0.631807	1	1.01734		hsa-miR-125a-5p	-1.38239	-1.24816
hsa-miR-221*	1	0.75617	1	1.02061		hsa-miR-215	1	0.632675	1	0.960043		hsa-miR-193a-5p	-0.815031	-1.82357
kshv-miR-K12-3	1	0.756268	1	0.989977		hsa-miR-452	1	0.638707	1	1.05649		hsa-miR-125b-2*	-1.50375	-1.16591
hsa-miR-498	1	0.757047	1	1.019		hsa-miR-141	1	0.655789	1	1.01438		hsa-miR-181a-2*	0.32316	-3.00386
hsa-miR-186	1	0.757196	1	1.00912		kshv-miR-K12-12	1	0.65617	1	0.847445		hsa-miR-377*	-2.97809	0.296035
kshv-miR-K12-12	1	0.757685	1	1.10525		hsa-miR-221*	1	0.657386	1	0.961662		hsa-miR-139-5p	-1.67529	-1.00978
hsa-miR-520d-3p	1	0.765177	1	1.09743		hsa-miR-220c	1	0.658687	1	0.801803		hsa-miR-10b	-2.75477	0.0149824
hsa-miR-449b	1	0.765864	1	1.1629		hsa-miR-30e	1	0.672223	1	1.01291		hsa-miR-381	-2.12116	-0.658679
hsa-miR-30b	1	0.770028	1	0.990496		hsa-miR-15a*	1	0.67816	1	0.93041		hsa-miR-99a	-1.8572	-0.923127
hsa-miR-455-3p	1	0.770969	1	1.02059		hsa-miR-491-3p	1	0.683707	1	0.845508		hsa-miR-10b*	-3.3461	0.454071
hsa-miR-203	1	0.774637	1	0.959568		hsa-miR-484	1	0.686252	1	0.977528		hsa-miR-486-5p	-1.73547	-1.23869
hsa-miR-129-5p	1	0.775705	1	1.05099		hsa-miR-151-5p	1	0.686804	1	1.0106		hsa-miR-27a	-1.57344	-1.45559
ebv-miR-BART12	1	0.789685	1	0.976824		hsa-miR-7-1*	1	0.696141	1	1.03069		hsa-miR-410	-1.8076	-1.26398
hsa-miR-181c*	1	0.803474	1	0.971432		hsa-miR-326	1	0.701779	1	1.04876		hsa-miR-23a	-1.26836	-1.82052
hsa-miR-200c*	1	0.807388	1	0.958916		hsa-miR-455-5p	1	0.703938	1	1.02208		hsa-miR-539	-1.41018	-1.78251
hsa-miR-141*	1	0.808259	1	1.02471		hsa-miR-200c	1	0.719142	1	0.987547		hsa-miR-26b*	-1.78539	-1.42201
hsa-miR-373*	1	0.81831	1	1.02341		ebv-miR-BART12	1	0.735023	1	0.981269		hsa-miR-154	-2.24374	-1.01269
hsa-miR-185	1	0.821111	1	0.995153		hsa-miR-19b-1*	1	0.742042	1	1.0413		hsa-miR-487b	-1.86993	-1.39669
hsa-miR-374b*	1	0.833438	1	0.96386		hsa-miR-28-5p	1	0.74774	1	1.01321		hsa-miR-483-3p	-1.43087	-1.98817
hsa-miR-1225-5p	1	0.847893	1	1.00677		ebv-miR-BART19-3p	1	0.761585	1	0.950571		hsa-miR-485-5p	-2.15353	-1.28314
hsa-miR-449a	1	0.850278	1	1.09125		hsa-miR-612	1	0.762864	1	0.847586		hsa-miR-29c*	-1.70663	-1.75402
hsa-miR-492	1	0.851739	1	1.04156		hsa-miR-744	1	0.776671	1	0.981264		hsa-miR-143*	-1.82146	-1.69364
hsa-miR-220c	1	0.859558	1	0.921157		hsa-miR-25	1	0.786694	1	1.00746		hsa-miR-411	-2.97935	-0.563665
hsa-miR-1227	1	0.859678	1	0.954515		hsa-miR-93	1	0.789485	1	1.00824		hsa-miR-145*	-1.77698	-1.7701
hsa-miR-503	1	0.873748	1	0.986525		hsa-miR-130b*	1	0.792281	1	0.845073		hsa-miR-143	-2.23475	-1.41358
hsa-miR-140-3p	1	0.873951	1	0.992372		hsa-miR-663	1	0.792677	1	1.01335		hsa-miR-493*	-2.67224	-1.0432
hsa-miR-423-3p	1	0.8746	1	1.01748		hsa-miR-361-3p	1	0.812246	1	0.991065		hsa-miR-152	-2.70556	-1.05703
hsa-miR-187*	1	0.880879	1	1.0157		hsa-miR-378	1	0.84529	1	0.991077		hsa-miR-489	-2.70503	-1.17513
hsa-miR-198	1	0.890935	1	0.985523		hsa-miR-548d-5p	1	0.846989	1	1.07116		hsa-miR-299-5p	-3.22341	-0.680502
hsa-miR-378*	1	0.892868	1	1.0173		hsa-miR-101	1	0.857557	1	1.00485		hsa-miR-409-3p	-2.18683	-1.72852
hsa-miR-557	1	0.895718	1	0.992204		hsa-miR-629	1	0.867176	1	1.01418		hsa-miR-379	-2.95003	-1.13086
ebv-miR-BART20-5p	1	0.905851	1	0.940034		hsa-miR-378*	1	0.868262	1	1.01866		hsa-miR-656	-2.37236	-1.7547
hsa-miR-885-5p	1	0.908111	1	0.97001		hsa-miR-128	1	0.868904	1	0.991711		hsa-miR-125b	-3.53375	-0.609564
hsa-miR-592	1	0.909593	1	1.02494		hsa-miR-501-5p	1	0.874687	1	1.0192		hsa-miR-337-3p	-3.41956	-0.729382
hsa-miR-30d	1	0.920917	1	0.997092		hsa-let-7g	1	0.875243	1	0.996088		hsa-miR-29b-2*	-1.70497	-2.4669
hsa-miR-598	1	0.921966	1	0.982797		hsa-miR-16-2*	1	0.884201	1	1.00831		hsa-miR-199b-5p	-3.67975	-0.511618
hcmv-miR-UL112	1	0.926833	1	1.04277		hsa-miR-98	1	0.890021	1	1.00573		hsa-miR-654-3p	-2.96051	-1.30296
hsa-miR-200b	1	0.931784	1	0.99724		hsa-miR-494	1	0.900767	1	0.995095		hsa-miR-382	-2.2485	-2.02127
hsa-miR-182	1	0.939253	1	0.992882		hsa-let-7i*	1	0.901474	1	1.01907		hsa-miR-369-5p	-3.53379	-0.950517
hsa-miR-155*	1	0.943035	1	1.04482		hsa-miR-454*	1	0.902663	1	1.04924		hsa-miR-22*	-3.12111	-1.37347
hsa-miR-95	1	0.953968	1	0.993299		hsa-miR-155*	1	0.910212	1	0.937709		hsa-miR-299-3p	-3.74667	-0.806697
hsa-miR-200a	1	0.958652	1	1.00205		hsa-miR-425	1	0.913177	1	1.00354		hsa-let-7c	-2.8909	-1.69835
hsa-miR-197	1	0.960497	1	0.997892		hsa-miR-197	1	0.919201	1	1.00392		hsa-miR-127-3p	-3.3063	-1.32281
hsa-miR-1226*	1	0.960556	1	1.00394		hsa-miR-363	1	0.931653	1	1.00839		hsa-miR-376a*	-3.54804	-1.08531
hsa-miR-125a-3p	1	0.961332	1	0.99767		hsa-miR-24-1*	1	0.932764	1	0.991761		hsa-miR-193b*	-1.20475	-3.46028
hsa-miR-335*	1	0.967923	1	0.989407		hsa-miR-375	1	0.94892	1	0.993962		hsa-miR-145	-2.21282	-2.57168
hsa-miR-502-5p	1	0.973777	1	0.997645		hsa-miR-141*	1	0.949961	1	1.0062		hsa-miR-574-3p	-2.6213	-2.19262
hsa-miR-10a*	1	0.975927	1	0.990958		hsa-miR-576-3p	1	0.957605	1	0.982048		hsa-miR-320	-1.95222	-3.05624
hsa-miR-200c	1	0.984722	1	0.99937		hsa-miR-455-3p	1	0.958027	1	1.00234		hsa-miR-26a	-2.92354	-2.36269
hsa-miR-1229	1	0.984824	1	0.998536		hsa-miR-10b	1	0.96609	1	0.99862		hsa-miR-199b-3p	-4.89555	-0.605502
hsa-miR-576-3p	1	0.988166	1	1.00711		hsa-miR-130a	1	0.971437	1	1.00084		hsa-miR-199a-5p	-4.77398	-1.38196
hsa-miR-421	1	0.991268	1	0.998471		ebv-miR-BART7	1	0.974641	1	0.995706		hsa-miR-214*	-4.81168	-1.49254
hsa-miR-194*	1	0.997354	1	1.00133		hsa-miR-330-3p	1	0.995633	1	0.999608		hsa-miR-214	-5.50522	-1.31893
