# Supplementary material for: miRNA-mRNA Integrated Analysis Reveals Roles for miRNAs in Primary Breast Tumors
Source: PLoS One. 2011 Feb 22;6(2):e16915. doi: 10.1371/journal.pone.0016915 (PMC3043070; doi:10.1371/journal.pone.0016915)
Supplement: Table S7 — LMA screen of Ki67. (XLS) [file pone.0016915.s014.xls]

## Sheet: Sheet1
Supplementary Table 7. LMA screen of Ki67
	Ki67 Scoring
	MCF-7		BT-474
miRNA	72 h	48 h	48h	72h		Coloring
hsa-let-7b	5.24798	4.67774	-0.879345	0.964889		Score >2
hsa-let-7e	2.99423	2.19327	-0.782287	0.580956		Score >1 and <2
hsa-miR-146b	2.71001	2.9821	-0.740293	1.016		Score <-2
hsa-miR-154	0.287453	2.3834	1.4805	-4.48861		Score <-1 and >-2
hsa-let-7c	1.60904	2.75598	-0.341111	-0.414618
hsa-miR-26a	0.0199221	2.19168	2.73567	0.0809809
hsa-miR-130b	1.97137	2.16298	0.234395	0.529417
hsa-miR-155	-2.87943	-1.78912	0.444106	0.727177
hsa-miR-18a	-2.24406	0.059278	-0.588052	-2.02589
hsa-miR-34c	-2.20504	-1.16578	-0.962991	-2.11129
hsa-miR-449	-3.25205	-2.11167	-0.918312	-0.312152
hsa-miR-145	-2.15521	0.708248	1.16938	0.249796
hsa-miR-150	0.893064	-0.631929	0.13437	2.49612
hsa-miR-379	0.658503	2.17392	0.156492	0.679293
hsa-miR-483	-1.16832	1.04271	0.303107	2.24548
hsa-miR-142-3p	1.49255	1.55439	-0.103511	-0.376381
hsa-miR-148b	1.73303	1.29371	-0.473679	1.17749
hsa-miR-199b	0.749405	0.87742	1.26833	1.51897
hsa-miR-19a	1.13305	1.27587	0.143527	0.00445307
hsa-miR-30a*	0.559182	0.539238	1.82314	1.7642
hsa-miR-362-5p	-1.70582	-0.677832	1.50835	1.17028
hsa-miR-18b	-1.84165	-1.39568	-0.746249	-0.911819
hsa-miR-299-3p	-1.38016	0.486766	-1.38629	-1.87045
hsa-miR-342	-1.81655	-1.71295	-0.756493	0.414423
hsa-miR-331-3p	-1.15735	-1.10481	-0.256462	-1.39816
hsa-miR-106a	-1.75252	-0.323896	-1.07249	-1.35936
hsa-miR-146a	0.182384	1.68334	0.630881	1.53839
hsa-miR-27b	-0.623368	1.02465	0.671557	1.85189
hsa-mir-17-5p	-0.750128	-1.0476	-1.35737	0.640265
hsa-miR-20b	-1.07725	-0.404617	-1.87782	-0.514031
hsa-miR-20a	-0.594994	-1.02675	-0.82622	-1.36863
hsa-let-7a	-0.665762	1.9058	-0.0519081	-0.225845
hsa-miR-106b	-0.900319	0.36354	-1.09109	-0.0347431
hsa-miR-125a	-0.468388	-0.356213	-0.365545	-0.0992429
hsa-miR-127	0.512168	0.432839	0.308433	0.38524
hsa-miR-135b	-0.536054	-0.507011	-1.27146	-0.65931
hsa-miR-142-5p	-0.149578	0.157285	-0.766361	0.0293207
hsa-miR-143	-0.637044	0.294138	-0.895836	0.139822
hsa-miR-149	-1.23422	-0.601841	-0.868434	-0.283005
hsa-miR-152	0.134936	0.630649	-0.0687381	0.0894355
hsa-mir-17-3p	-0.315156	1.40124	-0.107165	-0.304266
hsa-miR-199a*	0.201162	-0.589945	0.956456	1.58894
hsa-miR-19b	0.274687	0.406064	0.115991	0.308339
hsa-miR-214	-0.481138	0.619443	0.343029	-1.08536
hsa-miR-22	0.43927	0.361536	-0.92066	-0.815751
hsa-miR-23a	-0.169283	0.356577	-0.426871	-0.445001
hsa-miR-23b	-0.282552	1.6976	0.991674	0.188132
hsa-miR-29c	-1.23839	0.519134	-0.782563	-0.4276
hsa-miR-301	0.286259	0.325513	1.34843	0.959157
hsa-miR-320	-1.13624	1.60327	-0.753599	0.764703
hsa-miR-361	-0.818198	-0.0734007	-0.524202	-0.0459769
hsa-miR-365	-1.92315	-0.95698	-0.254313	1.14882
hsa-miR-369-5p	0.30519	1.11992	-0.807454	-0.205047
hsa-miR-382	-1.50732	-0.564827	0.198775	-0.5644
hsa-miR-409-3p	-1.73075	-0.637632	-0.843973	-0.781069
hsa-miR-489	-1.80156	-0.0987541	-0.35497	0.190094
hsa-miR-499	0.181816	0.572781	0.104295	-1.48282
hsa-miR-505	-0.0874821	0.685189	-0.997325	-0.797285
hsa-miR-517c	0.1543	1.78735	0.644765	-0.153326
hsa-miR-9	-0.998117	-0.302293	-0.466598	-1.10935
hsa-miR-9*	0.305113	1.04709	-0.239401	0.818451
