# Supplementary material for: miRNA-mRNA Integrated Analysis Reveals Roles for miRNAs in Primary Breast Tumors
Source: PLoS One. 2011 Feb 22;6(2):e16915. doi: 10.1371/journal.pone.0016915 (PMC3043070; doi:10.1371/journal.pone.0016915)
Supplement: Table S8 — miRNAs differentially expressed between ECM1 and ECM4. (XLS) [file pone.0016915.s015.xls]

## Sheet: Sheet1
Supplementary Table 8. miRNAs differentially expressed between ECM1 and ECM4
miR name	TNoM	TNoM p	t-test p	Overexpressed in ECM4 class = 1	Fold Change of Average Expression
hsa-miR-29c	5	3.0535e-05	1.82647e-06	1	1.11578
hsa-miR-29c*	5	3.0535e-05	2.92453e-06	1	1.2593
hsa-miR-190b	5	3.0535e-05	4.34843e-06	1	2.75214
hsa-miR-342-3p	5	3.0535e-05	9.03031e-06	1	1.16815
hsa-miR-34c-5p	5	3.0535e-05	3.43236e-05	1	1.43663
hsa-miR-149	6	0.000173032	2.25353e-06	1	1.49599
hsa-miR-9	6	0.000173032	5.87221e-06	0	0.379644
hsa-miR-489	6	0.000173032	1.42503e-05	1	1.77606
hsa-miR-10b	6	0.000173032	2.53166e-05	1	1.13416
hsa-miR-199b-5p	6	0.000173032	5.46458e-05	1	1.13806
hsa-miR-26b	6	0.000173032	5.83372e-05	1	1.07649
hsa-miR-214*	6	0.000173032	8.52197e-05	1	1.29274
hsa-miR-199b-3p	6	0.000173032	9.19569e-05	1	1.09396
hsa-let-7b	6	0.000173032	0.0001153	1	1.07761
hsa-miR-342-5p	7	0.000815722	1.05725e-05	1	1.28151
hsa-miR-10b*	7	0.000815722	2.22633e-05	1	1.37302
hsa-miR-9*	7	0.000815722	2.30537e-05	0	0.44656
hsa-miR-135b	7	0.000815722	2.45695e-05	0	0.594811
hsa-miR-18a	7	0.000815722	3.36077e-05	0	0.784838
hsa-miR-214	7	0.000815722	3.4599e-05	1	1.13485
hsa-miR-125a-5p	7	0.000815722	6.46503e-05	1	1.10954
hsa-miR-199a-5p	7	0.000815722	7.09954e-05	1	1.12013
hsa-let-7e*	7	0.000815722	0.000323245	1	1.62434
hsa-miR-135a	7	0.000815722	0.000339783	1	2.54225
hsa-miR-499-5p	7	0.000815722	0.00039367	1	1.51475
hsa-miR-224	7	0.000815722	0.00190172	0	0.715846
hsa-miR-326	7	0.000815722	0.00316195	1	1.35615
hsa-miR-26a	8	0.00326289	9.78322e-06	1	1.07708
hsa-miR-101*	8	0.00326289	4.38975e-05	1	1.48737
hsa-miR-18b	8	0.00326289	4.64125e-05	0	0.757669
hsa-let-7c	8	0.00326289	9.55834e-05	1	1.08298
hsa-let-7e	8	0.00326289	0.000109857	1	1.09115
hsa-miR-10a	8	0.00326289	0.000384343	1	1.20816
hsa-let-7a	8	0.00326289	0.000757569	1	1.05389
hsa-miR-629*	8	0.00326289	0.00155574	0	0.864563
hsa-miR-574-3p	8	0.00326289	0.00224069	1	1.07305
hsa-miR-521	8	0.00326289	0.00251322	0	0.335041
hsa-miR-519a	8	0.00326289	0.00364615	0	0.335838
hsa-miR-522	8	0.00326289	0.00377258	0	0.312892
hsa-miR-210	8	0.00326289	0.00506631	0	0.852515
hsa-miR-362-5p	8	0.00326289	0.0057589	0	0.892257
hsa-miR-126*	8	0.00326289	0.0076964	1	1.11522
hsa-miR-139-5p	8	0.00326289	0.00955886	1	1.22444
hsa-miR-628-5p	8	0.00326289	0.0102811	1	1.24246
hsa-miR-130b	8	0.00326289	0.0117791	0	0.91412
hsa-miR-513c	8	0.00326289	0.0353643	0	0.784085
hsa-miR-22*	8	0.00326289	0.0407616	1	1.07802
hsa-miR-130b*	8	0.00326289	0.0677627	0	0.55001
hsa-miR-190	8	0.00326289	0.103422	1	1.18723
hsa-miR-148b	9	0.0112388	0.00023389	1	1.09692
hsa-miR-483-3p	9	0.0112388	0.000384438	1	1.48889
hsa-miR-450a	9	0.0112388	0.000440977	1	1.20318
hsa-miR-30a*	9	0.0112388	0.00102534	1	1.24393
hsa-miR-335	9	0.0112388	0.00106419	1	1.20295
hsa-miR-29b-2*	9	0.0112388	0.00107352	1	2.18978
hsa-miR-1	9	0.0112388	0.00108389	1	1.44394
hsa-miR-218	9	0.0112388	0.00133386	1	1.16504
hsa-miR-431*	9	0.0112388	0.00138046	0	0.528471
hsa-miR-551b	9	0.0112388	0.00141548	1	1.29271
hsa-miR-365	9	0.0112388	0.00157882	1	1.06806
hsa-miR-133b	9	0.0112388	0.00205602	1	1.34141
hsa-miR-548d-5p	9	0.0112388	0.00234679	0	0.533261
hsa-miR-517c	9	0.0112388	0.00271652	0	0.321835
hsa-miR-106b*	9	0.0112388	0.00285436	0	0.513069
hsa-miR-152	9	0.0112388	0.00371559	1	1.10136
hsa-let-7f	9	0.0112388	0.00410222	1	1.04614
hsa-miR-146b-5p	9	0.0112388	0.0044409	0	0.924199
hsa-miR-301b	9	0.0112388	0.00869589	0	0.684738
hsa-miR-517a	9	0.0112388	0.00882593	0	0.45085
hsa-miR-30c-2*	9	0.0112388	0.0108843	1	1.16445
hsa-miR-106b	9	0.0112388	0.0118741	0	0.951391
hsa-miR-638	9	0.0112388	0.0149131	1	1.06209
hsa-miR-129*	9	0.0112388	0.0187664	0	0.72993
hsa-miR-532-3p	9	0.0112388	0.0207858	0	0.912147
hsa-miR-25*	9	0.0112388	0.0213106	0	0.504576
hsa-miR-136	9	0.0112388	0.0435916	1	1.09607
hsa-miR-452	9	0.0112388	0.0702084	0	0.817358
hsa-miR-337-3p	10	0.0337143	0.00034534	1	1.41303
hsa-miR-143	10	0.0337143	0.000809158	1	1.11196
hsa-miR-923	10	0.0337143	0.00221733	0	0.932042
hsa-miR-505	10	0.0337143	0.00223124	0	0.901596
hsa-miR-30a	10	0.0337143	0.00258986	1	1.12635
hsa-miR-10a*	10	0.0337143	0.00394143	1	1.96587
hsa-miR-155	10	0.0337143	0.00395979	0	0.869183
hsa-miR-19a	10	0.0337143	0.0041541	0	0.924158
hsa-miR-26b*	10	0.0337143	0.00440951	1	1.6291
hsa-miR-125b	10	0.0337143	0.00455818	1	1.05656
hsa-miR-505*	10	0.0337143	0.00527594	0	0.826156
hsa-miR-494	10	0.0337143	0.00528057	0	0.913062
hsa-miR-542-3p	10	0.0337143	0.00573746	1	1.17378
hsa-miR-801	10	0.0337143	0.00594669	0	0.867411
hsa-miR-136*	10	0.0337143	0.00659168	1	1.21913
hsa-miR-27b	10	0.0337143	0.0067891	1	1.05945
hsa-miR-126	10	0.0337143	0.0076699	1	1.05056
hsa-miR-93	10	0.0337143	0.00836999	0	0.948554
hsa-miR-625	10	0.0337143	0.0096138	1	1.16811
hsa-miR-493*	10	0.0337143	0.0110603	1	1.22144
hsa-miR-885-3p	10	0.0337143	0.0127763	0	0.572449
hsa-miR-155*	10	0.0337143	0.0145478	0	0.381791
hsa-miR-30e*	10	0.0337143	0.0251805	1	1.08303
hsa-miR-498	10	0.0337143	0.0350942	1	1.10025
hsa-miR-744	10	0.0337143	0.0354612	1	1.11107
hsa-miR-424	10	0.0337143	0.0399807	1	1.05192
hsa-miR-421	10	0.0337143	0.0788864	0	0.858076
hsa-miR-744*	10	0.0337143	0.103129	1	1.2006
hsa-miR-634	10	0.0337143	0.125978	0	0.807983
hsa-miR-198	10	0.0337143	0.179127	1	1.09681
hsa-miR-361-3p	10	0.0337143	0.229928	0	0.97152
hsa-miR-145*	11	0.0888025	0.0017563	1	1.17184
hsa-miR-145	11	0.0888025	0.00266536	1	1.09847
hsa-miR-101	11	0.0888025	0.00305852	1	1.06831
hsa-miR-331-3p	11	0.0888025	0.00339264	1	1.05661
hsa-miR-542-5p	11	0.0888025	0.00418464	1	1.16798
hsa-miR-337-5p	11	0.0888025	0.00691856	1	1.18744
hsa-miR-222	11	0.0888025	0.0073939	0	0.913532
hsa-miR-106a	11	0.0888025	0.00895034	0	0.878841
hsa-miR-369-5p	11	0.0888025	0.00927583	1	1.26189
hsa-miR-23b	11	0.0888025	0.0110542	1	1.05878
hsa-miR-103	11	0.0888025	0.0116617	1	1.04897
hsa-miR-99b	11	0.0888025	0.0127786	1	1.07185
hsa-miR-17	11	0.0888025	0.0141605	0	0.932492
hsa-miR-193b	11	0.0888025	0.0146285	1	1.08609
hsa-miR-378	11	0.0888025	0.0148283	0	0.902699
hsa-miR-361-5p	11	0.0888025	0.0170666	1	1.05095
hsa-miR-628-3p	11	0.0888025	0.0215114	1	1.3205
hsa-miR-602	11	0.0888025	0.0238116	0	0.884488
hsa-miR-576-3p	11	0.0888025	0.0251627	0	0.452116
hsa-miR-936	11	0.0888025	0.0258538	1	1.17524
hsa-miR-545	11	0.0888025	0.0303972	0	0.696344
hsa-miR-15a	11	0.0888025	0.0341656	1	1.04159
hsa-miR-23b*	11	0.0888025	0.0474304	1	1.26901
hsa-miR-500*	11	0.0888025	0.0535469	0	0.934125
hsa-miR-301a	11	0.0888025	0.0552608	0	0.912399
hsa-miR-30c	11	0.0888025	0.0576332	1	1.05365
hsa-miR-502-5p	11	0.0888025	0.0638496	0	0.880386
hsa-miR-652	11	0.0888025	0.0685203	1	1.05988
hsa-miR-517b	11	0.0888025	0.06962	0	0.630012
hsa-miR-770-5p	11	0.0888025	0.100987	0	0.876441
hsa-miR-134	11	0.0888025	0.105589	1	1.05556
hsa-miR-22	11	0.0888025	0.107046	1	1.02676
hsa-miR-501-5p	11	0.0888025	0.108259	0	0.881058
hsa-miR-186	11	0.0888025	0.108722	0	0.965589
hsa-miR-766	11	0.0888025	0.116406	0	0.949451
hsa-miR-98	11	0.0888025	0.126282	1	1.04939
hsa-miR-93*	11	0.0888025	0.129629	0	0.824054
hsa-miR-487b	11	0.0888025	0.139589	1	1.07879
hsa-miR-200a*	11	0.0888025	0.155077	0	0.909702
hsa-miR-612	11	0.0888025	0.212852	0	0.633664
hsa-miR-219-5p	11	0.0888025	0.2236	0	0.892182
hsa-miR-656	11	0.0888025	0.237647	1	1.1503
ebv-miR-BART20-5p	11	0.0888025	0.260418	0	0.65529
hsa-miR-483-5p	11	0.0888025	0.306649	1	1.03881
hsa-miR-185	11	0.0888025	0.338095	1	1.01711
hsa-miR-539	11	0.0888025	0.375789	1	1.07771
hsa-miR-206	11	0.0888025	0.447746	0	0.909451
hsa-miR-631	11	0.0888025	0.62005	1	1.03949
hsa-miR-196a	11	0.0888025	0.632959	0	0.96516
hsa-miR-520d-3p	11	0.0888025	0.647765	1	1.09541
hsa-miR-17*	12	0.205776	0.00402456	0	0.859322
hsa-miR-135a*	12	0.205776	0.00815819	0	0.900303
hsa-miR-654-3p	12	0.205776	0.00843192	1	1.19103
hsa-miR-299-5p	12	0.205776	0.0121197	1	1.19251
hsa-miR-223*	12	0.205776	0.0122046	0	0.578212
hsa-miR-127-3p	12	0.205776	0.0127686	1	1.11335
hsa-miR-154	12	0.205776	0.0135268	1	1.1805
hsa-miR-455-5p	12	0.205776	0.0136641	0	0.837134
hsa-miR-195	12	0.205776	0.0178816	1	1.06635
hsa-miR-107	12	0.205776	0.0189222	1	1.04295
hsa-miR-376a	12	0.205776	0.0273456	1	1.0932
hsa-miR-411	12	0.205776	0.029721	1	1.20208
hsa-miR-328	12	0.205776	0.0305935	1	1.17238
hsa-miR-376a*	12	0.205776	0.0314921	1	1.23718
hsa-miR-590-5p	12	0.205776	0.0371166	0	0.916606
hsa-miR-378*	12	0.205776	0.0402352	0	0.816862
hsa-miR-382	12	0.205776	0.0461564	1	1.14864
hsa-miR-142-3p	12	0.205776	0.0477044	0	0.930266
hsa-miR-497	12	0.205776	0.0506419	1	1.05347
hsa-miR-132*	12	0.205776	0.0553496	1	1.11255
hsa-miR-153	12	0.205776	0.0600018	1	1.36012
hsa-miR-934	12	0.205776	0.0600937	0	0.691264
hsa-miR-513b	12	0.205776	0.0661308	0	0.8285
hsa-miR-575	12	0.205776	0.0678517	1	1.06265
hsa-let-7a*	12	0.205776	0.0845277	1	1.15879
hsa-miR-532-5p	12	0.205776	0.0881499	0	0.945816
hsa-miR-451	12	0.205776	0.109096	1	1.06745
hsa-miR-877*	12	0.205776	0.119314	0	0.925864
hsa-miR-429	12	0.205776	0.120182	0	0.919609
hsa-miR-615-3p	12	0.205776	0.120616	1	1.29707
hsa-miR-886-3p	12	0.205776	0.123811	0	0.948059
hsa-miR-191*	12	0.205776	0.130018	0	0.934717
hsa-miR-1238	12	0.205776	0.130596	0	0.942898
hsa-miR-96	12	0.205776	0.133933	1	1.05921
hsa-miR-423-5p	12	0.205776	0.139563	1	1.0384
kshv-miR-K12-12	12	0.205776	0.147264	0	0.697122
hsa-miR-105	12	0.205776	0.155475	0	0.513526
hsa-miR-769-5p	12	0.205776	0.171371	1	1.05926
hsa-miR-425*	12	0.205776	0.172922	0	0.942541
hsa-miR-449a	12	0.205776	0.177133	1	1.42789
hsa-miR-566	12	0.205776	0.189832	1	1.18738
hsa-miR-500	12	0.205776	0.202985	0	0.919816
hsa-miR-99a*	12	0.205776	0.21795	1	1.22104
hsa-miR-345	12	0.205776	0.228765	0	0.928542
hsa-miR-629	12	0.205776	0.234861	1	1.0726
hsa-miR-1228*	12	0.205776	0.249122	0	0.881702
hsa-let-7f-2*	12	0.205776	0.254424	0	0.738177
hsa-miR-892b	12	0.205776	0.25833	0	0.944301
hsa-miR-196b	12	0.205776	0.272179	1	1.05963
hsa-miR-16	12	0.205776	0.277131	1	1.01496
ebv-miR-BART16	12	0.205776	0.292009	0	0.909777
hsa-miR-518c*	12	0.205776	0.319989	1	1.05662
hsa-miR-423-3p	12	0.205776	0.340169	1	1.05791
hsa-miR-595	12	0.205776	0.360521	0	0.905495
hsa-miR-21	12	0.205776	0.37471	1	1.01186
hsa-let-7f-1*	12	0.205776	0.397572	0	0.890676
hsa-miR-1227	12	0.205776	0.401181	1	1.13172
hsa-miR-33b*	12	0.205776	0.404048	0	0.961761
hsa-miR-34c-3p	12	0.205776	0.417302	0	0.784461
hsa-miR-454*	12	0.205776	0.45495	0	0.874365
hsa-miR-92b	12	0.205776	0.523792	1	1.09721
hsa-miR-127-5p	12	0.205776	0.904534	0	0.974951
hsa-miR-921	12	0.205776	0.937309	0	1.01638
hsa-miR-487a	12	0.205776	0.952598	1	1.00878
hsa-miR-15a*	12	0.205776	0.955408	0	0.991731
hsa-miR-377	13	0.413911	0.0212853	1	1.10704
hsa-miR-501-3p	13	0.413911	0.0217115	0	0.879401
ebv-miR-BART13	13	0.413911	0.0282266	0	0.949505
ebv-miR-BART19-3p	13	0.413911	0.0298404	0	0.734662
hsa-miR-142-5p	13	0.413911	0.0333351	0	0.903507
hsa-miR-92a-1*	13	0.413911	0.040299	0	0.657615
hsa-miR-223	13	0.413911	0.0424732	0	0.940168
hsa-miR-143*	13	0.413911	0.0436612	1	1.13159
hsa-miR-376c	13	0.413911	0.0462981	1	1.08192
hsa-miR-99a	13	0.413911	0.0472348	1	1.05894
hsa-miR-32*	13	0.413911	0.0475656	0	0.825708
hsa-miR-30b	13	0.413911	0.0504849	1	1.04895
hsa-miR-769-3p	13	0.413911	0.0505568	1	1.13747
hsa-miR-379	13	0.413911	0.0594942	1	1.12854
hsa-let-7g	13	0.413911	0.0635188	1	1.03337
hsa-miR-146a	13	0.413911	0.0637163	0	0.927529
hsa-miR-20a	13	0.413911	0.0665227	0	0.952647
hsa-miR-768-5p	13	0.413911	0.0678802	1	1.0513
hsa-miR-623	13	0.413911	0.0803162	1	1.06365
hsa-miR-513a-5p	13	0.413911	0.0852185	0	0.908957
hsa-miR-572	13	0.413911	0.089712	1	1.06238
hsa-miR-299-3p	13	0.413911	0.0898831	1	1.1237
hsa-miR-29b	13	0.413911	0.0905146	1	1.04187
hsa-miR-324-5p	13	0.413911	0.0998415	1	1.05022
hsa-miR-92a	13	0.413911	0.105146	0	0.966347
hsa-miR-148a*	13	0.413911	0.105301	0	0.755518
hsa-miR-574-5p	13	0.413911	0.111544	0	0.967488
hsa-miR-409-5p	13	0.413911	0.112237	1	1.26748
hsa-miR-502-3p	13	0.413911	0.11738	0	0.950235
hsa-miR-24-1*	13	0.413911	0.124136	1	1.13317
hsa-miR-491-3p	13	0.413911	0.125146	0	0.670949
hsa-miR-15b*	13	0.413911	0.128079	0	0.850145
hsa-miR-940	13	0.413911	0.133449	1	1.02526
hsa-miR-596	13	0.413911	0.140821	0	0.569287
hsa-miR-188-3p	13	0.413911	0.14603	0	0.687991
hsa-miR-373*	13	0.413911	0.15392	0	0.915924
hsa-miR-339-5p	13	0.413911	0.154342	1	1.26155
hsa-miR-7	13	0.413911	0.154366	0	0.911474
hsa-miR-375	13	0.413911	0.16296	1	1.15937
hsa-miR-335*	13	0.413911	0.171156	1	1.25022
hsa-miR-1224-5p	13	0.413911	0.174656	1	1.0381
kshv-miR-K12-3	13	0.413911	0.174712	1	1.03358
hcmv-miR-UL70-3p	13	0.413911	0.18393	1	1.08885
hsa-miR-193a-3p	13	0.413911	0.191893	1	1.03889
hsa-miR-125b-2*	13	0.413911	0.196094	1	1.06362
hsa-miR-1237	13	0.413911	0.205305	0	0.939631
hsa-miR-144*	13	0.413911	0.20561	1	1.24356
hsa-miR-30d	13	0.413911	0.205822	1	1.03024
hsv1-miR-LAT	13	0.413911	0.21639	1	1.03348
ebv-miR-BART7	13	0.413911	0.220744	0	0.886922
hsa-miR-410	13	0.413911	0.222639	1	1.13074
ebv-miR-BHRF1-1	13	0.413911	0.251898	0	0.870089
hsa-miR-491-5p	13	0.413911	0.262609	0	0.798763
hsa-miR-298	13	0.413911	0.26778	0	0.709383
hsa-miR-340*	13	0.413911	0.269813	1	1.06907
hsa-miR-33b	13	0.413911	0.290546	1	1.36707
hsa-miR-154*	13	0.413911	0.294688	1	1.11189
hsa-miR-148a	13	0.413911	0.307137	0	0.971972
hsa-miR-495	13	0.413911	0.30875	1	1.08255
hsa-miR-548c-5p	13	0.413911	0.341024	1	1.09087
hsa-miR-141	13	0.413911	0.342183	1	1.027
hsa-miR-144	13	0.413911	0.361635	1	1.08924
hsa-miR-338-3p	13	0.413911	0.37159	1	1.05087
hsa-miR-181b	13	0.413911	0.374812	0	0.968397
hsa-miR-490-3p	13	0.413911	0.383949	1	1.14279
hsa-miR-411*	13	0.413911	0.386322	0	0.723578
hsa-miR-665	13	0.413911	0.387794	1	1.10032
hsa-miR-191	13	0.413911	0.406207	1	1.12339
hsa-miR-215	13	0.413911	0.445708	1	1.04001
hsa-miR-21*	13	0.413911	0.450001	0	0.974675
hsa-miR-627	13	0.413911	0.45443	1	1.05696
hsa-miR-526b	13	0.413911	0.502019	1	1.06372
hsa-miR-645	13	0.413911	0.502773	1	1.19568
hsa-miR-659	13	0.413911	0.53561	1	1.05185
hsa-miR-550	13	0.413911	0.642039	0	0.973318
hsa-miR-422a	13	0.413911	0.651249	1	1.05724
hsa-miR-493	13	0.413911	0.666009	1	1.06569
ebv-miR-BART12	13	0.413911	0.669199	0	0.979338
ebv-miR-BART4	13	0.413911	0.674298	0	0.892108
hsa-miR-548c-3p	13	0.413911	0.689629	0	0.876456
hsa-let-7i*	13	0.413911	0.693081	1	0.94463
hsa-miR-23a*	13	0.413911	0.696614	0	0.984023
hsa-miR-28-3p	13	0.413911	0.700342	0	0.975603
hsa-miR-376b	13	0.413911	0.704156	1	1.03846
hsa-miR-183*	13	0.413911	0.742079	0	0.966912
hsa-miR-760	13	0.413911	0.772535	0	0.984568
hsa-miR-648	13	0.413911	0.80541	1	0.971784
hsa-miR-937	13	0.413911	0.811433	0	0.929667
hsa-miR-592	13	0.413911	0.836302	1	1.03786
hsa-miR-129-5p	13	0.413911	0.842713	0	0.974973
hsa-miR-33a	13	0.413911	0.899323	0	0.987899
hsa-miR-490-5p	13	0.413911	0.954503	1	1.00816
hsa-miR-877	13	0.413911	0.993037	0	1.00064
hsa-miR-640	13	0.413911	0.997961	0	0.999511
hsa-miR-409-3p	14	0.696282	0.0436694	1	1.15692
hsa-miR-381	14	0.696282	0.0531159	1	1.1231
hsa-miR-25	14	0.696282	0.0742425	0	0.969435
hsa-miR-650	14	0.696282	0.0793539	0	0.704158
hsa-miR-20b	14	0.696282	0.083406	0	0.950633
hsa-miR-132	14	0.696282	0.0970907	1	1.03853
hsa-miR-193b*	14	0.696282	0.122341	1	1.08235
hsa-miR-887	14	0.696282	0.149325	1	1.14088
hsa-miR-1228	14	0.696282	0.151906	0	0.964947
hsa-miR-758	14	0.696282	0.163743	1	1.21626
hsa-miR-200b*	14	0.696282	0.177013	0	0.920056
hsa-miR-183	14	0.696282	0.180651	1	1.06222
hsa-miR-362-3p	14	0.696282	0.186074	0	0.947176
hsa-miR-454	14	0.696282	0.194099	0	0.9501
hsa-miR-200b	14	0.696282	0.195917	0	0.955141
hsa-miR-1234	14	0.696282	0.206453	0	0.965073
hsa-miR-486-5p	14	0.696282	0.209042	1	1.09749
hsa-miR-100	14	0.696282	0.224437	1	1.03178
hsa-miR-150	14	0.696282	0.225558	0	0.944369
hsa-miR-492	14	0.696282	0.225583	1	1.14826
hsa-let-7d*	14	0.696282	0.22777	1	1.12128
hsa-miR-95	14	0.696282	0.235294	1	1.09132
hsa-miR-34b*	14	0.696282	0.25761	1	1.03026
hsa-miR-663	14	0.696282	0.257965	0	0.962459
hsa-miR-212	14	0.696282	0.270023	0	0.963151
hsa-miR-432	14	0.696282	0.274196	1	1.06678
hsa-miR-885-5p	14	0.696282	0.289289	0	0.846602
hsa-miR-296-5p	14	0.696282	0.289602	0	0.956616
hsa-miR-1225-5p	14	0.696282	0.299419	1	1.02531
hsa-miR-889	14	0.696282	0.313286	0	0.747922
hsa-miR-30d*	14	0.696282	0.325746	1	1.09977
hsa-miR-340	14	0.696282	0.32668	1	1.03207
hsa-miR-27a	14	0.696282	0.330682	1	1.01403
hsa-miR-128	14	0.696282	0.337817	0	0.974667
hsa-miR-338-5p	14	0.696282	0.338295	0	0.901325
hsa-miR-616	14	0.696282	0.363451	1	1.19925
hsa-miR-374a	14	0.696282	0.369903	0	0.980836
hsa-miR-583	14	0.696282	0.370368	1	1.11586
hsa-let-7d	14	0.696282	0.397895	1	1.01684
hsa-miR-624*	14	0.696282	0.424621	1	1.11051
hsa-miR-601	14	0.696282	0.456252	1	1.03477
hsa-miR-671-5p	14	0.696282	0.475289	1	1.02787
hcmv-miR-UL112	14	0.696282	0.477413	1	1.18472
hsa-miR-205	14	0.696282	0.477583	1	0.959919
hsa-miR-30e	14	0.696282	0.486015	0	0.985239
hsa-miR-140-5p	14	0.696282	0.494925	1	1.01989
hsa-miR-449b	14	0.696282	0.496615	1	1.25592
hsa-miR-200c	14	0.696282	0.499159	1	1.01673
hsv1-miR-H1	14	0.696282	0.501623	1	1.03019
hsa-miR-194*	14	0.696282	0.506533	1	1.15122
hsa-miR-195*	14	0.696282	0.522501	1	1.07785
hsa-miR-32	14	0.696282	0.549584	0	0.957247
hsa-miR-220c	14	0.696282	0.551092	0	0.839717
hsa-miR-424*	14	0.696282	0.555621	0	0.961218
hsa-miR-15b	14	0.696282	0.566516	1	0.988887
hsa-miR-371-5p	14	0.696282	0.590915	0	0.982709
hsa-miR-28-5p	14	0.696282	0.59218	1	1.01367
hsa-miR-188-5p	14	0.696282	0.592513	1	1.01796
hsa-miR-151-5p	14	0.696282	0.595895	1	1.01199
hsa-miR-197	14	0.696282	0.597378	0	0.984005
hsa-miR-518f*	14	0.696282	0.597636	0	0.924749
hsa-miR-330-3p	14	0.696282	0.609732	1	1.0317
hsa-miR-503	14	0.696282	0.612779	1	1.03381
hsa-miR-765	14	0.696282	0.614733	1	1.02184
hcmv-miR-US4	14	0.696282	0.623268	1	1.02077
hsa-miR-192	14	0.696282	0.623691	1	1.02251
hsa-miR-204	14	0.696282	0.627706	1	1.08648
hsa-miR-150*	14	0.696282	0.629072	0	1.01226
hsa-miR-34b	14	0.696282	0.647323	1	1.06401
hsa-miR-636	14	0.696282	0.651787	1	1.01701
hsa-miR-485-5p	14	0.696282	0.654279	1	0.92267
hsa-miR-30b*	14	0.696282	0.661609	1	1.02184
hsa-miR-203	14	0.696282	0.669531	0	0.95948
hsa-miR-99b*	14	0.696282	0.678601	1	1.05074
hsa-miR-425	14	0.696282	0.678982	0	0.987825
hsa-miR-151-3p	14	0.696282	0.708919	1	0.99104
hsa-miR-939	14	0.696282	0.742938	0	0.992645
kshv-miR-K12-8	14	0.696282	0.746927	1	1.03925
hsa-miR-433	14	0.696282	0.752232	0	0.952227
hsa-miR-510	14	0.696282	0.756157	0	0.955846
hsa-miR-30c-1*	14	0.696282	0.760427	0	0.980664
hsa-miR-610	14	0.696282	0.782734	1	0.980313
hsa-miR-617	14	0.696282	0.793943	0	0.965858
hsa-let-7b*	14	0.696282	0.801511	0	0.973391
hsa-miR-202	14	0.696282	0.802304	1	1.01069
hsa-miR-374b*	14	0.696282	0.861656	1	0.97882
hsa-miR-1229	14	0.696282	0.888126	0	0.991982
hsa-miR-331-5p	14	0.696282	0.901764	0	0.972216
hsa-miR-374b	14	0.696282	0.907536	0	0.997313
hsa-miR-518d-5p	14	0.696282	0.951774	1	1.00799
hsa-miR-329	14	0.696282	0.954245	1	0.990777
hsa-miR-363	14	0.696282	0.968297	1	1.00326
hsa-miR-484	14	0.696282	0.973609	0	0.998639
hsa-miR-181c*	14	0.696282	0.989408	0	0.998729
hsa-miR-543	14	0.696282	0.996886	1	1.00045
hsa-miR-516a-5p	15	0.933084	0.0642147	0	0.708574
hsa-miR-19b	15	0.933084	0.0670171	0	0.968098
hsa-miR-455-3p	15	0.933084	0.0865963	0	0.921934
hsa-miR-518e*	15	0.933084	0.173845	0	0.746124
hsa-miR-193a-5p	15	0.933084	0.200406	1	1.05277
hsa-miR-584	15	0.933084	0.297833	0	0.937372
hsa-miR-34a	15	0.933084	0.314022	1	1.01859
hsa-miR-23a	15	0.933084	0.3314	1	1.01364
hsa-miR-768-3p	15	0.933084	0.352673	1	1.0175
hsa-miR-181a*	15	0.933084	0.367892	1	1.06489
hsa-miR-933	15	0.933084	0.370848	0	0.949828
hsa-miR-182	15	0.933084	0.383247	1	1.05572
hsa-miR-339-3p	15	0.933084	0.389957	1	1.06315
hsa-miR-660	15	0.933084	0.393044	0	0.975319
hiv1-miR-H1	15	0.933084	0.422103	1	0.959861
hsa-miR-200a	15	0.933084	0.423993	1	0.965317
hsa-miR-7-1*	15	0.933084	0.441259	1	1.03923
hsa-miR-139-3p	15	0.933084	0.444134	1	1.03611
hsa-miR-187*	15	0.933084	0.461846	1	1.05418
hsa-miR-431	15	0.933084	0.46365	0	0.882978
hsa-miR-564	15	0.933084	0.470402	1	1.04761
hsa-miR-525-5p	15	0.933084	0.472324	0	0.880542
hsa-miR-29a	15	0.933084	0.475631	1	1.00914
hsa-miR-141*	15	0.933084	0.475961	1	1.06772
hsa-miR-129-3p	15	0.933084	0.519342	0	0.938114
hsa-miR-557	15	0.933084	0.559113	1	1.02299
hsa-miR-221*	15	0.933084	0.560721	0	0.970492
hsa-miR-149*	15	0.933084	0.5628	1	1.0436
hsa-miR-16-2*	15	0.933084	0.572245	0	0.972051
hsa-miR-194	15	0.933084	0.585847	1	1.0237
hsa-miR-370	15	0.933084	0.592026	1	1.04145
hsa-miR-29b-1*	15	0.933084	0.605355	0	0.970808
hsa-miR-24	15	0.933084	0.63832	1	0.993896
hsa-miR-519e*	15	0.933084	0.665878	1	1.03129
hsa-miR-181c	15	0.933084	0.673985	1	1.01926
hsa-miR-181d	15	0.933084	0.687477	1	0.985973
hsa-miR-200c*	15	0.933084	0.69228	1	1.0492
hsa-miR-662	15	0.933084	0.70632	1	0.955187
hsa-miR-1226*	15	0.933084	0.707922	1	1.01769
kshv-miR-K12-10a	15	0.933084	0.721236	1	0.962811
hsa-miR-181a	15	0.933084	0.72744	1	1.01022
hcmv-miR-UL36	15	0.933084	0.730207	1	0.950952
hsa-miR-874	15	0.933084	0.746053	0	0.993074
hsa-miR-181a-2*	15	0.933084	0.761947	1	0.97285
hsa-miR-485-3p	15	0.933084	0.767555	1	1.03246
hsa-miR-598	15	0.933084	0.786831	1	1.03539
hsa-miR-516b	15	0.933084	0.791351	1	0.97215
hsa-miR-630	15	0.933084	0.826897	0	0.990291
hsa-miR-654-5p	15	0.933084	0.828492	1	0.982032
hsa-miR-625*	15	0.933084	0.863032	1	1.01374
hsa-miR-622	15	0.933084	0.866445	1	1.01008
hsa-miR-708	15	0.933084	0.884731	1	1.01248
hsa-miR-125b-1*	15	0.933084	0.888598	0	1.04366
hsa-miR-550*	15	0.933084	0.906099	1	1.00901
hsa-miR-377*	15	0.933084	0.958859	1	0.987739
hsa-miR-125a-3p	15	0.933084	0.987713	1	1.00058
hcmv-miR-US33-5p	15	0.933084	0.989876	1	1.00235
hsa-miR-1225-3p	16	1	0.259961	1	0.965268
hsa-miR-323-3p	16	1	0.411707	1	0.835619
hsa-miR-34a*	16	1	0.497741	1	1.03237
hsa-miR-140-3p	16	1	0.654198	1	0.987474
hsa-miR-130a	16	1	0.658033	1	0.988963
hsa-miR-31*	16	1	0.702942	1	1.04911
hsa-miR-512-3p	16	1	0.797094	1	1.0311
hsa-miR-19b-1*	16	1	0.808361	1	0.972046
hsa-miR-324-3p	16	1	0.816759	1	0.996183
hsa-miR-31	16	1	0.834917	1	0.983688
hsa-miR-184	16	1	0.850806	1	0.957754
hsa-miR-20a*	16	1	0.879353	1	0.991264
hsa-miR-221	16	1	0.910834	1	1.00333
hsa-miR-605	16	1	0.934227	1	0.990906
hsa-miR-582-5p	16	1	0.95752	1	0.995649
hsa-miR-320	16	1	0.963282	1	1.00093
hsa-miR-369-3p	16	1	0.9743	1	1.00432
hsa-miR-182*	16	1	0.977734	1	0.994964
hsa-let-7i	16	1	0.981061	1	1.00034
hsa-miR-29a*	16	1	0.998336	1	1.00015
