# Supplementary material for: miRNA-mRNA Integrated Analysis Reveals Roles for miRNAs in Primary Breast Tumors
Source: PLoS One. 2011 Feb 22;6(2):e16915. doi: 10.1371/journal.pone.0016915 (PMC3043070; doi:10.1371/journal.pone.0016915)
Supplement: Table S9 — miRNAs associated with survival. (XLS) [file pone.0016915.s016.xls]

## Sheet: supplement_univariate_cox
Rank	miRNA	Parameter Estimate	Standard Error	P value	FDR
1	ebv-miR-BART13	1.1306	0.3752	0.0026	0.3687
2	hsa-miR-576-3p	0.4774	0.1601	0.0029	0.3687
3	hsa-miR-135a*	0.8592	0.2961	0.0037	0.3687
4	hsa-miR-923	0.5133	0.177	0.0037	0.3687
5	hsa-miR-25*	0.8608	0.3002	0.0041	0.3687
6	hsa-miR-629*	0.8693	0.3064	0.0046	0.3687
7	hsa-miR-373*	0.8874	0.3186	0.0054	0.3687
8	hsa-miR-34c-3p	0.8205	0.3029	0.0067	0.3687
9	hsa-miR-200c*	-0.6457	0.2385	0.0068	0.3687
10	hsa-miR-1228	1.1603	0.4574	0.0112	0.5229
11	hsa-miR-491-3p	0.3816	0.1551	0.0139	0.5229
12	hsa-miR-513b	0.5926	0.2432	0.0148	0.5229
13	hsa-let-7f-2*	0.652	0.2688	0.0153	0.5229
14	hsa-miR-494	0.4985	0.2073	0.0162	0.5229
15	hsa-miR-155*	0.652	0.2751	0.0178	0.5229
16	hsa-miR-296-5p	0.9898	0.4194	0.0183	0.5229
17	hsa-miR-877*	0.6605	0.2876	0.0216	0.5229
18	hsa-miR-423-3p	0.8721	0.3859	0.0238	0.5229
19	hsa-miR-130b*	0.483	0.2143	0.0242	0.5229
20	hsa-miR-1237	0.8752	0.3937	0.0262	0.5229
21	hsa-miR-141*	-0.4594	0.2071	0.0265	0.5229
22	hsa-miR-411*	0.5844	0.2642	0.027	0.5229
23	hsa-miR-378	0.483	0.2196	0.0278	0.5229
24	hsa-miR-423-5p	0.8044	0.3674	0.0286	0.5229
25	hsa-miR-612	0.6288	0.2874	0.0287	0.5229
26	hsa-miR-1225-3p	0.9762	0.4468	0.0289	0.5229
27	hsa-miR-937	0.3446	0.1584	0.0296	0.5229
28	hsa-miR-30c-2*	-0.5365	0.2486	0.0309	0.5229
29	hsa-miR-602	0.7715	0.3577	0.031	0.5229
30	hsa-miR-513a-5p	0.5484	0.2572	0.033	0.531
31	hsa-miR-30a*	-0.311	0.1464	0.0337	0.531
32	hsa-miR-1238	0.7783	0.3686	0.0347	0.531
33	hsa-miR-490-5p	0.3957	0.1903	0.0375	0.5482
34	hsa-miR-32*	0.4561	0.2199	0.0381	0.5482
35	ebv-miR-BART19-3p	0.2466	0.1207	0.041	0.573
36	hsa-miR-101*	-0.5572	0.2758	0.0433	0.5746
37	hsa-let-7f-1*	0.4375	0.2178	0.0445	0.5746
38	hsa-miR-1	-0.3298	0.1646	0.045	0.5746
39	hsa-miR-885-3p	0.5189	0.2603	0.0462	0.5746
40	hsa-miR-99b*	0.6124	0.3102	0.0483	0.5746
41	ebv-miR-BHRF1-1	0.716	0.363	0.0486	0.5746
42	hsa-miR-513c	0.493	0.2513	0.0498	0.5746
43	hsa-miR-489	-0.3712	0.1903	0.0511	0.5746
44	hsa-miR-30a	-0.3199	0.1644	0.0517	0.5746
45	hsa-miR-371-5p	0.6292	0.3268	0.0542	0.5775
46	hsa-miR-378*	0.3947	0.2051	0.0543	0.5775
47	hsa-miR-125b-1*	0.3503	0.1844	0.0574	0.578
48	hsa-miR-617	0.5205	0.275	0.0583	0.578
49	hsa-miR-595	0.379	0.2009	0.0592	0.578
50	hsa-miR-106b*	0.4325	0.23	0.06	0.578
51	hsa-miR-490-3p	0.3764	0.2004	0.0603	0.578
52	hsa-miR-212	0.739	0.3964	0.0623	0.5857
53	ebv-miR-BART4	0.531	0.2895	0.0666	0.5939
54	hsa-miR-136*	-0.4524	0.247	0.067	0.5939
55	hsa-miR-191*	0.7042	0.3859	0.068	0.5939
56	hsa-miR-548d-5p	0.4092	0.2242	0.068	0.5939
57	hsa-miR-140-3p	0.5801	0.3203	0.0702	0.6019
58	hsa-miR-454*	0.3993	0.23	0.0825	0.6889
59	hsa-miR-425*	0.7338	0.4251	0.0843	0.6889
60	ebv-miR-BART20-5p	0.3073	0.1789	0.0859	0.6889
61	hsa-miR-148a*	0.3009	0.1756	0.0865	0.6889
62	hsa-miR-9	0.1846	0.108	0.0873	0.6889
63	hsa-miR-190b	-0.2352	0.1384	0.0891	0.6917
64	hsa-miR-663	0.3738	0.2237	0.0947	0.7191
65	hsa-miR-105	0.2555	0.1534	0.0958	0.7191
66	hsa-miR-874	0.8537	0.5166	0.0984	0.7191
67	hsa-miR-335	-0.2952	0.1787	0.0985	0.7191
68	hsa-miR-125a-3p	0.3546	0.2167	0.1018	0.7234
69	hsa-miR-298	0.516	0.3156	0.1021	0.7234
70	hsa-miR-342-5p	-0.2824	0.1749	0.1063	0.7429
71	hsa-miR-331-5p	0.5735	0.3569	0.1081	0.7429
72	hsa-miR-493*	-0.3535	0.2216	0.1107	0.7429
73	hsa-miR-26b	-0.3224	0.2023	0.111	0.7429
74	hcmv-miR-US33-5p	0.4717	0.2983	0.1137	0.7429
75	hsa-miR-628-5p	-0.4078	0.2586	0.1148	0.7429
76	hsa-miR-377	-0.4113	0.2613	0.1155	0.7429
77	hsa-miR-92a-1*	0.4431	0.2872	0.1228	0.7776
78	hsa-miR-376a	-0.3987	0.2607	0.1261	0.7776
79	hsa-miR-662	0.3865	0.2532	0.127	0.7776
80	hsa-miR-345	0.3908	0.2572	0.1287	0.7776
81	hsa-miR-23b*	-0.4554	0.3004	0.1296	0.7776
82	hsa-miR-574-5p	0.5909	0.3907	0.1304	0.7776
83	hsa-miR-221*	-0.467	0.311	0.1331	0.7812
84	hsa-miR-495	-0.3582	0.2401	0.1358	0.7812
85	hiv1-miR-H1	0.3408	0.2299	0.1383	0.7812
86	hsa-miR-377*	0.4347	0.2935	0.1387	0.7812
87	hsa-let-7b*	0.3162	0.2155	0.1424	0.7812
88	hsa-miR-101	-0.3921	0.2677	0.143	0.7812
89	hsa-miR-135b	0.1282	0.089	0.1497	0.7812
90	hsa-miR-24-1*	-0.3931	0.2729	0.1497	0.7812
91	hsa-miR-299-5p	-0.3475	0.2442	0.1546	0.7812
92	hsa-miR-19b-1*	0.3713	0.2617	0.1559	0.7812
93	hsa-miR-181a-2*	0.36	0.2539	0.1562	0.7812
94	hsa-miR-411	-0.3318	0.2341	0.1564	0.7812
95	hsa-miR-98	-0.3146	0.2222	0.1569	0.7812
96	hsa-miR-181d	-0.4545	0.3217	0.1576	0.7812
97	hsa-miR-455-3p	0.3073	0.2175	0.1577	0.7812
98	hsa-miR-181a	0.3375	0.2394	0.1586	0.7812
99	hsa-miR-199b-5p	-0.2865	0.2035	0.1592	0.7812
100	hsa-miR-485-5p	0.5096	0.3628	0.1601	0.7812
101	hsa-miR-605	0.3061	0.2186	0.1613	0.7812
102	hsa-miR-10a*	0.1705	0.123	0.1659	0.7814
103	hsa-miR-9*	0.1566	0.1133	0.167	0.7814
104	hsa-miR-551b	-0.2695	0.1963	0.1698	0.7814
105	hsa-miR-640	0.2935	0.2153	0.1727	0.7814
106	hsa-miR-129-5p	0.4164	0.3055	0.1729	0.7814
107	hsa-miR-376a*	-0.3576	0.2629	0.1738	0.7814
108	hsa-miR-29c	-0.3135	0.2308	0.1744	0.7814
109	hsa-miR-596	0.3673	0.2717	0.1764	0.7814
110	hsa-miR-627	-0.5919	0.4388	0.1773	0.7814
111	hsa-miR-1234	0.5388	0.4001	0.1781	0.7814
112	hsa-miR-181b	0.3372	0.2514	0.1798	0.7814
113	hsa-miR-30b*	0.533	0.3986	0.1811	0.7814
114	hsa-miR-32	-0.2594	0.1947	0.1829	0.7814
115	hsa-miR-744	-0.3727	0.2804	0.1839	0.7814
116	ebv-miR-BART7	0.3711	0.2802	0.1854	0.7814
117	hsa-miR-29c*	-0.2774	0.211	0.1888	0.7861
118	hsa-miR-92b	0.3002	0.2289	0.1897	0.7861
119	hsa-miR-424	-0.3221	0.252	0.2012	0.7982
120	hsa-miR-154*	-0.3146	0.2462	0.2012	0.7982
121	hsa-miR-95	-0.2544	0.1996	0.2024	0.7982
122	hsa-miR-187*	0.3275	0.2574	0.2032	0.7982
123	hsa-miR-376c	-0.3499	0.2755	0.2041	0.7982
124	hsa-miR-379	-0.3164	0.2502	0.206	0.7982
125	hsa-miR-337-5p	-0.341	0.2699	0.2065	0.7982
126	hsa-miR-429	-0.1505	0.1195	0.2079	0.7982
127	hsa-miR-625*	0.4297	0.3424	0.2096	0.7982
128	hsa-miR-455-5p	0.2487	0.1991	0.2116	0.7982
129	hsa-miR-338-5p	0.4688	0.3754	0.2117	0.7982
130	hsa-miR-433	0.4017	0.3243	0.2154	0.7982
131	hsa-miR-200a	-0.1571	0.1273	0.217	0.7982
132	hsa-miR-93	0.427	0.3459	0.2171	0.7982
133	hsa-miR-133b	-0.248	0.2011	0.2175	0.7982
134	hsa-miR-29b-2*	-0.2625	0.2134	0.2187	0.7982
135	hsa-miR-1229	0.4176	0.3427	0.223	0.8078
136	hsa-miR-127-5p	0.3486	0.289	0.2278	0.8191
137	hsa-let-7e	-0.2871	0.2401	0.2319	0.8277
138	hsa-miR-30e*	-0.2919	0.2501	0.2431	0.847
139	hsa-miR-770-5p	0.4641	0.3989	0.2446	0.847
140	hsa-miR-557	0.3836	0.3317	0.2475	0.847
141	hsa-miR-200b*	-0.2598	0.225	0.2481	0.847
142	hsa-let-7f	-0.2542	0.2206	0.2492	0.847
143	hsa-let-7g	-0.2752	0.2389	0.2494	0.847
144	hsa-miR-542-3p	-0.2675	0.2323	0.2494	0.847
145	hsa-miR-885-5p	0.1539	0.1344	0.2522	0.8505
146	hsa-miR-543	-0.3376	0.2979	0.2571	0.8593
147	hsa-miR-148a	0.2007	0.1775	0.2583	0.8593
148	hsa-miR-933	0.475	0.4253	0.264	0.8722
149	hsa-miR-491-5p	0.3092	0.2801	0.2697	0.8756
150	hsa-miR-220c	0.3158	0.2862	0.2698	0.8756
151	hsa-miR-30c	-0.2695	0.2451	0.2715	0.8756
152	hsa-miR-342-3p	-0.2023	0.1846	0.2732	0.8756
153	hsa-miR-330-3p	-0.4175	0.3816	0.274	0.8756
154	hsa-miR-26a	-0.3534	0.3249	0.2766	0.8785
155	hsa-miR-29b	-0.2453	0.2269	0.2796	0.8821
156	kshv-miR-K12-12	0.1469	0.1385	0.2889	0.8831
157	hsa-miR-328	0.2628	0.2487	0.2906	0.8831
158	hsa-miR-934	0.1533	0.1458	0.2932	0.8831
159	hsa-miR-410	-0.2346	0.2236	0.2939	0.8831
160	hsa-miR-107	-0.3458	0.332	0.2975	0.8831
161	hsa-miR-324-5p	-0.3862	0.3709	0.2978	0.8831
162	hsa-miR-199b-3p	-0.2169	0.2084	0.2981	0.8831
163	hsa-miR-769-5p	-0.3461	0.3342	0.3003	0.8831
164	hsa-miR-99a*	0.2594	0.2505	0.3006	0.8831
165	hsa-miR-200a*	-0.2463	0.238	0.3006	0.8831
166	hsa-miR-129*	0.2712	0.262	0.3007	0.8831
167	hsa-let-7a	-0.2349	0.2274	0.3016	0.8831
168	hsa-miR-634	0.273	0.2655	0.3039	0.8846
169	hsa-miR-409-5p	-0.221	0.2172	0.3089	0.8925
170	hsa-miR-150*	0.3644	0.3592	0.3103	0.8925
171	hsa-miR-143	-0.2451	0.2438	0.3148	0.897
172	hsa-miR-548c-5p	0.3088	0.3077	0.3155	0.897
173	hsa-miR-422a	0.2218	0.2287	0.3322	0.9131
174	hsa-miR-299-3p	-0.2998	0.3095	0.3328	0.9131
175	hsa-miR-636	0.3489	0.3606	0.3334	0.9131
176	hsa-miR-521	0.1075	0.1112	0.3337	0.9131
177	kshv-miR-K12-10a	0.2913	0.3016	0.3341	0.9131
178	hsa-miR-369-5p	-0.2459	0.2551	0.335	0.9131
179	hsa-miR-145*	-0.2309	0.2403	0.3366	0.9131
180	hsa-miR-485-3p	0.2154	0.2248	0.338	0.9131
181	hsa-miR-184	0.0941	0.0983	0.3383	0.9131
182	hsa-miR-450a	-0.2056	0.2177	0.3448	0.9131
183	hsa-miR-148b	-0.2672	0.2844	0.3474	0.9131
184	hsa-miR-362-5p	0.3358	0.3586	0.3492	0.9131
185	hsa-miR-194	0.2163	0.2326	0.3525	0.9131
186	hcmv-miR-UL70-3p	-0.109	0.1173	0.3526	0.9131
187	hsa-miR-154	-0.2445	0.2645	0.3551	0.9131
188	hsa-miR-106a	0.2268	0.2481	0.3607	0.9131
189	hsa-miR-92a	0.2926	0.3212	0.3624	0.9131
190	hsa-miR-381	-0.2321	0.255	0.3627	0.9131
191	hsa-miR-454	-0.1877	0.2074	0.3653	0.9131
192	hsa-miR-326	-0.2284	0.2525	0.3656	0.9131
193	hsa-miR-128	-0.2478	0.2748	0.3673	0.9131
194	hsa-miR-660	-0.3082	0.3419	0.3673	0.9131
195	hsa-let-7d	-0.2353	0.2611	0.3676	0.9131
196	hsa-miR-195*	0.2638	0.2935	0.3687	0.9131
197	hsa-miR-27b	-0.2476	0.2788	0.3745	0.9131
198	hsa-miR-200b	-0.1287	0.145	0.3746	0.9131
199	hsa-miR-625	-0.1572	0.177	0.3746	0.9131
200	hsa-miR-487b	-0.2681	0.3024	0.3753	0.9131
201	hsa-miR-30d	0.2607	0.2942	0.3756	0.9131
202	hsa-miR-25	0.3068	0.3479	0.3777	0.9131
203	hsa-miR-10a	0.1171	0.1331	0.3791	0.9131
204	hsa-miR-505	0.2773	0.3201	0.3862	0.9258
205	hsa-miR-23a	-0.2815	0.328	0.3907	0.93
206	hsa-miR-409-3p	-0.1863	0.2189	0.3946	0.93
207	hsa-miR-16	-0.2282	0.2692	0.3967	0.93
208	hsa-miR-522	0.0899	0.1062	0.3973	0.93
209	hsa-miR-760	0.2626	0.3161	0.4061	0.93
210	hsa-miR-542-5p	-0.2258	0.2753	0.4121	0.93
211	hsa-miR-204	0.1097	0.1355	0.4183	0.93
212	hsa-let-7b	-0.175	0.2183	0.4228	0.93
213	hsa-miR-499-5p	-0.1517	0.1892	0.4229	0.93
214	hsa-miR-140-5p	0.2879	0.3603	0.4243	0.93
215	hsa-miR-645	0.1425	0.1789	0.4258	0.93
216	hsa-miR-125a-5p	-0.1918	0.2411	0.4263	0.93
217	hsa-miR-135a	-0.1212	0.1526	0.4269	0.93
218	hsa-miR-205	0.0928	0.1176	0.4301	0.93
219	hsa-miR-17*	0.1807	0.2291	0.4303	0.93
220	hsa-miR-29b-1*	-0.2282	0.2907	0.4324	0.93
221	hsa-miR-652	-0.2027	0.2586	0.4331	0.93
222	hsa-miR-127-3p	-0.1953	0.2502	0.4352	0.93
223	hsa-miR-200c	-0.1499	0.1923	0.4356	0.93
224	hsa-miR-21	-0.2401	0.3084	0.4361	0.93
225	hsa-miR-887	0.1862	0.2404	0.4386	0.93
226	hcmv-miR-UL112	0.2221	0.2867	0.4386	0.93
227	hsa-miR-532-3p	0.3011	0.3897	0.4397	0.93
228	hsa-miR-376b	-0.1798	0.2331	0.4406	0.93
229	hsa-miR-519a	0.0894	0.116	0.4408	0.93
230	hsa-miR-889	0.2364	0.3108	0.4469	0.93
231	hsa-miR-136	-0.2132	0.2808	0.4478	0.93
232	hsa-miR-548c-3p	0.2004	0.2645	0.4485	0.93
233	hsa-miR-219-5p	0.1598	0.2111	0.4489	0.93
234	hsa-miR-18a	0.1326	0.1754	0.4498	0.93
235	hsa-miR-144*	-0.1188	0.1585	0.4536	0.93
236	hsa-miR-517c	0.0736	0.0986	0.4556	0.93
237	hsa-miR-24	-0.2952	0.3965	0.4565	0.93
238	hsa-miR-125b-2*	0.2207	0.2976	0.4585	0.93
239	hsa-let-7c	-0.1733	0.235	0.461	0.93
240	hsa-miR-22*	-0.2123	0.288	0.4611	0.93
241	hsa-miR-224	0.0736	0.0999	0.4612	0.93
242	hsa-miR-526b	-0.1643	0.2236	0.4625	0.93
243	hsa-miR-339-3p	0.2569	0.3505	0.4635	0.93
244	kshv-miR-K12-3	0.2206	0.3015	0.4643	0.93
245	hsa-miR-23b	-0.1948	0.2711	0.4725	0.93
246	hsa-miR-1228*	0.17	0.2389	0.4767	0.93
247	hsa-miR-584	0.1706	0.241	0.4792	0.93
248	hsa-miR-181a*	0.1696	0.2402	0.4801	0.93
249	hsa-miR-103	-0.244	0.3469	0.4818	0.93
250	hsa-miR-15a	-0.1866	0.2676	0.4855	0.93
251	hsa-miR-365	-0.186	0.2684	0.4884	0.93
252	hsa-miR-758	-0.1523	0.2203	0.4892	0.93
253	hsa-miR-130b	0.1721	0.2492	0.4898	0.93
254	hsa-miR-301a	-0.1334	0.194	0.4916	0.93
255	hsa-miR-29a*	0.238	0.348	0.4941	0.93
256	hsa-miR-192	0.1501	0.2199	0.495	0.93
257	hsa-miR-181c	-0.1632	0.2399	0.4964	0.93
258	hsa-miR-592	0.1177	0.1734	0.4974	0.93
259	hsa-miR-939	0.2317	0.3439	0.5004	0.93
260	hsa-miR-186	-0.2497	0.3718	0.5018	0.93
261	hsa-miR-665	0.1607	0.242	0.5066	0.93
262	hsa-miR-363	-0.0981	0.148	0.5077	0.93
263	hsa-miR-340*	-0.1969	0.2991	0.5105	0.93
264	hsa-miR-744*	-0.1161	0.1766	0.511	0.93
265	hsa-miR-654-3p	-0.1518	0.2317	0.5123	0.93
266	hsa-miR-26b*	0.1896	0.2909	0.5145	0.93
267	hsa-miR-451	-0.0977	0.15	0.5148	0.93
268	hsa-miR-34c-5p	-0.1321	0.2028	0.5149	0.93
269	hsa-miR-149	-0.0814	0.1254	0.5165	0.93
270	hsa-miR-421	0.1756	0.2712	0.5173	0.93
271	hsa-miR-432	-0.168	0.2622	0.5218	0.93
272	hsa-miR-517b	0.0931	0.147	0.5265	0.93
273	hsa-miR-27a	-0.233	0.368	0.5266	0.93
274	hsa-miR-203	0.0771	0.1219	0.5272	0.93
275	hsa-miR-188-3p	0.1625	0.2577	0.5282	0.93
276	hsa-miR-15a*	0.1601	0.2562	0.532	0.93
277	hsa-miR-382	-0.1626	0.2602	0.5321	0.93
278	ebv-miR-BART16	0.1307	0.2096	0.5328	0.93
279	hsa-miR-1225-5p	0.1624	0.2635	0.5378	0.93
280	hsa-miR-517a	0.0717	0.1175	0.5414	0.93
281	hsa-miR-182	0.1365	0.2238	0.5417	0.93
282	hsa-miR-483-3p	0.1161	0.1905	0.5423	0.93
283	hsa-miR-152	-0.1625	0.2674	0.5433	0.93
284	hsa-miR-564	0.186	0.3069	0.5443	0.93
285	hsa-miR-218	-0.1257	0.2093	0.5482	0.93
286	hsa-miR-34b*	-0.196	0.3292	0.5515	0.93
287	hsa-miR-93*	0.1891	0.3196	0.554	0.93
288	hsa-miR-16-2*	-0.171	0.2893	0.5544	0.93
289	hsa-miR-431*	0.1042	0.1769	0.5557	0.93
290	hsa-miR-202	0.1344	0.2293	0.558	0.93
291	hsa-miR-766	0.2011	0.344	0.5587	0.93
292	hsa-miR-1224-5p	0.203	0.3487	0.5605	0.93
293	hsa-miR-23a*	-0.208	0.36	0.5634	0.93
294	hsa-miR-320	0.2419	0.4187	0.5634	0.93
295	hsa-miR-141	-0.1177	0.2064	0.5686	0.93
296	hsa-miR-768-3p	0.1872	0.3287	0.569	0.93
297	hsa-let-7i*	0.1534	0.2702	0.5702	0.93
298	hsa-miR-628-3p	-0.209	0.3707	0.5729	0.93
299	hsa-miR-182*	0.1304	0.2316	0.5733	0.93
300	hsa-miR-188-5p	0.1531	0.2723	0.5739	0.93
301	hsa-miR-181c*	-0.1267	0.2271	0.577	0.93
302	hsa-miR-17	0.1421	0.2548	0.5771	0.93
303	hsa-miR-20a*	-0.127	0.2318	0.5836	0.93
304	hsa-miR-497	0.1688	0.3085	0.5842	0.93
305	hsa-miR-449b	0.0709	0.1298	0.5848	0.93
306	hsa-miR-331-3p	-0.1698	0.312	0.5864	0.93
307	hsa-miR-194*	0.1742	0.3203	0.5865	0.93
308	hsa-miR-33a	-0.1096	0.203	0.5893	0.93
309	hsa-miR-516b	-0.1256	0.2349	0.5927	0.93
310	hsa-miR-374a	-0.1469	0.2754	0.5938	0.93
311	hsa-miR-335*	-0.1172	0.2208	0.5956	0.93
312	hsa-miR-190	0.1855	0.3504	0.5964	0.93
313	hsa-miR-106b	0.1712	0.3235	0.5965	0.93
314	hsa-miR-30e	0.1923	0.3653	0.5986	0.93
315	hsa-miR-99b	-0.1602	0.3048	0.5991	0.93
316	hsa-miR-28-5p	-0.156	0.2983	0.601	0.9301
317	hsv1-miR-LAT	0.1499	0.2892	0.6043	0.9322
318	hsa-miR-126*	-0.1137	0.2223	0.6091	0.933
319	hsa-miR-656	0.1731	0.3401	0.6109	0.933
320	hsa-miR-361-5p	0.2112	0.4167	0.6122	0.933
321	hsa-miR-29a	-0.1749	0.346	0.6133	0.933
322	hsa-miR-512-3p	0.1132	0.2246	0.6144	0.933
323	hsa-miR-143*	-0.1422	0.2848	0.6176	0.935
324	hsa-miR-431	-0.1407	0.2854	0.6219	0.9358
325	hsa-miR-18b	0.092	0.1867	0.6219	0.9358
326	hcmv-miR-US4	0.1413	0.2913	0.6277	0.9395
327	hsa-miR-183*	0.1069	0.2212	0.6291	0.9395
328	hsa-miR-518c*	-0.105	0.2185	0.6309	0.9395
329	hsa-miR-501-5p	-0.0939	0.1976	0.6346	0.9395
330	hsa-let-7a*	0.1235	0.2599	0.6347	0.9395
331	hsa-miR-487a	-0.1275	0.2719	0.639	0.9395
332	hsa-miR-30d*	0.1149	0.2461	0.6407	0.9395
333	hsa-miR-329	-0.1252	0.2687	0.6413	0.9395
334	hsa-miR-215	0.1079	0.2322	0.642	0.9395
335	hsa-miR-21*	0.1255	0.2715	0.644	0.9395
336	hsa-miR-615-3p	0.0759	0.165	0.6455	0.9395
337	hsa-miR-214*	-0.0871	0.1916	0.6495	0.9403
338	hsa-miR-130a	-0.1433	0.317	0.6512	0.9403
339	hsa-miR-503	-0.1131	0.2529	0.6548	0.9403
340	hsa-let-7d*	0.1128	0.254	0.6571	0.9403
341	hsa-miR-34a*	-0.1366	0.3082	0.6576	0.9403
342	hsa-miR-369-3p	0.1546	0.3493	0.658	0.9403
343	hsa-miR-31	-0.0689	0.1567	0.6603	0.9403
344	hsa-miR-196b	-0.0958	0.2189	0.6615	0.9403
345	hsa-miR-361-3p	-0.1548	0.3587	0.6661	0.9442
346	hsa-miR-501-3p	0.1229	0.2952	0.6772	0.9447
347	hsa-miR-622	0.0914	0.2203	0.6781	0.9447
348	hsa-miR-650	-0.0704	0.1705	0.6795	0.9447
349	hsa-miR-708	0.1065	0.2587	0.6805	0.9447
350	hsa-miR-500*	0.1786	0.4345	0.681	0.9447
351	hsa-miR-197	0.124	0.3077	0.6869	0.9447
352	hsa-miR-502-5p	0.1457	0.3625	0.6878	0.9447
353	hsa-miR-877	-0.0803	0.2014	0.69	0.9447
354	hsa-let-7e*	-0.1012	0.2547	0.6913	0.9447
355	hsa-miR-532-5p	0.1655	0.4185	0.6924	0.9447
356	hsa-miR-19b	0.1395	0.3543	0.6937	0.9447
357	hsa-miR-199a-5p	-0.0821	0.2088	0.6941	0.9447
358	hsa-miR-374b	-0.1231	0.3132	0.6943	0.9447
359	hsa-miR-498	0.1233	0.3138	0.6944	0.9447
360	hsa-miR-19a	0.1008	0.2579	0.6959	0.9447
361	hsa-miR-145	-0.0887	0.2282	0.6974	0.9447
362	hsa-miR-765	-0.0846	0.2262	0.7084	0.9569
363	hsa-miR-500	-0.078	0.2115	0.7123	0.9586
364	hsa-miR-610	0.0979	0.2685	0.7154	0.9586
365	hsa-miR-424*	0.0912	0.2506	0.7158	0.9586
366	hsa-miR-886-3p	0.0756	0.2104	0.7196	0.9586
367	hsa-miR-545	0.0767	0.2175	0.7244	0.9586
368	hsa-miR-339-5p	0.0867	0.247	0.7256	0.9586
369	hsa-miR-7-1*	-0.0759	0.2204	0.7306	0.9586
370	hsa-miR-324-3p	0.1735	0.5041	0.7307	0.9586
371	hcmv-miR-UL36	0.0879	0.2556	0.731	0.9586
372	hsa-miR-921	0.0844	0.247	0.7325	0.9586
373	hsa-miR-20a	0.0826	0.2448	0.7358	0.9586
374	hsa-miR-337-3p	-0.0706	0.2098	0.7364	0.9586
375	hsa-miR-493	0.073	0.2174	0.7371	0.9586
376	hsa-miR-502-3p	0.1641	0.4912	0.7383	0.9586
377	hsa-miR-15b	-0.0934	0.2803	0.739	0.9586
378	hsa-miR-193a-5p	0.099	0.2999	0.7414	0.9591
379	hsa-miR-940	0.11	0.3383	0.7451	0.9613
380	hsa-miR-34b	0.0691	0.2171	0.7504	0.9613
381	hsa-miR-10b	-0.071	0.224	0.7512	0.9613
382	hsa-miR-10b*	-0.0881	0.2792	0.7523	0.9613
383	hsa-miR-518f*	0.0892	0.2832	0.7529	0.9613
384	hsa-miR-1227	0.0606	0.1941	0.755	0.9615
385	hsa-miR-125b	-0.0834	0.2702	0.7575	0.9618
386	hsa-miR-151-5p	-0.0847	0.2782	0.7608	0.9618
387	hsa-miR-134	0.0772	0.2541	0.7612	0.9618
388	hsa-miR-510	0.0839	0.2835	0.7674	0.9638
389	hsa-miR-518e*	0.0659	0.2246	0.7693	0.9638
390	hsa-let-7i	-0.1048	0.3585	0.77	0.9638
391	hsa-miR-183	-0.0457	0.1576	0.7716	0.9638
392	hsa-miR-574-3p	-0.1112	0.3883	0.7745	0.9638
393	hsa-miR-185	-0.1274	0.4447	0.7746	0.9638
394	hsa-miR-520d-3p	-0.043	0.1531	0.7787	0.9665
395	hsa-miR-768-5p	-0.0765	0.2795	0.7844	0.9711
396	hsa-miR-505*	-0.0782	0.2911	0.7883	0.9711
397	hsa-miR-582-5p	0.0532	0.1996	0.7897	0.9711
398	hsa-miR-550	-0.0968	0.366	0.7915	0.9711
399	hsa-miR-132	-0.1238	0.4708	0.7926	0.9711
400	hsa-miR-374b*	0.09	0.3453	0.7944	0.9711
401	hsa-miR-338-3p	-0.045	0.1767	0.7988	0.9712
402	ebv-miR-BART12	-0.0451	0.1784	0.8006	0.9712
403	hsa-miR-223*	-0.0642	0.2547	0.801	0.9712
404	hsa-miR-214	-0.056	0.2237	0.8024	0.9712
405	hsa-miR-483-5p	-0.054	0.2219	0.8076	0.9751
406	hsa-miR-550*	-0.0616	0.2609	0.8135	0.9798
407	hsa-miR-362-3p	-0.0735	0.3167	0.8164	0.9805
408	hsa-miR-126	-0.0683	0.2969	0.8181	0.9805
409	hsa-miR-340	-0.0712	0.3211	0.8246	0.9829
410	hsa-miR-196a	0.0222	0.1011	0.8261	0.9829
411	hsa-miR-193a-3p	-0.0626	0.2892	0.8285	0.9829
412	hsa-miR-206	0.0351	0.1633	0.8298	0.9829
413	hsa-miR-892b	0.0581	0.271	0.8301	0.9829
414	hsa-miR-518d-5p	0.0613	0.2947	0.8351	0.9864
415	hsa-miR-22	-0.0746	0.3643	0.8377	0.9871
416	hsa-miR-630	0.0404	0.2039	0.8431	0.9895
417	hsa-miR-139-3p	-0.0598	0.3139	0.849	0.9895
418	hsa-miR-425	0.0544	0.29	0.8511	0.9895
419	hsa-miR-575	0.0379	0.2066	0.8546	0.9895
420	hsa-miR-30b	0.0425	0.2363	0.8571	0.9895
421	hsa-miR-191	0.0394	0.2194	0.8576	0.9895
422	hsa-miR-449a	-0.013	0.0727	0.8582	0.9895
423	hsa-miR-96	0.0314	0.1759	0.8583	0.9895
424	hsa-miR-146b-5p	-0.041	0.2338	0.8607	0.9895
425	hsa-miR-139-5p	0.0371	0.2115	0.8608	0.9895
426	hsa-miR-153	0.0352	0.2025	0.8621	0.9895
427	hsa-miR-28-3p	-0.0567	0.3364	0.8663	0.992
428	hsa-miR-516a-5p	0.0237	0.1456	0.8708	0.9924
429	hsv1-miR-H1	-0.0417	0.2596	0.8725	0.9924
430	hsa-miR-375	-0.0155	0.0969	0.8727	0.9924
431	hsa-miR-31*	-0.0204	0.1345	0.8794	0.9957
432	kshv-miR-K12-8	0.0364	0.2427	0.8808	0.9957
433	hsa-miR-20b	0.0387	0.26	0.8817	0.9957
434	hsa-miR-370	-0.0315	0.216	0.8841	0.9959
435	hsa-miR-99a	-0.0312	0.2175	0.8859	0.9959
436	hsa-miR-648	0.0298	0.2139	0.8893	0.9962
437	hsa-miR-492	-0.0199	0.1441	0.8903	0.9962
438	hsa-miR-452	0.0209	0.1589	0.8956	0.9998
439	hsa-miR-624*	-0.0403	0.3215	0.9003	1
440	hsa-miR-539	0.0385	0.3095	0.9011	1
441	hsa-miR-801	-0.022	0.1849	0.9052	1
442	hsa-miR-654-5p	-0.0305	0.2636	0.9079	1
443	hsa-miR-149*	0.0295	0.2632	0.9107	1
444	hsa-miR-583	0.0208	0.186	0.911	1
445	hsa-miR-144	-0.0135	0.1324	0.919	1
446	hsa-miR-129-3p	0.025	0.2592	0.9231	1
447	hsa-miR-30c-1*	-0.0369	0.3835	0.9234	1
448	hsa-miR-132*	-0.0382	0.4017	0.9242	1
449	hsa-miR-631	0.0198	0.2091	0.9245	1
450	hsa-miR-323-3p	-0.0209	0.2289	0.9272	1
451	hsa-miR-223	0.0182	0.2146	0.9323	1
452	hsa-miR-590-5p	0.02	0.2407	0.9338	1
453	hsa-miR-155	0.0141	0.1785	0.9369	1
454	hsa-miR-221	-0.0216	0.279	0.9384	1
455	hsa-miR-936	0.0134	0.1893	0.9435	1
456	hsa-miR-629	0.0197	0.2903	0.9458	1
457	hsa-miR-198	0.0136	0.2047	0.9471	1
458	hsa-miR-301b	-0.0099	0.149	0.9471	1
459	hsa-miR-566	-0.0135	0.2051	0.9476	1
460	hsa-miR-151-3p	0.0216	0.3484	0.9506	1
461	hsa-miR-210	0.0099	0.165	0.9521	1
462	hsa-miR-193b	-0.0139	0.236	0.9531	1
463	hsa-miR-142-3p	0.009	0.1554	0.9539	1
464	hsa-miR-100	-0.0151	0.2826	0.9574	1
465	hsa-miR-519e*	-0.0176	0.3355	0.9582	1
466	hsa-miR-486-5p	-0.0092	0.1831	0.9599	1
467	hsa-miR-15b*	0.0116	0.2604	0.9644	1
468	hsa-miR-638	-0.0112	0.26	0.9656	1
469	hsa-miR-623	-0.0105	0.2519	0.9668	1
470	hsa-miR-616	-0.0136	0.3383	0.9679	1
471	hsa-miR-34a	0.013	0.3555	0.9708	1
472	hsa-miR-1226*	-0.0085	0.2367	0.9715	1
473	hsa-miR-142-5p	-0.0056	0.162	0.9725	1
474	hsa-miR-598	0.0067	0.1986	0.9731	1
475	hsa-miR-7	0.0042	0.1343	0.9752	1
476	hsa-miR-769-3p	-0.0086	0.2818	0.9757	1
477	hsa-miR-601	0.0075	0.2742	0.9781	1
478	hsa-miR-525-5p	-0.0066	0.2724	0.9807	1
479	hsa-miR-659	0.0043	0.2112	0.9837	1
480	hsa-miR-146a	0.0039	0.1985	0.9841	1
481	hsa-miR-671-5p	0.0046	0.2529	0.9856	1
482	hsa-miR-195	-0.004	0.2396	0.9868	1
483	hsa-miR-222	0.0032	0.2117	0.9881	1
484	hsa-miR-484	-0.0036	0.2854	0.9899	1
485	hsa-miR-150	-0.0011	0.1265	0.9933	1
486	hsa-miR-33b*	-0.0021	0.3909	0.9957	1
487	hsa-miR-33b	-0.0004	0.2094	0.9985	1
489	hsa-miR-193b*	0	0.3549	1	1
488	hsa-miR-572	0	0.2576	1	1
