# Supplementary material for: miRNA-mRNA Integrated Analysis Reveals Roles for miRNAs in Primary Breast Tumors
Source: PLoS One. 2011 Feb 22;6(2):e16915. doi: 10.1371/journal.pone.0016915 (PMC3043070; doi:10.1371/journal.pone.0016915)
Supplement: Table S10 — Proliferation scoring scheme. (XLS) [file pone.0016915.s017.xls]

## Sheet: Sheet1
Supplementary Table 10. Proliferation scoring scheme
Proliferation scoring scheme
		Ki67 Staining	Low(1)	Moderate(2)	High(3)	NA	SUM
	Mitotic count
	Negative(1)		11	18	5	5	39
	Weakly positive(2)		6	9	4	2	21
	Strongly positive(3)		9	9	11	3	32
	NA		3	3	2	1	9
	Sum		29	39	22	11	101
	Two partitions (59 samples)
	"top proliferative" samples		24
	"bottom proliferative" samples		35
